# Supplementary material for: Acetylation of XPF by TIP60 facilitates XPF-ERCC1 complex assembly and activation
Source: Nat Commun. 2020 Feb 7;11:786. doi: 10.1038/s41467-020-14564-x (PMC7005904; doi:10.1038/s41467-020-14564-x)
Supplement: Supplementary file 3 — Supplementary Data 1 [file 41467_2020_14564_MOESM3_ESM.xlsx]

## Sheet: Sheet1
Accession	Description	Score	Coverage	# Proteins	# Unique Peptides	# Peptides	# PSMs	Area	# AAs	MW [kDa]	calc. pI
36287049	histone acetyltransferase KAT5 isoform 2 [Homo sapiens]	5968.03	76.41	4	57	57	384	3.9524e+09	513	58.5451	8.48486
117190254	heterogeneous nuclear ribonucleoproteins C1/C2 isoform b [Homo sapiens]	7929.16	81.91	5	5	44	282	4.22088e+09	293	32.3179	5.08447
117190192	heterogeneous nuclear ribonucleoproteins C1/C2 isoform a [Homo sapiens]	5213.7	82.68	5	3	42	227	4.22088e+09	306	33.6495	5.08447
145309311	probable ubiquitin carboxyl-terminal hydrolase FAF-X isoform 4 [Homo sapiens]	2813.95	42.4	3	95	95	164	3.73898e+08	2554	290.278	5.79541
4507691	transformation/transcription domain-associated protein isoform 2 [Homo sapiens]	2751.06	34.18	2	113	113	150	6.69684e+07	3830	434.134	8.22119
331284125	E1A-binding protein p400 [Homo sapiens]	2073.63	35.54	1	70	70	110	1.05461e+08	3123	339.612	9.15869
119395750	keratin, type II cytoskeletal 1 [Homo sapiens]	2146.74	62.58	3	36	43	105	8.09605e+08	644	65.999	8.11865
29788785	tubulin beta chain [Homo sapiens]	1918.29	67.12	2	5	26	101	6.27532e+08	444	49.639	4.89404
82546843	breakpoint cluster region protein isoform 1 [Homo sapiens]	1449.16	40.2	7	48	48	84	145309729	1271	142.73	7.03467
5174735	tubulin beta-4B chain [Homo sapiens]	1541.44	62.92	4	1	24	79	6.06645e+08	445	49.799	4.89404
29788768	tubulin beta-2B chain [Homo sapiens]	1387.01	56.85	2	1	23	78	6.27532e+08	445	49.9209	4.89404
4507729	tubulin beta-2A chain [Homo sapiens]	1422.75	56.85	2	1	23	78	6.27532e+08	445	49.875	4.89404
38679977	acetyl-CoA carboxylase 1 isoform 2 [Homo sapiens]	1310.65	32.48	5	60	60	75	3.5016e+07	2346	265.385	6.3667
195972866	keratin, type I cytoskeletal 10 [Homo sapiens]	1651.53	57.71	15	28	34	75	3.86803e+08	584	58.7656	5.21143
55956899	keratin, type I cytoskeletal 9 [Homo sapiens]	1254.85	63.4	2	32	33	70	1.98368e+08	623	62.0268	5.23682
47132620	keratin, type II cytoskeletal 2 epidermal [Homo sapiens]	1275.76	78.4	2	31	41	69	5.99686e+08	639	65.3932	8.00146
21361322	tubulin beta-4A chain [Homo sapiens]	1170.72	58.78	1	1	20	69	6.06645e+08	444	49.5539	4.88135
5729877	heat shock cognate 71 kDa protein isoform 1 [Homo sapiens]	916.164	45.05	3	21	26	48	2.21869e+08	646	70.8542	5.51611
57013276	tubulin alpha-1B chain [Homo sapiens]	855.765	46.78	13	19	19	48	3.73883e+08	451	50.1196	5.05908
18105007	CAD protein [Homo sapiens]	866.581	23.24	4	37	37	47	3.45594e+07	2225	242.829	6.45557
5730023	ruvB-like 2 [Homo sapiens]	1093.3	58.53	1	25	25	46	1.60998e+08	463	51.1246	5.64307
167466173	heat shock 70 kDa protein 1A/1B [Homo sapiens]	719.188	52.57	1	24	27	45	2.20818e+08	641	70.009	5.65576
194272186	enhancer of polycomb homolog 2 [Homo sapiens]	833.268	49.81	1	31	32	45	7.64677e+07	807	91.0381	8.73389
4506753	ruvB-like 1 [Homo sapiens]	899.424	60.09	1	22	22	44	1.99619e+08	456	50.1963	6.41748
8923909	protein LAP2 isoform 2 [Homo sapiens]	750.903	34.28	7	35	35	42	3.6443e+07	1371	153.831	5.46533
14210536	tubulin beta-6 chain [Homo sapiens]	570.182	45.52	1	6	15	40	4.20466e+08	446	49.825	4.88135
119703753	keratin, type II cytoskeletal 6B [Homo sapiens]	472.074	30.67	8	2	22	37	2.69595e+08	564	60.0303	8.00146
119395754	keratin, type II cytoskeletal 5 [Homo sapiens]	565.913	37.12	8	14	28	37	9.26432e+07	590	62.34	7.73779
303227926	matrin-3 isoform a [Homo sapiens]	508.382	34.59	2	26	26	37	8.49433e+07	847	94.5648	6.25244
78000213	DNA methyltransferase 1-associated protein 1 [Homo sapiens]	411.062	44.75	1	26	26	36	1.1324e+08	467	52.9598	9.49561
4501885	actin, cytoplasmic 1 [Homo sapiens]	729.417	56.8	5	7	17	36	2.55456e+08	375	41.7097	5.47803
8051631	RNA-binding protein Raly isoform 1 [Homo sapiens]	498.221	58.5	1	1	16	35	2.9725e+08	306	32.4436	9.17334
41399285	60 kDa heat shock protein, mitochondrial [Homo sapiens]	700.128	53.4	1	25	25	34	5.23785e+07	573	61.0164	5.87158
378404908	glyceraldehyde-3-phosphate dehydrogenase isoform 2 [Homo sapiens]	792.518	72.01	3	15	15	34	2.46171e+08	293	31.528	7.60596
76880486	activating signal cointegrator 1 complex subunit 3 isoform a [Homo sapiens]	390.472	14.8	1	26	26	33	1.20138e+07	2202	251.301	7.09326
21396480	RNA-binding protein Raly isoform 2 [Homo sapiens]	451.87	56.55	1	2	17	33	2.9725e+08	290	30.3458	9.62744
4503471	elongation factor 1-alpha 1 [Homo sapiens]	438.656	44.37	2	17	17	32	4.05733e+08	462	50.1091	9.01221
4757718	actin-like protein 6A isoform 1 [Homo sapiens]	469.257	51.75	3	17	17	32	2.04362e+08	429	47.4303	5.60498
21735569	claspin isoform 1 [Homo sapiens]	417.948	26.74	2	25	25	31	4.74882e+07	1339	151.002	4.81787
454521557	cellular tumor antigen p53 isoform g [Homo sapiens]	392.648	55.08	12	17	17	31	1.42964e+08	354	39.2953	7.86963
222136585	protein timeless homolog [Homo sapiens]	352.906	27.48	1	26	26	30	1.29528e+07	1208	138.572	5.40186
5031839	keratin, type II cytoskeletal 6A [Homo sapiens]	492.751	30.67	8	2	22	29	1.17622e+08	564	60.0083	8.00146
431822375	dedicator of cytokinesis protein 7 isoform 1 [Homo sapiens]	334.235	15.41	8	22	25	29	1.62394e+07	2129	241.26	6.82959
94557301	5'-AMP-activated protein kinase catalytic subunit alpha-1 isoform 1 [Homo sapiens]	340.575	35.78	3	17	17	28	4.71167e+07	559	63.9686	8.11865
34452705	bromodomain-containing protein 8 isoform 1 [Homo sapiens]	339.604	30.91	3	20	20	28	9.18707e+07	951	102.775	4.69092
106049528	pyruvate carboxylase, mitochondrial precursor [Homo sapiens]	407.232	31.32	1	24	24	27	1.80949e+07	1178	129.551	6.84424
378548190	40S ribosomal protein S3 isoform 1 [Homo sapiens]	435.125	67.08	3	16	16	27	8.21492e+07	243	26.6714	9.65674
148529014	DNA damage-binding protein 1 [Homo sapiens]	159.569	20.61	1	20	20	25	1.56358e+07	1140	126.887	5.26221
51093832	GTPase-activating protein and VPS9 domain-containing protein 1 [Homo sapiens]	377.485	19.7	1	22	22	25	1.73635e+07	1487	166.064	5.21143
4504733	insulin receptor substrate 4 [Homo sapiens]	232.829	23.95	1	21	21	24	3.34741e+07	1257	133.685	8.44092
5901892	WD repeat and HMG-box DNA-binding protein 1 isoform 1 [Homo sapiens]	270.159	23.29	2	20	20	24	1.24976e+07	1129	125.888	5.61768
158508476	MBT domain-containing protein 1 [Homo sapiens]	354.169	21.82	1	14	15	24	5.73858e+07	628	70.5019	7.76709
281604138	serine/threonine-protein phosphatase PGAM5, mitochondrial isoform 2 [Homo sapiens]	249.925	47.22	1	1	12	24	8.35991e+07	288	31.8566	8.67529
281604136	serine/threonine-protein phosphatase PGAM5, mitochondrial isoform 1 [Homo sapiens]	237.659	47.4	2	1	12	24	8.35991e+07	289	31.9846	8.67529
101943240	general transcription factor 3C polypeptide 1 [Homo sapiens]	221.398	13.47	1	23	23	23	8.49069e+06	2109	238.725	7.29834
189011566	adenomatous polyposis coli protein isoform b [Homo sapiens]	307.688	10.24	3	21	21	22	7.20657e+06	2843	311.455	7.79639
57863312	uridine-cytidine kinase-like 1 isoform 1 [Homo sapiens]	435.709	43.8	2	18	18	22	6.7156e+07	548	61.1025	7.35693
38201655	inhibitor of growth protein 3 isoform 1 [Homo sapiens]	407.512	39.71	2	16	16	22	4.49354e+07	418	46.7132	6.26514
433282967	enhancer of polycomb homolog 1 isoform b [Homo sapiens]	322.336	27.55	3	13	14	22	3.79215e+07	813	90.8088	8.42627
157412270	heterogeneous nuclear ribonucleoprotein M isoform b [Homo sapiens]	258.488	25.62	2	14	14	21	1.47669e+07	691	73.5724	8.82178
4501881	actin, alpha skeletal muscle [Homo sapiens]	331.455	29.97	5	1	10	21	1.90874e+08	377	42.0239	5.38916
62198237	DNA polymerase epsilon catalytic subunit A [Homo sapiens]	275.356	11.46	1	20	20	21	8.57036e+06	2286	261.351	6.39209
33469968	DNA replication licensing factor MCM7 isoform 1 [Homo sapiens]	308.999	26.84	2	16	16	21	2.47642e+07	719	81.2566	6.45557
150378533	ubiquitin carboxyl-terminal hydrolase 7 [Homo sapiens]	280.359	20.6	1	16	16	21	1.80703e+07	1102	128.22	5.5542
82546879	GTP-binding protein 1 [Homo sapiens]	301.566	37.07	1	18	18	20	2.25043e+07	669	72.408	8.33838
16507237	78 kDa glucose-regulated protein precursor [Homo sapiens]	426.037	35.32	3	16	18	20	8.95946e+07	654	72.2884	5.16064
15431310	keratin, type I cytoskeletal 14 [Homo sapiens]	355.096	39.41	14	7	17	20	2.20783e+08	472	51.5894	5.16064
24234688	stress-70 protein, mitochondrial precursor [Homo sapiens]	333.796	31.22	1	15	16	20	2.67781e+07	679	73.6348	6.16357
381342476	heterogeneous nuclear ribonucleoprotein H [Homo sapiens]	476.365	28.29	1	3	8	20	1.42397e+08	449	49.1984	6.30322
4503611	transcription factor ETV6 [Homo sapiens]	140.393	33.19	1	12	12	20	4.86051e+07	452	52.9666	7.43018
392494079	lipoamide acyltransferase component of branched-chain alpha-keto acid dehydrogenase complex, mitochondrial precursor [Homo sapiens]	97.0754	32.99	1	14	14	20	2.13384e+07	482	53.4529	8.51416
7427519	DNA replication licensing factor MCM6 [Homo sapiens]	256.483	19.37	1	13	13	19	1.87095e+07	821	92.8312	5.41455
33356547	DNA replication licensing factor MCM2 [Homo sapiens]	349.133	24.34	1	17	17	19	1.05901e+07	904	101.832	5.51611
338968934	cold shock domain-containing protein E1 isoform 2 [Homo sapiens]	220.81	26.21	4	16	16	19	1.35314e+07	767	85.6934	6.20166
24430192	keratin, type I cytoskeletal 16 [Homo sapiens]	171.687	35.31	14	8	16	19	2.20783e+08	473	51.2362	5.04639
29570791	casein kinase II subunit alpha isoform a [Homo sapiens]	392.784	51.41	3	14	15	19	2.65228e+07	391	45.1148	7.73779
156071462	ADP/ATP translocase 3 [Homo sapiens]	153.675	31.54	3	3	12	19	4.79237e+07	298	32.8452	9.74463
156071459	ADP/ATP translocase 2 [Homo sapiens]	162.365	27.52	2	3	12	19	6.15875e+07	298	32.8312	9.68604
156523968	poly [ADP-ribose] polymerase 1 [Homo sapiens]	262.289	18.84	1	16	16	18	1.19254e+07	1014	113.012	8.88037
224282119	SURP and G-patch domain-containing protein 2 [Homo sapiens]	211.952	18.02	1	16	16	18	9.66018e+06	1082	120.132	7.28369
11545863	methylcrotonoyl-CoA carboxylase beta chain, mitochondrial [Homo sapiens]	466.681	36.23	1	16	16	18	1.86479e+07	563	61.2944	7.6792
5729838	YEATS domain-containing protein 4 [Homo sapiens]	201.774	75.33	1	14	14	18	8.03423e+07	227	26.4827	8.41162
5453549	peroxiredoxin-4 precursor [Homo sapiens]	421.942	35.06	1	8	9	17	6.35387e+07	271	30.5208	6.29053
33469919	DNA replication licensing factor MCM4 [Homo sapiens]	412.167	29.55	1	15	15	17	1.73835e+07	863	96.4976	6.7417
5032179	transcription intermediary factor 1-beta [Homo sapiens]	220.86	22.63	1	14	14	17	3.29872e+07	835	88.4934	5.77002
57863257	T-complex protein 1 subunit alpha isoform a [Homo sapiens]	239.014	25.54	2	11	11	17	2.38147e+07	556	60.3056	6.11279
215490049	mortality factor 4-like protein 2 [Homo sapiens]	311.763	47.22	1	8	11	17	2.1331e+07	288	32.2878	9.71533
394582093	DNA replication licensing factor MCM3 isoform 1 [Homo sapiens]	365.229	19.7	2	13	13	17	1.83904e+07	853	95.8484	5.77002
15147337	E3 ubiquitin-protein ligase UBR5 [Homo sapiens]	181.688	7.5	1	15	15	16	8.37066e+06	2799	309.158	5.84619
189095269	propionyl-CoA carboxylase alpha chain, mitochondrial isoform b [Homo sapiens]	307.785	26.92	3	15	15	16	1.1078e+07	702	76.9986	7.34229
7662394	rab11 family-interacting protein 2 [Homo sapiens]	313.793	35.74	3	12	12	16	2.40196e+07	512	58.2426	9.31982
34485722	importin subunit alpha-3 [Homo sapiens]	333.697	19.96	1	6	11	16	7.63994e+07	521	57.7748	4.94482
5453603	T-complex protein 1 subunit beta isoform 1 [Homo sapiens]	446.607	36.26	2	14	14	16	1.09438e+07	535	57.4521	6.45557
431822408	heat shock protein HSP 90-beta isoform c [Homo sapiens]	219.789	22.69	5	6	14	16	1.86447e+07	714	82.2687	5.05908
4557365	Bloom syndrome protein [Homo sapiens]	103.499	12.42	1	15	15	15	5.25498e+07	1417	158.901	7.48877
197313748	histone-lysine N-methyltransferase SETD2 [Homo sapiens]	122.728	6.32	1	14	14	15	7.3659e+06	2564	287.418	6.13818
7657575	NAD-dependent protein deacetylase sirtuin-1 isoform a [Homo sapiens]	213.972	19.14	2	12	12	15	3.21463e+07	747	81.63	4.66553
148727341	serine-threonine kinase receptor-associated protein [Homo sapiens]	306.171	38.57	1	12	12	15	2.32169e+07	350	38.414	5.12256
63162572	T-complex protein 1 subunit gamma isoform a [Homo sapiens]	218.196	31.38	3	14	14	15	2.24812e+07	545	60.4953	6.49365
48762932	T-complex protein 1 subunit theta [Homo sapiens]	202.906	26.64	1	13	13	15	2.06379e+07	548	59.5825	5.60498
256223453	probable ATP-dependent RNA helicase DDX20 [Homo sapiens]	229.134	20.75	1	13	13	15	1.60854e+07	824	92.1825	6.94678
332000017	5'-AMP-activated protein kinase subunit gamma-1 isoform 4 [Homo sapiens]	145.382	47.16	5	10	11	15	3.59322e+07	299	34.0623	8.45557
55956902	mitogen-activated protein kinase kinase kinase 4 isoform b [Homo sapiens]	182.267	8.86	2	12	12	14	1.19881e+07	1558	176.882	6.22705
14141161	heterogeneous nuclear ribonucleoprotein U isoform b [Homo sapiens]	165.796	18.11	2	12	12	14	2.68606e+07	806	88.9242	5.78271
34303926	probable proline--tRNA ligase, mitochondrial precursor [Homo sapiens]	289.82	26.32	1	12	12	14	7.3822e+07	475	53.2281	8.104
222144293	importin subunit alpha-1 [Homo sapiens]	368.9	17.84	1	6	10	14	7.11746e+07	538	60.1836	5.0083
4503483	elongation factor 2 [Homo sapiens]	295.832	14.1	1	12	12	14	1.57885e+07	858	95.277	6.82959
34147630	elongation factor Tu, mitochondrial precursor [Homo sapiens]	186.267	30.77	1	11	11	14	4.95369e+07	455	49.8433	7.60596
52632383	heterogeneous nuclear ribonucleoprotein L isoform a [Homo sapiens]	231.87	21.05	2	8	8	14	2.78451e+07	589	64.0924	8.22119
170763506	general transcription factor 3C polypeptide 5 isoform 2 [Homo sapiens]	102.708	26.2	2	12	12	14	1.22824e+07	519	59.5331	6.90283
5803102	mortality factor 4-like protein 1 isoform 1 [Homo sapiens]	224.29	36.53	3	7	10	14	1.98013e+07	323	37.2073	9.18799
116805327	methylcrotonoyl-CoA carboxylase subunit alpha, mitochondrial precursor [Homo sapiens]	186.49	25.66	1	11	11	13	1.39225e+07	725	80.4219	7.78174
57864582	hornerin [Homo sapiens]	285.599	14.39	2	11	11	13	8.60601e+06	2850	282.228	10.0376
54607124	putative RNA-binding protein 15B [Homo sapiens]	190.891	15.73	1	11	11	13	1.66961e+07	890	97.1465	9.84717
4504511	dnaJ homolog subfamily A member 1 [Homo sapiens]	223.279	33	1	11	11	13	5.7077e+07	397	44.8395	7.07861
33239451	proliferating cell nuclear antigen [Homo sapiens]	181.642	43.3	1	10	10	13	2.59019e+07	261	28.7503	4.69092
119943100	propionyl-CoA carboxylase beta chain, mitochondrial isoform 1 precursor [Homo sapiens]	344.436	32.28	2	12	12	13	1.39034e+07	539	58.1788	7.63525
71774083	myc proto-oncogene protein [Homo sapiens]	265.108	23.35	1	9	9	13	4.47698e+07	454	50.5338	5.42725
4505941	DNA-directed RNA polymerase II subunit RPB2 [Homo sapiens]	185.248	13.63	1	12	12	12	4.73334e+06	1174	133.811	6.87354
10835218	DNA topoisomerase 3-alpha [Homo sapiens]	37.0926	15.38	2	12	12	12	7.34286e+06	1001	112.3	8.33838
74099697	heterogeneous nuclear ribonucleoprotein H2 [Homo sapiens]	312.667	20.94	1	2	6	12	1.42397e+08	449	49.2323	6.30322
7657381	pre-mRNA-processing factor 19 [Homo sapiens]	216.063	26.98	1	9	9	12	2.9637e+07	504	55.1463	6.60986
38455427	T-complex protein 1 subunit delta isoform a [Homo sapiens]	244.181	26.72	2	10	10	12	1.77915e+07	539	57.8878	7.82568
134133226	POTE ankyrin domain family member E [Homo sapiens]	234.064	7.35	6	1	6	12	1.9047e+08	1075	121.286	6.20166
284813529	protein VPRBP isoform 2 [Homo sapiens]	108.338	10.82	2	12	12	12	6.43609e+06	1506	168.829	5.05908
148470406	heterogeneous nuclear ribonucleoprotein F [Homo sapiens]	214.46	29.16	1	5	7	12	1.03828e+08	415	45.6429	5.57959
40807477	retinoic acid-induced protein 1 [Homo sapiens]	250.255	8.81	1	10	10	11	8.58198e+06	1906	203.225	8.79248
126032350	DNA-dependent protein kinase catalytic subunit isoform 2 [Homo sapiens]	82.38	3.25	2	11	11	11	1.29739e+07	4097	465.202	7.1665
5031741	dnaJ homolog subfamily A member 2 [Homo sapiens]	122.689	24.27	1	7	7	11	1.90674e+07	412	45.7166	6.48096
237681121	breast cancer type 1 susceptibility protein isoform 3 [Homo sapiens]	54.8693	8.15	5	10	10	11	6.07076e+06	1816	202.217	5.42725
4502643	T-complex protein 1 subunit zeta isoform a [Homo sapiens]	168.42	19.02	5	7	7	11	1.74246e+07	531	57.9876	6.68311
154146191	heat shock protein HSP 90-alpha isoform 2 [Homo sapiens]	167.945	15.03	4	2	10	11	1.84514e+07	732	84.6067	5.021
24307939	T-complex protein 1 subunit epsilon [Homo sapiens]	223.645	19.22	1	8	8	11	1.45104e+07	541	59.6328	5.65576
23510448	DNA replication licensing factor MCM5 [Homo sapiens]	189.046	19.48	1	10	10	11	1.11927e+07	734	82.2332	8.36768
4503097	casein kinase II subunit alpha' [Homo sapiens]	137.545	26.86	1	8	9	11	1.39287e+07	350	41.1871	8.55811
30581135	structural maintenance of chromosomes protein 1A [Homo sapiens]	47.25	9.81	1	10	10	10	5.97367e+06	1233	143.144	7.63525
45269145	kelch-like ECH-associated protein 1 [Homo sapiens]	112.619	14.9	1	9	9	10	6.30416e+06	624	69.6207	6.44287
68509926	putative pre-mRNA-splicing factor ATP-dependent RNA helicase DHX15 [Homo sapiens]	87.8322	14.34	1	10	10	10	8.94874e+06	795	90.8752	7.45947
4557701	keratin, type I cytoskeletal 17 [Homo sapiens]	106.592	17.13	13	1	9	10	1.08721e+08	432	48.076	5.021
56699409	RNA-binding motif protein, X chromosome isoform 1 [Homo sapiens]	84.6712	25.58	5	10	10	10	1.17761e+07	391	42.3063	10.0522
4504191	DNA mismatch repair protein Msh6 [Homo sapiens]	87.9203	9.04	1	9	9	10	5.02702e+06	1360	152.689	6.90283
38201710	probable ATP-dependent RNA helicase DDX17 isoform 1 [Homo sapiens]	84.4464	13.44	2	5	7	10	7.82688e+06	729	80.222	8.26514
237757342	phospholipase DDHD1 isoform a [Homo sapiens]	95.1426	16.51	3	9	9	10	8.70099e+06	872	96.9896	5.70654
207029439	histone-binding protein RBBP4 isoform c [Homo sapiens]	126.247	32.31	3	3	7	10	2.56148e+07	390	43.455	4.95752
33620755	YEATS domain-containing protein 2 [Homo sapiens]	145.948	12.59	1	10	10	10	7.22079e+06	1422	150.689	8.98291
29826282	protein phosphatase 1G [Homo sapiens]	180.753	19.23	1	9	9	10	1.31064e+07	546	59.2347	4.36084
47132595	phosphate carrier protein, mitochondrial isoform b precursor [Homo sapiens]	42.0758	20.22	2	8	8	10	3.12358e+07	361	39.9326	9.36377
5901926	cleavage and polyadenylation specificity factor subunit 5 [Homo sapiens]	86.9286	37.44	1	8	8	10	2.49723e+07	227	26.2107	8.82178
5174715	vacuolar protein sorting-associated protein 72 homolog isoform 2 [Homo sapiens]	140.714	28.02	3	7	7	10	4.74705e+07	364	40.5697	6.48096
4503529	eukaryotic initiation factor 4A-I isoform 1 [Homo sapiens]	152.933	25.86	3	7	8	10	1.04384e+07	406	46.1246	5.47803
157694499	zinc finger and BTB domain-containing protein 10 isoform a [Homo sapiens]	243.749	13.66	3	9	9	10	1.77305e+07	871	94.8348	5.16064
4504901	importin subunit alpha-4 [Homo sapiens]	172.826	9.02	1	1	6	10	7.0516e+07	521	57.8506	4.95752
23397574	sorting nexin-33 [Homo sapiens]	191.196	20.91	1	9	9	10	2.1133e+07	574	65.2232	6.78564
14165435	heterogeneous nuclear ribonucleoprotein K isoform b [Homo sapiens]	155.077	22.03	2	8	8	10	2.03197e+07	463	50.9444	5.5415
18699734	uridine-cytidine kinase 2 [Homo sapiens]	152.347	36.02	4	6	6	10	2.24012e+07	261	29.2811	6.69775
5730027	KH domain-containing, RNA-binding, signal transduction-associated protein 1 isoform 1 [Homo sapiens]	211.547	11.74	4	5	5	9	4.33403e+07	443	48.1972	8.66064
14149657	transcription factor 25 [Homo sapiens]	95.9866	12.13	1	6	6	9	8.26133e+06	676	76.6187	6.354
20070220	protein arginine N-methyltransferase 5 isoform a [Homo sapiens]	120.684	14.13	2	8	8	9	1.01301e+07	637	72.6376	6.29053
157384998	low-density lipoprotein receptor-related protein 4 precursor [Homo sapiens]	106.979	6.82	1	9	9	9	4.5376e+06	1905	211.909	5.2749
122939157	gem-associated protein 4 [Homo sapiens]	139.305	11.63	1	9	9	9	1.69489e+07	1058	119.96	6.03662
14141170	metastasis-associated protein MTA2 [Homo sapiens]	47.7461	20.51	4	9	9	9	7.64702e+06	668	74.9757	9.65674
54112121	splicing factor 3B subunit 3 [Homo sapiens]	214.92	9.12	1	9	9	9	8.18085e+06	1217	135.492	5.26221
291084513	obscurin-like protein 1 isoform 3 precursor [Homo sapiens]	62.6037	12.1	3	9	9	9	8.14344e+06	1025	113.202	5.65576
5803225	14-3-3 protein epsilon [Homo sapiens]	96.6775	30.98	2	5	7	9	7.76022e+06	255	29.1554	4.7417
62244004	SAFB-like transcription modulator isoform b [Homo sapiens]	143.519	11.22	2	8	8	9	9.47934e+06	1016	115.34	8.14795
13128860	histone deacetylase 1 [Homo sapiens]	140.113	25.31	2	3	8	9	2.16373e+07	482	55.0677	5.47803
20149695	receptor expression-enhancing protein 4 precursor [Homo sapiens]	113.032	30.35	1	7	7	9	9.8743e+06	257	29.3763	9.72998
410171299	PREDICTED: 5'-AMP-activated protein kinase subunit beta-2-like [Homo sapiens]	127.625	38.24	3	5	7	9	1.56392e+07	272	30.2832	6.45557
30795212	insulin-like growth factor 2 mRNA-binding protein 3 [Homo sapiens]	123.453	17.62	3	8	8	9	3.44867e+06	579	63.6656	8.86572
91822911	juxtaposed with another zinc finger protein 1 [Homo sapiens]	125.32	27.98	1	5	5	9	1.73448e+07	243	27.0624	8.35303
355330276	ubiquitin carboxyl-terminal hydrolase 15 isoform 1 [Homo sapiens]	106.507	14.07	3	8	8	9	5.7993e+06	981	112.348	5.22412
21071054	helicase-like transcription factor [Homo sapiens]	103.338	11.3	1	8	8	8	3.33578e+06	1009	113.857	8.60205
237681111	sodium/potassium-transporting ATPase subunit alpha-1 isoform d [Homo sapiens]	184.649	10.18	8	8	8	8	3.78524e+06	992	109.48	5.31299
139394599	hypermethylated in cancer 2 protein [Homo sapiens]	100.704	13.5	1	7	7	8	2.65669e+07	615	66.1141	6.37939
296278202	partitioning defective 3 homolog isoform 9 [Homo sapiens]	89.0913	11.54	11	8	8	8	5.50028e+07	1031	113.349	6.78564
91208426	pre-mRNA-processing-splicing factor 8 [Homo sapiens]	52.4103	4.54	1	8	8	8	1.73813e+06	2335	273.427	8.83643
19923359	5'-AMP-activated protein kinase subunit beta-1 [Homo sapiens]	136.638	25.93	1	4	6	8	1.17498e+07	270	30.3633	6.40479
9910244	28S ribosomal protein S22, mitochondrial [Homo sapiens]	155.501	23.33	1	7	7	8	9.38463e+06	360	41.2544	7.89893
4506723	40S ribosomal protein S3a isoform 1 [Homo sapiens]	145.493	19.32	2	5	5	8	8.26088e+06	264	29.9257	9.72998
183396785	BCL-6 corepressor isoform b [Homo sapiens]	35.1396	6.81	3	8	8	8	3.30941e+06	1703	186.119	6.82959
15055539	40S ribosomal protein S2 [Homo sapiens]	164.304	20.14	1	5	5	8	6.25595e+07	293	31.3046	10.2427
6912478	importin subunit alpha-7 [Homo sapiens]	254.658	15.11	2	4	8	8	1.1348e+07	536	59.9915	4.98291
4885399	structural maintenance of chromosomes protein 3 [Homo sapiens]	142.693	9.37	1	8	8	8	6.14373e+06	1217	141.454	7.18115
166235167	zinc finger and BTB domain-containing protein 11 [Homo sapiens]	125.402	8.17	1	7	7	8	4.39505e+06	1053	119.308	8.66064
21361399	serine/threonine-protein phosphatase 2A 65 kDa regulatory subunit A alpha isoform [Homo sapiens]	96.1681	14.43	5	7	7	8	8.86501e+06	589	65.2669	5.10986
40353734	nucleophosmin isoform 2 [Homo sapiens]	158.04	31.7	3	5	5	8	1.63522e+07	265	29.4462	4.61475
63252863	structure-specific endonuclease subunit SLX4 [Homo sapiens]	166.768	8.07	1	8	8	8	9.81409e+06	1834	199.889	6.06201
301601658	double-stranded RNA-specific adenosine deaminase isoform d [Homo sapiens]	119.597	10.42	4	8	8	8	1.1449e+07	931	103.576	8.66064
311771712	activating signal cointegrator 1 complex subunit 1 isoform b [Homo sapiens]	126.994	22.41	2	7	7	8	1.07872e+07	357	41.2015	5.52881
293336691	histone deacetylase 2 [Homo sapiens]	124.59	22.95	2	3	8	8	2.34699e+07	488	55.3288	5.90967
4506675	dolichyl-diphosphooligosaccharide--protein glycosyltransferase subunit 1 precursor [Homo sapiens]	130.45	21.58	1	8	8	8	5.34364e+06	607	68.5268	6.37939
4504897	importin subunit alpha-2 [Homo sapiens]	197.14	18.15	1	7	7	8	2.411e+07	529	57.8259	5.40186
5031579	A-kinase anchor protein 8 [Homo sapiens]	66.1699	12.43	1	8	8	8	1.95366e+07	692	76.0611	5.14795
380420338	E3 ubiquitin-protein ligase Itchy homolog isoform 3 [Homo sapiens]	83.8093	9.97	3	7	7	8	5.06631e+06	752	86.4438	5.64307
151301098	DBF4-type zinc finger-containing protein 2 [Homo sapiens]	55.6	2.85	1	5	5	7	3.19151e+06	2354	265.453	6.16357
31881687	replication factor C subunit 4 [Homo sapiens]	134.796	30.03	1	7	7	7	7.0581e+06	363	39.6569	8.01611
58530842	desmoplakin isoform II [Homo sapiens]	65.8666	4.01	2	7	7	7	3.75277e+06	2272	259.957	6.96143
26667199	calcium/calmodulin-dependent protein kinase type II subunit gamma isoform 3 [Homo sapiens]	131.044	18.53	16	4	6	7	1.53391e+07	518	58.3286	7.18115
11024714	polyubiquitin-B precursor [Homo sapiens]	67.7875	49.78	4	3	3	7	9.96447e+07	229	25.7458	7.43018
157426887	dedicator of cytokinesis protein 6 [Homo sapiens]	36.99	4.2	1	3	6	7	4.45142e+06	2047	229.414	6.7417
226246665	keratin, type II cytoskeletal 72 isoform 2 [Homo sapiens]	92.7572	7.68	5	1	5	7	2.79924e+07	469	51.0918	6.45557
40217847	U5 small nuclear ribonucleoprotein 200 kDa helicase [Homo sapiens]	114.162	4.26	1	7	7	7	5.27724e+06	2136	244.353	6.06201
148233338	catenin beta-1 [Homo sapiens]	68.6309	11.65	1	6	6	7	4.61374e+06	781	85.4422	5.85889
50658065	structural maintenance of chromosomes protein 4 [Homo sapiens]	58.86	7.61	1	7	7	7	2.16562e+06	1288	147.091	6.78564
282165704	chromodomain-helicase-DNA-binding protein 8 isoform 1 [Homo sapiens]	78.4656	4.15	4	5	6	7	3.5993e+06	2581	290.338	6.46826
131412228	keratin, type I cytoskeletal 13 isoform b [Homo sapiens]	68.1735	12.62	11	2	6	7	1.04587e+08	420	45.8086	4.88135
4506725	40S ribosomal protein S4, X isoform X isoform [Homo sapiens]	95.4186	24.71	3	6	6	7	1.53355e+07	263	29.5791	10.1548
38683816	ankyrin repeat domain-containing protein 17 isoform b [Homo sapiens]	87.5284	3.83	6	7	7	7	2.55964e+06	2352	246.598	6.68311
4885217	DNA repair endonuclease XPF [Homo sapiens]	38.04	9.83	1	7	7	7	3.93236e+06	916	104.42	6.93213
261399877	T-complex protein 1 subunit eta isoform d [Homo sapiens]	149.445	16.63	4	6	6	7	2.56719e+07	499	54.7695	7.6792
8922764	MRG/MORF4L-binding protein [Homo sapiens]	158.282	27.45	1	5	5	7	3.37757e+07	204	22.403	5.8335
54112117	splicing factor 3B subunit 1 isoform 1 [Homo sapiens]	163.198	7.52	1	7	7	7	5.06964e+06	1304	145.738	7.09326
312434017	histone acetyltransferase KAT7 isoform 5 [Homo sapiens]	47.93	6.11	5	3	3	7	2.80127e+07	442	51.4069	8.92432
157388910	TIMELESS-interacting protein [Homo sapiens]	166.343	20.6	1	5	5	7	9.48383e+07	301	34.4751	4.77979
21327708	nucleosome assembly protein 1-like 1 [Homo sapiens]	103.601	18.41	1	4	6	7	1.24971e+07	391	45.3459	4.4624
226371636	histone acetyltransferase KAT8 isoform 1 [Homo sapiens]	105.5	13.54	2	4	4	7	9.52765e+06	458	52.3697	8.26514
217035107	cleavage and polyadenylation specificity factor subunit 7 isoform 3 [Homo sapiens]	150.524	15.8	3	6	6	7	1.45867e+07	462	51.0648	7.78174
4506439	histone-binding protein RBBP7 isoform 2 [Homo sapiens]	94.2647	14.35	2	1	5	7	1.4403e+07	425	47.7902	5.04639
400153656	chromatin modification-related protein MEAF6 isoform 2 [Homo sapiens]	223.643	39.27	3	6	6	7	3.57938e+07	191	21.6219	9.31982
21328448	14-3-3 protein beta/alpha [Homo sapiens]	101.677	21.14	2	2	5	6	5.8962e+06	246	28.0648	4.83057
27501458	chromosome transmission fidelity protein 18 homolog [Homo sapiens]	85.07	7.08	1	6	6	6	5.93403e+06	975	107.317	7.21045
124244056	APC membrane recruitment protein 1 [Homo sapiens]	81.9067	7.75	1	6	6	6	1.13241e+07	1135	123.952	4.84326
74959747	Fanconi anemia group M protein [Homo sapiens]	91.8163	3.37	1	5	5	6	3.43034e+06	2048	232.046	6.11279
38569394	elongator complex protein 1 [Homo sapiens]	64.34	4.88	1	5	5	6	1.90756e+06	1332	150.159	5.93506
221307502	wee1-like protein kinase isoform 2 [Homo sapiens]	51.8996	12.73	2	5	5	6	2.83398e+06	432	49.0408	7.79639
93102405	protein FAM188B [Homo sapiens]	134.926	12.29	1	6	6	6	3.26136e+06	757	84.3191	6.90283
21361875	protein LTV1 homolog [Homo sapiens]	112.019	16.84	1	6	6	6	5.05692e+06	475	54.8212	4.90674
51477708	heterogeneous nuclear ribonucleoprotein D0 isoform d [Homo sapiens]	154.707	21.95	4	5	6	6	1.26056e+07	287	30.6531	8.41162
397174762	prospero homeobox protein 1 [Homo sapiens]	21.35	11.4	1	5	5	6	4.19213e+06	737	83.151	7.18115
148368962	pseudopodium-enriched atypical kinase 1 [Homo sapiens]	81.1423	4.24	1	6	6	6	2.53955e+06	1746	192.986	6.88818
49472841	A-kinase anchor protein 8-like [Homo sapiens]	89.18	10.22	1	6	6	6	1.23879e+07	646	71.6037	5.07178
312032473	liprin-beta-1 isoform 4 [Homo sapiens]	72.65	8.16	4	6	6	6	2.96311e+06	980	110.241	5.41455
33946297	DBIRD complex subunit ZNF326 isoform 1 [Homo sapiens]	101.44	13.92	2	5	5	6	1.02231e+07	582	65.6131	5.14795
21359873	serine/threonine-protein kinase PLK1 [Homo sapiens]	124.813	14.1	1	6	6	6	9.51266e+06	603	68.2116	8.90967
122937295	BEN domain-containing protein 3 [Homo sapiens]	114.179	8.94	1	6	6	6	6.0364e+06	828	94.4154	5.42725
148491070	CTP synthase 1 [Homo sapiens]	58.3756	9.48	1	6	6	6	2.50421e+06	591	66.648	6.45557
256818821	E3 ubiquitin-protein ligase RAD18 [Homo sapiens]	89.6014	13.13	1	6	6	6	7.81287e+06	495	56.1873	7.57666
7706706	sorting nexin-9 [Homo sapiens]	129.956	12.1	1	5	5	6	1.2357e+07	595	66.5496	5.57959
4504447	heterogeneous nuclear ribonucleoproteins A2/B1 isoform A2 [Homo sapiens]	111.97	21.11	2	5	5	6	6.51152e+06	341	35.9839	8.646
171906582	coiled-coil domain-containing protein 47 precursor [Homo sapiens]	80.0635	15.11	1	6	6	6	7.68075e+06	483	55.8383	4.86865
335334962	zinc finger SWIM domain-containing protein 8 isoform 2 [Homo sapiens]	63.6809	4.84	3	6	6	6	2.41956e+06	1837	197.173	6.80029
256017159	MAX gene-associated protein isoform 2 [Homo sapiens]	55.4567	2.8	2	5	5	5	3.7313e+06	2856	315.024	6.84424
118498337	E3 ubiquitin-protein ligase HECTD1 [Homo sapiens]	50.3122	2.49	1	5	5	5	709316	2610	289.203	5.35107
33383235	protein MCM10 homolog isoform 2 [Homo sapiens]	115.973	7.32	2	5	5	5	3.56231e+06	874	98.0224	8.74854
208973244	14-3-3 protein zeta/delta [Homo sapiens]	119.54	18.37	2	1	4	5	5.8962e+06	245	27.7277	4.79248
16751921	dermcidin preproprotein [Homo sapiens]	50.4672	33.64	1	4	4	5	5.70628e+06	110	11.2768	6.53662
58331268	DNA excision repair protein ERCC-6-like [Homo sapiens]	37.4667	5.52	1	5	5	5	3.86828e+06	1250	141.015	5.31299
4758138	probable ATP-dependent RNA helicase DDX5 [Homo sapiens]	70.661	6.35	1	2	4	5	3.22389e+06	614	69.1047	8.92432
388240808	structural maintenance of chromosomes protein 2 [Homo sapiens]	17.96	5.18	1	5	5	5	1.48339e+06	1197	135.572	8.42627
110618253	DNA-directed RNA polymerase, mitochondrial precursor [Homo sapiens]	68.1655	7.48	1	5	5	5	5.56194e+06	1230	138.532	8.98291
156105703	sentrin-specific protease 6 isoform 2 [Homo sapiens]	143.241	5.7	2	5	5	5	3.10103e+06	1105	125.252	6.72705
5031755	heterogeneous nuclear ribonucleoprotein R isoform 2 [Homo sapiens]	96.5747	11.53	4	3	5	5	7.10219e+06	633	70.8993	8.1333
197927448	WD repeat-containing protein 6 [Homo sapiens]	71.9875	6.26	1	5	5	5	8.10404e+06	1151	124.921	6.91748
13654239	NEDD4-like E3 ubiquitin-protein ligase WWP1 [Homo sapiens]	87.14	5.21	3	4	5	5	5.30046e+06	922	105.136	5.89697
5032087	splicing factor 3A subunit 1 isoform 1 [Homo sapiens]	132.841	8.95	2	4	4	5	5.26167e+06	793	88.8305	5.22412
29568103	U1 small nuclear ribonucleoprotein 70 kDa [Homo sapiens]	52.03	13.96	1	5	5	5	6.22869e+06	437	51.5258	9.93506
20070344	threonine--tRNA ligase, mitochondrial isoform a [Homo sapiens]	0	6.96	3	5	5	5	2.00968e+06	718	80.9854	7.29834
148596977	zinc finger and SCAN domain-containing protein 20 [Homo sapiens]	61.7969	8.82	168	4	5	5	1.24435e+07	1043	117.419	6.39209
255652953	zinc finger CCCH domain-containing protein 18 [Homo sapiens]	48.49	7.56	1	5	5	5	2.69489e+06	953	106.316	8.32373
296434277	G-protein coupled receptor-associated sorting protein 2 [Homo sapiens]	76.6084	8.23	2	5	5	5	5.28542e+06	838	93.715	5.0083
32189376	activating signal cointegrator 1 [Homo sapiens]	31.5383	11.53	1	5	5	5	1.47731e+06	581	66.1049	7.85498
404312696	endoribonuclease Dicer isoform 1 [Homo sapiens]	74.28	2.34	2	5	5	5	732602	1922	218.542	5.68115
4506883	semenogelin-1 preproprotein [Homo sapiens]	45.18	16.88	1	4	5	5	1.53088e+06	462	52.0999	9.29053
289547625	DNA-binding protein SATB2 [Homo sapiens]	118.919	10.78	3	5	5	5	2.90669e+06	733	82.504	6.90283
4507157	sortilin-related receptor preproprotein [Homo sapiens]	28.07	3.39	1	5	5	5	4.15125e+06	2214	248.282	5.52881
114688046	TBC1 domain family member 4 [Homo sapiens]	66.46	4.39	1	5	5	5	4.90686e+06	1298	146.471	7.00537
222136639	C-1-tetrahydrofolate synthase, cytoplasmic [Homo sapiens]	66.2312	7.91	1	5	5	5	3.03707e+06	935	101.467	7.29834
55749531	splicing factor 3B subunit 2 [Homo sapiens]	115.963	7.37	1	4	4	5	3.84216e+06	895	100.165	5.66846
50053795	eukaryotic translation initiation factor 4B [Homo sapiens]	47.4333	8.02	1	5	5	5	5.69684e+06	611	69.1103	5.73193
21218438	transcriptional repressor p66-beta [Homo sapiens]	79.5581	10.62	1	3	3	5	7.47245e+06	593	65.22	9.70068
301336155	tRNA (cytosine(34)-C(5))-methyltransferase isoform 2 [Homo sapiens]	96.1667	8.33	2	5	5	5	4.99293e+06	732	82.3407	7.00537
295821207	cell division control protein 45 homolog isoform 3 [Homo sapiens]	108.012	12.5	3	5	5	5	6.33727e+06	520	60.206	5.80811
24497612	ubiquitin-associated and SH3 domain-containing protein B [Homo sapiens]	134.69	6.47	1	4	4	5	2.28992e+06	649	72.6494	6.93213
217272894	116 kDa U5 small nuclear ribonucleoprotein component isoform b [Homo sapiens]	115.791	7.04	3	5	5	5	5.31418e+06	937	105.317	5.22412
14591909	60S ribosomal protein L5 [Homo sapiens]	67.8167	15.15	1	4	4	5	6.66142e+06	297	34.3407	9.71533
16950603	28S ribosomal protein S35, mitochondrial isoform 1 precursor [Homo sapiens]	66.3168	20.74	2	4	4	5	2.51439e+06	323	36.8211	8.23584
222352151	poly(rC)-binding protein 1 [Homo sapiens]	55.99	15.73	10	3	3	5	3.14348e+06	356	37.4739	7.09326
48526509	mitochondrial import inner membrane translocase subunit TIM50 [Homo sapiens]	53.7874	9.43	1	4	4	5	7.59787e+06	456	50.4331	9.42236
194306567	replication factor C subunit 5 isoform 2 [Homo sapiens]	165.985	25.71	4	5	5	5	1.38999e+07	319	36.0819	6.94678
5803227	14-3-3 protein theta [Homo sapiens]	120.887	18.37	2	1	4	5	5.8962e+06	245	27.7468	4.77979
28882049	replication factor C subunit 2 isoform 2 [Homo sapiens]	76.0914	20	2	5	5	5	6.39429e+06	320	35.2209	5.5415
16554629	WD repeat-containing protein 5 [Homo sapiens]	50.08	27.25	2	5	5	5	3.94681e+06	334	36.5655	8.26514
162329583	cleavage and polyadenylation specificity factor subunit 6 [Homo sapiens]	87.145	8.53	1	5	5	5	1.22674e+07	551	59.1734	7.15186
21361376	splicing factor 3A subunit 2 [Homo sapiens]	96.95	14.01	1	5	5	5	1.59169e+06	464	49.2243	9.64209
4506127	ribose-phosphate pyrophosphokinase 1 isoform 1 [Homo sapiens]	114.873	14.78	5	4	4	5	1.02725e+07	318	34.8119	6.97607
4557231	medium-chain specific acyl-CoA dehydrogenase, mitochondrial isoform a precursor [Homo sapiens]	56.3744	14.49	2	5	5	5	4.51579e+06	421	46.5586	8.36768
260593725	DNA excision repair protein ERCC-1 isoform 3 [Homo sapiens]	75.28	15.38	3	4	4	5	3.3501e+06	273	29.9746	6.23975
23503295	casein kinase II subunit beta [Homo sapiens]	55.75	25.58	1	5	5	5	2.41594e+07	215	24.926	5.5542
4557553	emerin [Homo sapiens]	63.54	25.59	1	5	5	5	5.84622e+06	254	28.9759	5.50342
355390315	protein scribble homolog isoform b [Homo sapiens]	41.2509	3.56	2	5	5	5	1.84978e+06	1630	174.808	5.07178
24430181	outer dense fiber protein 2 isoform 9 [Homo sapiens]	107.641	8.07	10	5	5	5	3.46835e+06	805	93.1959	7.07861
21040371	ATP-dependent RNA helicase DDX39A [Homo sapiens]	73.4696	11.01	2	4	4	4	4.41661e+06	427	49.098	5.68115
150418007	E3 SUMO-protein ligase RanBP2 [Homo sapiens]	67.96	1.58	5	4	4	4	2.83726e+06	3224	357.974	6.20166
12056971	anaphase-promoting complex subunit 1 [Homo sapiens]	31.55	3.19	1	4	4	4	4.42983e+06	1944	216.361	6.30322
371874367	ankyrin repeat domain-containing protein 11 [Homo sapiens]	49.04	2.44	1	4	4	4	3.67022e+06	2663	297.731	7.10791
26667186	calcium/calmodulin-dependent protein kinase type II subunit delta isoform 1 [Homo sapiens]	79.6532	10.46	15	2	4	4	1.49461e+07	478	54.0935	7.25439
21359945	condensin complex subunit 3 [Homo sapiens]	64.2501	4.14	1	4	4	4	3.2256e+06	1015	114.262	5.59229
33598946	1-phosphatidylinositol 4,5-bisphosphate phosphodiesterase gamma-1 isoform b [Homo sapiens]	43.34	3.88	2	4	4	4	1.76313e+06	1290	148.438	6.04932
155030236	ribonuclease 3 isoform 2 [Homo sapiens]	26.01	4.04	2	4	4	4	3.57081e+06	1337	155.234	8.04541
109255228	centrosomal protein of 170 kDa isoform alpha [Homo sapiens]	76.15	3.6	3	4	4	4	2.07776e+06	1584	175.187	7.10791
194578885	calumenin isoform b precursor [Homo sapiens]	27.23	19.68	5	4	4	4	2.3731e+06	315	37.1114	4.58936
253970412	G2 and S phase-expressed protein 1 [Homo sapiens]	75.121	8.25	1	4	4	4	5.16803e+06	739	78.4263	9.29053
256773275	probable ATP-dependent RNA helicase DDX28 [Homo sapiens]	0	9.44	1	4	4	4	2.2642e+06	540	59.5445	10.4185
126012562	prolow-density lipoprotein receptor-related protein 1 precursor [Homo sapiens]	27.24	1.45	1	4	4	4	3.35943e+06	4544	504.276	5.38916
178056552	condensin complex subunit 1 [Homo sapiens]	64.14	5.07	1	4	4	4	2.76102e+06	1401	157.082	6.60986
22035554	amyloid beta A4 precursor protein-binding family B member 1 isoform b [Homo sapiens]	92.3823	8.05	8	4	4	4	6.59851e+06	708	76.9108	5.04639
21450816	uracil phosphoribosyltransferase homolog [Homo sapiens]	79.9293	13.27	1	4	4	4	1.31614e+07	309	33.765	6.03662
6912676	SNW domain-containing protein 1 [Homo sapiens]	72.7267	8.77	1	4	4	4	2.90665e+06	536	61.4565	9.5249
151301215	protein Wiz [Homo sapiens]	45.4275	7.93	1	4	4	4	7.90968e+06	794	85.3268	9.05615
4758340	phenylalanine--tRNA ligase alpha subunit [Homo sapiens]	94.6456	13.39	1	4	4	4	1.63974e+06	508	57.5275	7.79639
223941785	paired amphipathic helix protein Sin3a [Homo sapiens]	59.824	4.63	1	4	4	4	2.23684e+06	1273	145.085	7.25439
21071044	probable global transcription activator SNF2L1 isoform a [Homo sapiens]	72.749	2.94	2	1	4	4	2.35422e+06	1054	122.527	8.08936
20270253	activating signal cointegrator 1 complex subunit 2 isoform 1 [Homo sapiens]	0	4.62	2	4	4	4	1.56572e+07	757	86.3063	5.16064
217272865	myotubularin-related protein 4 [Homo sapiens]	31.0256	4.02	1	4	4	4	3.82224e+06	1195	133.268	6.03662
62414289	vimentin [Homo sapiens]	73.1076	9.66	7	3	4	4	1.08337e+07	466	53.6191	5.12256
6005942	transitional endoplasmic reticulum ATPase [Homo sapiens]	84.1946	6.95	1	4	4	4	1.68964e+06	806	89.2657	5.26221
284055276	exonuclease 1 isoform a [Homo sapiens]	95.3345	5.85	2	4	4	4	3.4518e+06	803	89.1751	8.42627
219842247	periphilin-1 isoform 7 [Homo sapiens]	60.11	12.93	8	4	4	4	9.07109e+06	348	40.2946	7.15186
258645172	2-oxoisovalerate dehydrogenase subunit alpha, mitochondrial isoform 2 precursor [Homo sapiens]	57.85	13.51	2	4	4	4	1.49218e+06	444	50.3682	8.26514
182509178	zinc finger and BTB domain-containing protein 1 isoform 2 [Homo sapiens]	110.37	6.52	2	3	3	4	1.66333e+06	644	73.6348	5.8335
157266328	BRCA1-associated RING domain protein 1 [Homo sapiens]	119.59	6.69	1	4	4	4	3.88133e+06	777	86.5929	8.71924
108936958	DDB1- and CUL4-associated factor 7 [Homo sapiens]	79.7561	18.13	1	4	4	4	1.71731e+07	342	38.9011	5.51611
88759348	RING finger protein 219 [Homo sapiens]	62.9029	5.1	1	4	4	4	2.07954e+06	726	81.0657	5.71924
68131557	serine/threonine-protein phosphatase 6 regulatory ankyrin repeat subunit A isoform a [Homo sapiens]	40.6556	5.7	2	4	4	4	2.27462e+06	1053	112.894	6.25244
212549738	anaphase-promoting complex subunit 7 isoform b [Homo sapiens]	66.02	10.06	2	4	4	4	4.41787e+06	537	59.9641	8.41162
259155315	mitochondrial 2-oxoglutarate/malate carrier protein isoform 2 [Homo sapiens]	79.9253	16.83	3	4	4	4	5.19365e+06	303	32.9633	9.87646
5454088	acidic leucine-rich nuclear phosphoprotein 32 family member B [Homo sapiens]	39.59	15.14	3	1	3	4	3.86249e+06	251	28.7703	4.05615
19923142	importin subunit beta-1 isoform 1 [Homo sapiens]	62.3347	4.68	2	4	4	4	3.90378e+06	876	97.108	4.77979
7662645	28S ribosomal protein S18b, mitochondrial [Homo sapiens]	24.54	30.23	1	4	4	4	3.52055e+06	258	29.377	9.37842
109134351	zinc finger and BTB domain-containing protein 44 [Homo sapiens]	74.22	9.27	1	3	3	4	1.4499e+07	453	50.3017	6.21436
45504380	lysine-specific demethylase 4B [Homo sapiens]	73.4417	4.84	1	4	4	4	5.62893e+06	1096	121.82	6.96143
4506743	40S ribosomal protein S8 [Homo sapiens]	23.16	21.15	1	4	4	4	4.30377e+06	208	24.1902	10.3159
6005747	E3 ubiquitin-protein ligase RING2 [Homo sapiens]	45.1459	16.37	1	3	4	4	5.85431e+06	336	37.6316	6.84424
19913371	F-box-like/WD repeat-containing protein TBL1XR1 [Homo sapiens]	58.3133	13.04	4	4	4	4	5.45349e+06	514	55.5601	5.5542
117168248	very-long-chain (3R)-3-hydroxyacyl-[acyl-carrier protein] dehydratase 3 [Homo sapiens]	42.58	19.89	1	4	4	4	5.33163e+06	362	43.1316	8.93896
125988389	bifunctional arginine demethylase and lysyl-hydroxylase JMJD6 isoform 2 [Homo sapiens]	96.0818	17.12	2	4	4	4	3.00916e+06	403	46.4331	8.68994
13259531	survival motor neuron protein isoform c [Homo sapiens]	101.568	20	4	4	4	4	1.17811e+07	250	27.1181	5.24951
414144878	casein kinase I isoform alpha isoform 3 [Homo sapiens]	35.4	18.77	5	4	4	4	2.03853e+06	325	37.5432	9.48096
325651836	SWI/SNF-related matrix-associated actin-dependent regulator of chromatin subfamily A member 5 [Homo sapiens]	75.4021	2.95	2	1	4	4	1.98859e+06	1052	121.828	8.08936
355477267	PAS domain-containing serine/threonine-protein kinase isoform 3 [Homo sapiens]	20	2.95	4	4	4	4	1.45863e+06	1288	139.204	4.85596
382546190	ATP synthase subunit alpha, mitochondrial isoform c [Homo sapiens]	123.472	9.94	3	4	4	4	4.67623e+06	503	54.4597	8.23584
392513662	interleukin enhancer-binding factor 2 isoform 2 [Homo sapiens]	130.611	13.07	2	4	4	4	4.37627e+06	352	38.8862	4.94482
31083144	axin-1 isoform b [Homo sapiens]	26.05	5.93	2	3	3	3	2.51091e+06	826	91.5966	7.00537
23397570	PI-PLC X domain-containing protein 2 isoform b [Homo sapiens]	41.1806	2.63	2	1	1	3	31118524	304	34.7442	9.62744
148491106	zinc finger and BTB domain-containing protein 21 isoform S [Homo sapiens]	82.64	6.01	2	3	3	3	1.73965e+06	865	95.7477	6.50732
5174613	nucleosome assembly protein 1-like 4 [Homo sapiens]	70.91	7.73	1	1	3	3	6.37691e+06	375	42.7969	4.69092
31543831	tubulin gamma-1 chain [Homo sapiens]	103.587	13.75	2	3	3	3	3.90927e+06	451	51.1378	6.13818
6912398	general transcription factor 3C polypeptide 3 isoform 1 [Homo sapiens]	104.524	4.06	2	3	3	3	3.5675e+06	886	101.208	5.07178
267844813	neuron navigator 1 isoform 2 [Homo sapiens]	35.98	3.37	2	3	3	3	1.16062e+06	1483	160.674	8.45557
167466175	cell division cycle protein 27 homolog isoform 2 [Homo sapiens]	30.77	5.1	2	3	3	3	1.07266e+06	824	91.8093	7.02002
30089962	serine/threonine-protein kinase MRCK alpha isoform B [Homo sapiens]	41.65	1.75	2	3	3	3	2.02546e+06	1719	195.799	6.45557
34740329	heterogeneous nuclear ribonucleoprotein A3 [Homo sapiens]	96.7785	11.9	1	3	3	3	6.46045e+06	378	39.5706	9.01221
4503481	elongation factor 1-gamma [Homo sapiens]	71.1681	6.86	1	3	3	3	3.88655e+06	437	50.0871	6.66846
157412255	E3 ubiquitin-protein ligase Praja-2 [Homo sapiens]	96.84	6.78	1	3	3	3	4.6804e+06	708	78.1658	4.38623
25121987	condensin complex subunit 2 [Homo sapiens]	22.44	5.26	1	3	3	3	2.82865e+06	741	82.5113	5.05908
29029591	putative tRNA (cytidine(32)/guanosine(34)-2'-O)-methyltransferase isoform b [Homo sapiens]	62.9526	20.18	2	3	3	3	5.11801e+06	327	35.844	5.88428
110347427	ubiquitin carboxyl-terminal hydrolase 34 [Homo sapiens]	0	1.07	1	3	3	3	2.0171e+06	3546	403.973	5.8208
228008396	heterogeneous nuclear ribonucleoprotein Q isoform 2 [Homo sapiens]	82.4159	6.03	7	1	3	3	5.87742e+06	464	52.0142	9.15869
154744870	zinc finger protein 574 [Homo sapiens]	80.2524	4.46	1	3	3	3	4.29149e+06	896	98.8371	8.07471
42822874	ribonuclease inhibitor [Homo sapiens]	65.7081	8.68	1	3	3	3	1.2054e+07	461	49.9411	4.81787
20149698	lethal(3)malignant brain tumor-like protein 2 [Homo sapiens]	131.894	5.11	1	2	3	3	1.78617e+07	705	79.0595	6.84424
38788319	guanine nucleotide-binding protein-like 1 [Homo sapiens]	122.511	7.41	1	3	3	3	2.16045e+06	607	68.6185	5.79541
31563503	activity-dependent neuroprotector homeobox protein [Homo sapiens]	32.06	3.9	1	3	3	3	781530	1102	123.485	7.34229
118582269	serine/arginine-rich splicing factor 1 isoform 2 [Homo sapiens]	0	13.43	2	2	3	3	2.85508e+06	201	22.446	7.94287
71774197	ubiquitin carboxyl-terminal hydrolase 47 [Homo sapiens]	50.87	2.72	1	3	3	3	2.66292e+06	1287	147.13	5.07178
51599156	chromodomain-helicase-DNA-binding protein 4 [Homo sapiens]	38.94	2.88	1	3	3	3	2.0318e+06	1912	217.867	5.85889
60279268	splicing factor U2AF 65 kDa subunit isoform b [Homo sapiens]	105.687	17.83	2	3	3	3	6.71962e+06	471	53.087	9.08545
119226260	calcium homeostasis endoplasmic reticulum protein [Homo sapiens]	0	4.26	1	3	3	3	3.986e+06	916	103.637	9.0415
122937227	U2 snRNP-associated SURP motif-containing protein [Homo sapiens]	75.02	2.53	1	2	2	3	5.57913e+06	1029	118.219	8.47021
119703744	desmoglein-1 preproprotein [Homo sapiens]	93.46	5.43	1	3	3	3	3.98825e+06	1049	113.676	5.03369
255918198	serine/threonine-protein phosphatase 6 regulatory subunit 3 isoform 2 [Homo sapiens]	73.6	5.81	6	3	3	3	2.34573e+06	844	94.3852	4.61475
260436922	suprabasin isoform 1 precursor [Homo sapiens]	69.75	12.2	1	2	2	3	1.40861e+06	590	60.5046	7.00537
312284070	DNA helicase MCM9 isoform 1 [Homo sapiens]	26.47	3.67	1	3	3	3	1.15858e+06	1143	127.233	7.73779
21361137	transcriptional repressor NF-X1 isoform 1 [Homo sapiens]	62.3469	3.39	3	3	3	3	2.01504e+06	1120	124.312	8.23584
52632379	melanoma-associated antigen D1 isoform b [Homo sapiens]	69.337	4.76	3	3	3	3	6.07829e+06	778	86.1073	5.8335
198041662	pyrroline-5-carboxylate reductase 3 [Homo sapiens]	0	11.54	1	3	3	3	2.59009e+06	286	29.8735	8.104
108773789	replication factor C subunit 3 isoform 2 [Homo sapiens]	63.4124	13.11	2	3	3	3	8.82045e+06	305	34.7339	8.39697
20336305	B-cell lymphoma/leukemia 11A isoform 1 [Homo sapiens]	53.8633	5.99	2	3	3	3	5.26575e+06	835	91.1394	6.60986
15431301	60S ribosomal protein L7 [Homo sapiens]	77.7182	9.68	1	3	3	3	2.30255e+06	248	29.2072	10.6528
298358598	microprocessor complex subunit DGCR8 isoform 2 [Homo sapiens]	30.01	3.51	2	3	3	3	2.13327e+06	740	82.6985	5.87158
309747079	DNA polymerase epsilon subunit 2 isoform 2 [Homo sapiens]	98.76	11.18	3	3	3	3	5.31871e+06	501	56.3816	6.12549
118601081	heterogeneous nuclear ribonucleoprotein U-like protein 2 [Homo sapiens]	56.5701	6.69	1	3	3	3	2.80934e+06	747	85.0522	4.90674
4502027	serum albumin preproprotein [Homo sapiens]	36.02	3.61	1	3	3	3	1.65659e+07	609	69.3215	6.27783
5453880	acidic leucine-rich nuclear phosphoprotein 32 family member A [Homo sapiens]	26.37	14.06	3	1	3	3	1.53795e+06	249	28.5683	4.09424
4758024	coilin [Homo sapiens]	0	6.77	1	3	3	3	1.38534e+06	576	62.5699	9.0708
100913192	5'-AMP-activated protein kinase subunit gamma-2 isoform c [Homo sapiens]	0	9.71	3	2	3	3	1.45274e+06	525	58.4022	8.93896
45643129	guanine nucleotide-binding protein-like 3 isoform 2 [Homo sapiens]	66.1618	7.26	2	2	2	3	2.85982e+06	537	60.5025	8.79248
80861486	serine-rich coiled-coil domain-containing protein 2 [Homo sapiens]	56.4224	5.52	1	3	3	3	2.39914e+06	834	93.4895	6.87354
20544145	casein kinase I isoform delta isoform 2 [Homo sapiens]	93.9099	8.31	3	3	3	3	3.52225e+06	409	46.8029	9.64209
283436224	ATPase family AAA domain-containing protein 3A isoform 3 [Homo sapiens]	44.08	5.52	5	3	3	3	3.10023e+06	507	57.912	9.24658
134304838	eukaryotic translation initiation factor 2-alpha kinase 3 precursor [Homo sapiens]	56.6533	3.67	1	3	3	3	1.34146e+06	1116	125.137	5.42725
40353736	la-related protein 4 isoform c [Homo sapiens]	89.1871	6.28	6	3	3	3	1.89932e+06	653	72.3548	6.26514
73760405	thymopoietin isoform beta [Homo sapiens]	57.8467	9.03	3	3	3	3	3.58759e+06	454	50.6395	9.37842
106507301	DNA polymerase alpha catalytic subunit [Homo sapiens]	31.96	3.15	1	3	3	3	2.00462e+06	1462	165.807	5.84619
222080055	MAP3K12-binding inhibitory protein 1 isoform 2 [Homo sapiens]	39.0859	18.66	2	3	3	3	2655805	343	39.1292	7.23975
169881252	general transcription factor II-I isoform 4 [Homo sapiens]	0	4.18	5	3	3	3	1.51307e+06	957	107.902	7.94287
93277070	RNA-binding protein 45 [Homo sapiens]	131.543	7.59	1	3	3	3	3.38405e+06	474	53.3127	7.1665
221219056	dnaJ homolog subfamily C member 7 isoform 2 [Homo sapiens]	106.407	7.99	2	3	3	3	3.0301e+06	438	50.0648	8.11865
5453994	double-strand-break repair protein rad21 homolog [Homo sapiens]	26.61	6.81	2	3	3	3	3.06719e+06	631	71.6447	4.65283
118600985	zinc finger protein 91 [Homo sapiens]	0	12.51	213	1	2	3	6.10123e+06	1191	137.128	9.31982
4506903	serine/arginine-rich splicing factor 9 [Homo sapiens]	25.81	11.76	1	2	3	3	3.13892e+06	221	25.5264	8.646
14318422	keratin, type II cuticular Hb6 [Homo sapiens]	40.05	5.56	7	1	2	3	1.13874e+07	486	53.4663	5.65576
112789530	cohesin subunit SA-2 isoform b [Homo sapiens]	23.15	2.84	3	3	3	3	2.46306e+06	1231	141.235	5.42725
27477138	zinc finger CCCH-type antiviral protein 1 isoform 2 [Homo sapiens]	134.08	6.72	2	3	3	3	3.02084e+06	699	77.8533	8.38232
7657581	calcium-binding mitochondrial carrier protein Aralar2 isoform 2 [Homo sapiens]	77.7087	6.37	3	3	3	3	2.79605e+06	675	74.1286	8.6167
118402596	cell division cycle protein 23 homolog [Homo sapiens]	70.49	5.86	1	3	3	3	2.61777e+06	597	68.79	7.02002
510025468	cAMP-dependent protein kinase type I-alpha regulatory subunit isoform a [Homo sapiens]	0	9.97	3	3	3	3	3.48152e+06	381	42.955	5.35107
38683855	pentatricopeptide repeat domain-containing protein 3, mitochondrial precursor [Homo sapiens]	84.6906	4.93	1	3	3	3	4.97169e+06	689	78.4997	6.41748
149274651	centrosomal protein of 78 kDa isoform b [Homo sapiens]	0	5.67	2	3	3	3	1.02615e+07	706	78.2675	8.33838
282847373	transcription regulator protein BACH2 [Homo sapiens]	85.29	5.83	1	3	3	3	4.01154e+06	841	92.4774	5.09717
296317324	guanine nucleotide-binding protein-like 3-like protein [Homo sapiens]	52.34	9.28	1	3	3	3	2.28142e+06	582	65.5316	8.44092
14150122	DNA replication complex GINS protein SLD5 [Homo sapiens]	39.39	16.14	1	3	3	3	7.79691e+06	223	26.0303	4.98291
4507951	14-3-3 protein eta [Homo sapiens]	53.2025	13.01	2	1	3	3	4.7844e+06	246	28.201	4.84326
21464101	14-3-3 protein gamma [Homo sapiens]	56.4525	11.74	2	1	3	3	3.70685e+06	247	28.2849	4.89404
183603931	serine/threonine-protein phosphatase 6 catalytic subunit isoform c [Homo sapiens]	101.039	10.95	3	3	3	3	5.37923e+06	283	32.5113	6.03662
24307899	GTPase Era, mitochondrial [Homo sapiens]	70.6309	8.7	1	3	3	3	4.57767e+06	437	48.3195	8.83643
55769564	zinc finger protein with KRAB and SCAN domains 1 [Homo sapiens]	65.6117	7.1	1	3	3	3	1.87769e+06	563	63.5903	7.04932
13128864	histone deacetylase 6 [Homo sapiens]	25.21	2.63	1	2	2	3	3.30065e+06	1215	131.336	5.30029
221316642	nuclear distribution protein nudE homolog 1 [Homo sapiens]	46.26	11.64	1	3	3	3	4.23255e+06	335	37.6978	5.14795
24497554	homeobox protein Hox-A13 [Homo sapiens]	55.4778	10.57	3	3	3	3	3.16397e+06	388	39.7015	9.12939
21362088	DNA replication complex GINS protein PSF3 isoform b [Homo sapiens]	109.716	24.07	3	3	3	3	4.49698e+06	216	24.5192	5.33838
24308207	leucine-rich repeat-containing protein 47 [Homo sapiens]	37.48	6	1	3	3	3	2.69617e+06	583	63.4337	8.27979
186928852	28S ribosomal protein S7, mitochondrial [Homo sapiens]	40.49	16.12	1	3	3	3	5.44515e+06	242	28.116	9.99365
157057545	sorting nexin-18 isoform a [Homo sapiens]	106.183	7.37	3	3	3	3	2.41646e+06	624	68.9634	6.49365
374088154	leucine-rich repeat-containing protein 42 [Homo sapiens]	32.0393	7.24	1	3	3	3	3.23457e+06	428	48.5406	7.45947
16933546	60S acidic ribosomal protein P0 [Homo sapiens]	60.1676	11.04	1	3	3	3	2.74521e+06	317	34.2518	5.97314
27544931	zinc finger and SCAN domain-containing protein 21 [Homo sapiens]	47.11	7.4	168	2	3	3	3.52133e+06	473	53.6243	7.72314
13027604	28S ribosomal protein S34, mitochondrial [Homo sapiens]	45.2429	11.93	1	3	3	3	3.21338e+06	218	25.6345	9.979
82830436	sex comb on midleg-like protein 1 isoform c [Homo sapiens]	117.273	16.35	3	2	2	3	8.92275e+06	208	23.1163	5.56689
34101286	zinc finger RNA-binding protein [Homo sapiens]	82.7167	4.66	1	3	3	3	1.70315e+06	1074	116.939	9.0415
221554543	protein SCAI isoform 2 [Homo sapiens]	51.71	5.45	2	3	3	3	2.96314e+06	606	70.3549	8.60205
4505571	sequestosome-1 isoform 1 [Homo sapiens]	38.45	13.41	2	3	3	3	5.85048e+06	440	47.6569	5.22412
332801090	heterogeneous nuclear ribonucleoprotein D-like isoform b [Homo sapiens]	88.9045	10.19	2	2	3	3	6.6185e+06	363	40.0156	9.96436
24234756	interleukin enhancer-binding factor 3 isoform c [Homo sapiens]	28.67	3.77	5	1	2	2	1.69898e+06	690	74.5603	8.23584
283806705	spermatid perinuclear RNA-binding protein isoform 2 [Homo sapiens]	25.79	3.95	2	1	2	2	1.22036e+06	658	71.921	8.646
13994259	28S ribosomal protein S5, mitochondrial [Homo sapiens]	44.8	5.35	1	2	2	2	2.5754e+06	430	47.9761	9.92041
29789072	ZZ-type zinc finger-containing protein 3 [Homo sapiens]	0	2.1	1	2	2	2	2.87264e+06	903	101.96	5.69385
4503841	X-ray repair cross-complementing protein 6 [Homo sapiens]	29.9	4.76	1	2	2	2	1.65351e+06	609	69.7991	6.63916
118402580	cell division cycle protein 16 homolog [Homo sapiens]	0	5.16	1	2	2	2	2.37947e+06	620	71.6095	5.84619
7706457	A-kinase anchor protein 11 [Homo sapiens]	51.58	1.42	1	2	2	2	830987	1901	210.38	5.38916
4506457	reticulocalbin-2 isoform a precursor [Homo sapiens]	30.78	5.99	2	2	2	2	3.78701e+06	317	36.8536	4.39893
5031877	lamin-B1 isoform 1 [Homo sapiens]	0	3.24	2	2	2	2	577363	586	66.3676	5.16064
194353992	amyloid beta A4 precursor protein-binding family A member 2 isoform b [Homo sapiens]	33.34	4.21	2	2	2	2	3.03126e+07	737	81.0782	4.75439
313151226	BRCA1-A complex subunit RAP80 [Homo sapiens]	83.91	2.23	1	1	1	2	1.73286e+06	719	79.6779	5.45264
78042577	MAP7 domain-containing protein 1 [Homo sapiens]	0	3.69	1	2	2	2	3.28164e+06	841	92.7641	10.1108
27886555	nuclear factor of activated T-cells, cytoplasmic 3 isoform 3 [Homo sapiens]	41.4	2.72	3	2	2	2	3.0228e+06	1065	114.978	6.43018
115430108	rho-related BTB domain-containing protein 3 [Homo sapiens]	50.62	5.24	1	2	2	2	2.91009e+06	611	69.3682	7.62061
56118214	vascular endothelial zinc finger 1 [Homo sapiens]	50.7185	4.22	1	2	2	2	1.69835e+06	521	56.8947	9.5249
100913206	ATP-dependent RNA helicase A [Homo sapiens]	0	1.65	1	2	2	2	1.09119e+06	1270	140.869	6.84424
16579885	60S ribosomal protein L4 [Homo sapiens]	60.9714	8.9	1	2	2	2	9.7273e+06	427	47.6674	11.063
33188463	28S ribosomal protein S9, mitochondrial [Homo sapiens]	0	4.55	1	2	2	2	4.80311e+06	396	45.8058	9.51025
157694492	myb-binding protein 1A isoform 2 [Homo sapiens]	30.66	1.51	2	2	2	2	1.59136e+06	1328	148.762	9.27588
6678271	TAR DNA-binding protein 43 [Homo sapiens]	26.38	5.8	1	2	2	2	2.47277e+06	414	44.7113	6.18896
61835172	fragile X mental retardation syndrome-related protein 1 isoform c [Homo sapiens]	57.45	5.04	3	1	2	2	4.43852e+06	536	59.8831	6.771
98986457	host cell factor 1 [Homo sapiens]	0	1.43	1	2	2	2	1.70282e+06	2035	208.602	7.45947
186928850	28S ribosomal protein S27, mitochondrial [Homo sapiens]	102.8	6.52	1	2	2	2	4.11528e+06	414	47.5814	6.17627
14150171	THO complex subunit 3 [Homo sapiens]	23.57	4.56	1	2	2	2	1.00567e+06	351	38.7468	6.0874
31880783	protein pelota homolog [Homo sapiens]	92.55	6.23	1	2	2	2	8.04794e+06	385	43.332	6.34131
50233824	E3 ubiquitin-protein ligase RFWD2 isoform d24 [Homo sapiens]	32.07	3.96	2	2	2	2	8.90315e+06	707	77.6421	7.15186
4507241	FACT complex subunit SSRP1 [Homo sapiens]	0	3.81	1	2	2	2	2.36275e+06	709	81.0244	6.87354
94536805	YTH domain-containing protein 1 isoform 2 [Homo sapiens]	35.78	3.81	2	2	2	2	2.11607e+06	709	82.6422	5.96045
300797111	midline-1 isoform 2 [Homo sapiens]	0	3.82	6	2	2	2	2.01517e+06	629	70.8174	6.68311
146198654	zinc finger protein 768 [Homo sapiens]	0	3.33	168	1	2	2	5.29114e+06	540	60.1908	7.97217
56181387	E3 ubiquitin-protein ligase CHIP [Homo sapiens]	0	6.27	1	2	2	2	858627	303	34.8342	5.87158
257467639	protein SOGA1 isoform 1 [Homo sapiens]	15.54	2.41	2	2	2	2	1.43167e+06	1661	183.744	6.52197
8922328	pre-mRNA-splicing factor RBM22 [Homo sapiens]	38.67	5.48	1	2	2	2	1.89108e+06	420	46.8654	8.54346
7661532	RNA-binding protein NOB1 [Homo sapiens]	31.2	9.22	1	2	2	2	1.12049e+06	412	46.6458	7.18115
223633988	uncharacterized protein KIAA1671 [Homo sapiens]	25.84	1.5	2	2	2	2	2.94059e+06	1806	196.59	8.47021
67189747	60S ribosomal protein L6 [Homo sapiens]	0	7.29	1	2	2	2	6.72505e+06	288	32.7076	10.5796
116686122	chromosome-associated kinesin KIF4A [Homo sapiens]	35.78	2.03	2	2	2	2	1.90404e+06	1232	139.794	6.26514
23510283	elongator complex protein 3 [Homo sapiens]	33.5	5.3	1	2	2	2	1.18379e+06	547	62.2191	8.88037
103472005	antigen KI-67 isoform 1 [Homo sapiens]	0	0.83	1	2	2	2	1.7814e+06	3256	358.474	9.45166
197313667	cell division cycle 7-related protein kinase [Homo sapiens]	23.18	5.4	1	2	2	2	1.37079e+06	574	63.8477	8.73389
5803207	splicing factor U2AF 35 kDa subunit isoform a [Homo sapiens]	50.34	9.17	5	2	2	2	2.83371e+06	240	27.8545	8.80713
4503943	glutaryl-CoA dehydrogenase, mitochondrial isoform a precursor [Homo sapiens]	47.9884	8.22	1	2	2	2	2.8628e+06	438	48.0964	8.06006
153792012	DNA polymerase zeta catalytic subunit [Homo sapiens]	0	1.05	1	2	2	2	9.27893e+06	3130	352.554	8.47021
332688220	catenin delta-1 isoform 3A [Homo sapiens]	37.1168	3.25	15	2	2	2	1.46693e+06	832	92.6178	7.15186
225543463	protein TANC1 isoform 2 [Homo sapiens]	0	1.58	2	2	2	2	519831	1390	152.088	8.33838
50428935	microtubule-associated protein 1S [Homo sapiens]	33.97	4.15	1	2	2	2	1.16192e+06	1059	112.142	7.29834
5032069	splicing factor 3B subunit 4 [Homo sapiens]	0	4.95	1	2	2	2	2.7896e+06	424	44.3571	8.55811
4502735	cyclin-dependent kinase 4 [Homo sapiens]	44.0977	7.59	69	2	2	2	1.90903e+06	303	33.7084	7.00537
379030588	DNA polymerase delta catalytic subunit [Homo sapiens]	43.5991	2.35	1	2	2	2	1.73234e+06	1107	123.553	7.03467
4506401	RAF proto-oncogene serine/threonine-protein kinase [Homo sapiens]	44.47	3.4	2	2	2	2	1416448	648	73.0049	9.20264
6005757	FACT complex subunit SPT16 [Homo sapiens]	41.89	2.67	1	2	2	2	3.79753e+06	1047	119.838	5.65576
33946327	nuclear pore complex protein Nup214 [Homo sapiens]	28.96	1.44	1	2	2	2	673165	2090	213.488	7.47412
57863269	ribosomal RNA processing protein 1 homolog B [Homo sapiens]	0	3.96	1	2	2	2	2.88162e+06	758	84.3752	9.75928
19743894	transcriptional adapter 3 isoform b [Homo sapiens]	0	3.52	2	1	1	2	706591	369	41.3672	5.51611
18426904	ATPase WRNIP1 isoform 2 [Homo sapiens]	40.03	3.59	2	2	2	2	1.53108e+06	640	69.4155	6.26514
221136781	S1 RNA-binding domain-containing protein 1 [Homo sapiens]	24.87	1.61	1	2	2	2		995	111.705	8.71924
205360840	dnaJ homolog subfamily A member 3, mitochondrial isoform 2 [Homo sapiens]	20.48	6.18	2	2	2	2	4.02752e+06	453	49.5802	9.39307
4506885	semenogelin-2 precursor [Homo sapiens]	44.49	7.56	1	1	2	2		582	65.4054	9.0708
52487176	E3 ubiquitin-protein ligase TRIM37 [Homo sapiens]	20.76	4.77	1	2	2	2	1.50195e+06	964	107.837	5.14795
21361144	26S protease regulatory subunit 6A [Homo sapiens]	38.49	6.15	1	2	2	2	2.13207e+06	439	49.1725	5.23682
4503375	dihydropyrimidinase [Homo sapiens]	44.49	2.12	1	1	1	2	2.95624e+07	519	56.5937	7.26904
42544159	heat shock protein 105 kDa [Homo sapiens]	34.17	2.91	1	2	2	2	2.26812e+06	858	96.8037	5.38916
66346695	fibrillin-2 precursor [Homo sapiens]	29.45	0.82	1	2	2	2	5.8314e+06	2912	314.558	4.85596
82546830	exocyst complex component 4 isoform a [Homo sapiens]	51.1	3.18	2	2	2	2	620919	974	110.429	6.49365
4502285	sarcoplasmic/endoplasmic reticulum calcium ATPase 2 isoform a [Homo sapiens]	30.8497	2.81	4	2	2	2	1.59186e+06	997	109.62	5.36377
7661952	squamous cell carcinoma antigen recognized by T-cells 3 [Homo sapiens]	31.65	4.15	1	2	2	2	1.57435e+06	963	109.865	5.56689
223555955	sister chromatid cohesion protein DCC1 [Homo sapiens]	0	7.89	1	2	2	2	1.98711e+06	393	44.7965	5.17334
23510377	KN motif and ankyrin repeat domain-containing protein 1 isoform b [Homo sapiens]	43.51	2.51	2	2	2	2	4.4019e+06	1194	129.701	5.13525
316983158	NADH-ubiquinone oxidoreductase 75 kDa subunit, mitochondrial isoform 3 [Homo sapiens]	52.95	5.84	5	2	2	2	2.28487e+06	616	67.4813	5.32568
4504327	trifunctional enzyme subunit beta, mitochondrial precursor [Homo sapiens]	47.26	3.59	1	2	2	2	1.94508e+06	474	51.2615	9.40771
12056468	junction plakoglobin [Homo sapiens]	27.45	3.22	1	2	2	2	1.09031e+06	745	81.6927	6.13818
5902072	serpin B3 [Homo sapiens]	32.79	5.64	2	2	2	2	1.15506e+06	390	44.5365	6.81494
297374791	fragile X mental retardation protein 1 isoform ISO9 [Homo sapiens]	48.02	4.61	6	1	2	2	3.03899e+06	586	66.2055	8.47021
7242140	ATP-dependent Clp protease ATP-binding subunit clpX-like, mitochondrial precursor [Homo sapiens]	47.07	6.79	1	2	2	2	2.42247e+06	633	69.1807	7.57666
116063534	ankyrin repeat domain-containing protein 27 [Homo sapiens]	31.5	4	1	2	2	2	1.42697e+06	1050	116.91	6.87354
4506411	ran GTPase-activating protein 1 [Homo sapiens]	91.4812	4.43	1	2	2	2	2.20116e+06	587	63.5023	4.67822
203097003	rho GTPase-activating protein 21 [Homo sapiens]	25.71	2.09	1	2	2	2	610372	1958	217.329	7.79639
320461711	peroxiredoxin-1 [Homo sapiens]	42.06	9.05	1	1	2	2	7.1633e+06	199	22.0963	8.1333
55741647	uncharacterized protein KIAA1958 [Homo sapiens]	26.45	3.07	1	2	2	2	494160	716	79.1618	6.82959
58761546	lysine-specific histone demethylase 1A isoform b [Homo sapiens]	97.96	4.93	2	2	2	2	2.82116e+06	852	92.8447	6.52197
7661920	eukaryotic initiation factor 4A-III [Homo sapiens]	58.08	6.57	1	1	2	2	8.9743e+06	411	46.8412	6.72705
253970456	HIV Tat-specific factor 1 [Homo sapiens]	45.92	1.32	1	1	1	2	1.4817e+06	755	85.8006	4.39893
95147342	chromodomain-helicase-DNA-binding protein 9 [Homo sapiens]	20.72	0.94	3	1	2	2	2.33237e+06	2881	323.854	6.91748
46249376	serine/threonine-protein phosphatase PP1-beta catalytic subunit isoform 1 [Homo sapiens]	63.21	7.34	4	1	2	2	5.72999e+06	327	37.1626	6.18896
4506007	serine/threonine-protein phosphatase PP1-gamma catalytic subunit isoform 1 [Homo sapiens]	116.724	8.67	5	1	2	2	7.19695e+06	323	36.9597	6.53662
301171475	ATP-dependent RNA helicase DDX3X isoform 3 [Homo sapiens]	47.17	2.79	4	2	2	2	916413	646	71.3109	6.62451
187761373	E3 ubiquitin-protein ligase ARIH1 [Homo sapiens]	52.76	3.95	1	2	2	2	7.71161e+06	557	64.0758	5.08447
42560246	DNA-directed RNA polymerases I and III subunit RPAC1 [Homo sapiens]	0	5.49	1	2	2	2	975608	346	39.225	5.50342
19923935	SAGA-associated factor 29 homolog [Homo sapiens]	0	7.85	1	2	2	2	893837	293	33.2172	8.104
4506773	protein S100-A9 [Homo sapiens]	77.21	24.56	1	2	2	2	4.96058e+06	114	13.2335	6.12549
78000183	60S ribosomal protein L14 [Homo sapiens]	52.88	11.16	1	2	2	2	5.99873e+06	215	23.417	10.9312
222136641	serine/threonine-protein kinase Nek9 [Homo sapiens]	39.4207	2.55	1	2	2	2	1.61899e+06	979	107.1	5.74463
55749659	UHRF1-binding protein 1-like isoform b [Homo sapiens]	74.58	6.9	2	2	2	2	2.28437e+06	522	58.869	7.94287
78482617	general transcription factor 3C polypeptide 2 [Homo sapiens]	32.54	2.09	1	2	2	2	1.71916e+06	911	100.616	7.31299
109715864	gem-associated protein 8 [Homo sapiens]	0	7.02	1	2	2	2	1.30363e+06	242	28.6186	6.80029
34147522	chaperone activity of bc1 complex-like, mitochondrial [Homo sapiens]	50.8	4.48	1	2	2	2	1.66525e+06	647	71.9044	6.99072
225903437	glycogen synthase kinase-3 beta isoform 2 [Homo sapiens]	0	7.38	2	2	2	2	1.14815e+06	420	46.7149	8.77783
4503363	dolichol-phosphate mannosyltransferase [Homo sapiens]	0	15.77	1	2	2	2	1.64836e+06	260	29.6158	9.56885
55953063	SET domain-containing protein 4 isoform 2 [Homo sapiens]	51.35	7.82	2	2	2	2	7.61811e+06	307	35.0638	8.74854
13376259	nuclear pore complex protein Nup85 [Homo sapiens]	63.6527	3.05	1	2	2	2	1.38052e+06	656	74.9711	5.5542
62953136	FLYWCH-type zinc finger-containing protein 1 isoform b [Homo sapiens]	0	4.55	2	2	2	2	1.10195e+06	703	78.631	8.47021
66267730	WD repeat-containing protein 34 [Homo sapiens]	41.82	5.04	1	2	2	2	449096	536	57.7643	6.63916
14249428	leucine-rich repeat and calponin homology domain-containing protein 3 precursor [Homo sapiens]	44.27	6.04	1	2	2	2	2.76503e+06	712	78.753	6.55127
296179376	transcriptional regulator Kaiso [Homo sapiens]	70.2406	5.06	1	2	2	2	2.65007e+06	672	74.4382	5.12256
45594312	E3 ubiquitin-protein ligase TRAF7 [Homo sapiens]	35.56	3.43	1	2	2	2	2.84009e+06	670	74.5609	7.15186
41327749	anaphase-promoting complex subunit 4 [Homo sapiens]	61.25	4.33	1	2	2	2	3.54932e+06	808	92.0577	5.52881
150010639	ubiquitin carboxyl-terminal hydrolase 22 [Homo sapiens]	0	6.67	2	2	2	2	951818	525	59.9214	8.04541
62739173	mRNA export factor [Homo sapiens]	18.06	7.61	1	2	2	2	3.34641e+06	368	40.9419	7.82568
14670364	POZ-, AT hook-, and zinc finger-containing protein 1 short isoform [Homo sapiens]	44.2063	4.28	4	2	2	2	7.28021e+06	537	57.5649	8.49951
4506455	reticulocalbin-1 precursor [Homo sapiens]	35.29	12.39	1	2	2	2	2.75473e+06	331	38.8662	4.99561
260898743	NADH dehydrogenase [ubiquinone] iron-sulfur protein 2, mitochondrial isoform 2 precursor [Homo sapiens]	35.93	3.94	2	1	1	2	2.72152e+06	457	51.8185	8.14795
8922313	G patch domain-containing protein 2 [Homo sapiens]	21.29	4.55	1	2	2	2	896989	528	58.907	9.08545
58761530	polycomb group RING finger protein 6 isoform a [Homo sapiens]	22.86	4.86	1	1	1	2	8050186	350	39.0227	4.97021
7662302	TANK-binding kinase 1-binding protein 1 [Homo sapiens]	0	3.09	1	2	2	2	622255	615	67.6598	5.85889
17998551	serpin B12 [Homo sapiens]	0	5.93	1	2	2	2	3.06261e+06	405	46.2471	5.52881
13129110	methylosome protein 50 [Homo sapiens]	22.32	10.82	1	2	2	2	6.84777e+06	342	36.7011	5.17334
46852147	isoleucine--tRNA ligase, mitochondrial precursor [Homo sapiens]	0	2.17	1	2	2	2	3.35197e+06	1012	113.719	7.1958
22202629	apoptosis-inducing factor 1, mitochondrial isoform 2 precursor [Homo sapiens]	74.6206	4.6	5	2	2	2	7.91743e+06	609	66.2536	8.93896
4505343	nuclear cap-binding protein subunit 1 [Homo sapiens]	30.1638	4.05	1	2	2	2	2.0473e+06	790	91.7805	6.43018
224493972	thioredoxin domain-containing protein 5 isoform 3 [Homo sapiens]	35.15	5.56	2	2	2	2	2.00397e+06	324	36.155	5.46533
82546824	forkhead box protein K1 [Homo sapiens]	29.01	2.18	2	2	2	2	3.28448e+06	733	75.4106	9.31982
153791761	recQ-mediated genome instability protein 1 [Homo sapiens]	36.3438	5.76	1	2	2	2	5.41928e+06	625	70.1004	4.95752
51479192	E3 ubiquitin-protein ligase RING1 [Homo sapiens]	42.23	6.16	1	1	2	2	5.84297e+06	406	42.4028	5.61768
15431306	60S ribosomal protein L8 [Homo sapiens]	56	16.34	1	2	2	2	3.02821e+06	257	28.0073	11.0337
341604768	60S ribosomal protein L13 isoform 2 [Homo sapiens]	46.0824	9.9	3	2	2	2	3.52152e+06	192	22.1704	11.6489
326319990	centrosomal protein of 170 kDa protein B isoform 2 [Homo sapiens]	28.32	1.84	2	2	2	2	1.76927e+06	1519	163.528	6.97607
319996623	putative RNA-binding protein 15 isoform 2 [Homo sapiens]	0	2.27	2	2	2	2	1.91232e+06	969	106.302	10.1108
320461686	TRMT1-like protein isoform 2 [Homo sapiens]	21.82	2.77	2	1	1	2	3.77381e+06	577	64.9638	8.47021
388454220	CCR4-NOT transcription complex subunit 1 isoform c [Homo sapiens]	43.39	1.22	3	2	2	2	1.77312e+06	2371	266.211	7.04932
351721324	protein SET isoform 4 [Homo sapiens]	84.3761	10.53	4	2	2	2	1.80418e+07	266	31.1053	4.23389
373838727	mini-chromosome maintenance complex-binding protein isoform 2 [Homo sapiens]	0	2.81	3	2	2	2	609257	640	72.7027	5.78271
384229064	tRNA (uracil-5-)-methyltransferase homolog A isoform b [Homo sapiens]	27.79	4.8	2	2	2	2	1.79454e+06	562	61.9398	7.97217
509155837	nuclear pore complex protein Nup155 isoform 3 [Homo sapiens]	19.49	1.88	3	2	2	2	2.56466e+06	1327	148	6.30322
409264581	zinc finger protein 598 [Homo sapiens]	32.564	2.99	1	2	2	2	476638	904	98.6052	8.39697
394581981	NEDD4-like E3 ubiquitin-protein ligase WWP2 isoform 4 [Homo sapiens]	25.75	2.65	3	1	2	2	3.78559e+06	754	86.2534	6.55127
499589599	neutral alpha-glucosidase AB isoform 5 [Homo sapiens]	15.7	4.1	5	2	2	2	2.06007e+06	830	93.9207	5.8208
499591687	CDK5 regulatory subunit-associated protein 1 isoform e [Homo sapiens]	35.04	3.75	5	2	2	2	1.70744e+06	560	62.91	7.37158
410991931	pyrroline-5-carboxylate reductase 2 isoform 2 [Homo sapiens]	74.2922	12.2	2	2	2	2	3.16258e+06	246	25.8519	9.26123
4758216	segment polarity protein dishevelled homolog DVL-2 [Homo sapiens]	24	3.13	1	1	1	1	2.35341e+06	736	78.8986	6.02393
21361361	acetolactate synthase-like protein [Homo sapiens]	0	3.8	1	1	1	1	1.89232e+06	632	67.8248	8.14795
5031875	lamin isoform C [Homo sapiens]	0	1.57	4	1	1	1	3.10348e+06	572	65.0956	6.84424
40254924	leucine-rich repeat-containing protein 59 [Homo sapiens]	31.25	4.23	1	1	1	1	942272	307	34.9089	9.56885
39725634	la-related protein 1 [Homo sapiens]	39.69	1.28	1	1	1	1		1019	116.393	9.08545
4503507	eukaryotic translation initiation factor 2 subunit 3 [Homo sapiens]	0	2.33	1	1	1	1	1.2125e+06	472	51.0772	8.39697
20336290	putative ATP-dependent RNA helicase DHX30 isoform 2 [Homo sapiens]	0	0.87	2	1	1	1		1155	129.357	8.52881
14790190	msx2-interacting protein [Homo sapiens]	37.06	0.33	1	1	1	1	292835	3664	402.004	7.63525
4505939	DNA-directed RNA polymerase II subunit RPB1 [Homo sapiens]	0	0.51	1	1	1	1		1970	217.069	7.37158
110347568	centrosomal protein of 152 kDa isoform 2 [Homo sapiens]	17.05	1.03	2	1	1	1	2.27819e+06	1654	188.953	5.43994
153792780	putative Polycomb group protein ASXL2 [Homo sapiens]	0	0.49	1	1	1	1		1435	153.725	8.80713
134304853	rho GTPase-activating protein 29 [Homo sapiens]	0	0.71	1	1	1	1	1.56457e+06	1261	141.974	6.7417
21389315	tricarboxylate transport protein, mitochondrial isoform a precursor [Homo sapiens]	35.5	3.54	2	1	1	1	4.55829e+06	311	33.991	9.89111
163644316	protein SOGA2 [Homo sapiens]	15.92	0.88	1	1	1	1		1586	177.835	5.93506
26051278	nuclear envelope pore membrane protein POM 121 isoform 2 [Homo sapiens]	0	2.44	3	1	1	1	2.03309e+06	984	98.9766	9.84717
110347437	latent-transforming growth factor beta-binding protein 4 isoform c precursor [Homo sapiens]	45.48	1.03	3	1	1	1		1557	165.631	5.07178
255304946	twinkle protein, mitochondrial isoform B [Homo sapiens]	27.33	2.58	2	1	1	1	1.22684e+06	582	65.9741	8.11865
238776833	THO complex subunit 4 [Homo sapiens]	37.31	4.17	1	1	1	1	2.57644e+06	264	27.5409	11.0483
145301598	uncharacterized protein KIAA0146 [Homo sapiens]	83.42	1.75	1	1	1	1	548793	915	100.253	6.62451
76496472	60S ribosomal protein L3 isoform b [Homo sapiens]	53.66	2.54	2	1	1	1	7348032	354	40.1266	10.228
19923191	80 kDa MCM3-associated protein [Homo sapiens]	0	0.91	1	1	1	1		1980	218.267	6.39209
306482694	serine/arginine-rich splicing factor 7 isoform 2 [Homo sapiens]	0	9.29	2	1	1	1	4.39476e+06	226	25.9963	11.7661
226246554	coiled-coil domain-containing protein 168 [Homo sapiens]	0	0.2	1	1	1	1		7081	801.411	8.79248
4506661	60S ribosomal protein L7a [Homo sapiens]	54.7	4.14	1	1	1	1	4673993	266	29.977	10.6089
91176325	bromodomain adjacent to zinc finger domain protein 2A [Homo sapiens]	48.28	0.79	1	1	1	1	996147	1905	211.065	6.63916
18874090	WD repeat-containing protein 48 [Homo sapiens]	38.17	2.07	1	1	1	1	2.14704e+06	677	76.1624	7.03467
41872631	fatty acid synthase [Homo sapiens]	0	0.52	1	1	1	1		2511	273.254	6.44287
56676371	cleavage and polyadenylation specificity factor subunit 1 [Homo sapiens]	71.3	1.18	1	1	1	1	4.21964e+06	1443	160.782	6.40479
256419001	double-stranded RNA-binding protein Staufen homolog 2 isoform d [Homo sapiens]	0	3.52	6	1	1	1	1.28187e+06	398	43.2514	9.42236
119395734	breast cancer type 2 susceptibility protein [Homo sapiens]	45.63	0.41	1	1	1	1	1.76753e+06	3418	383.963	6.7124
34147403	intraflagellar transport protein 81 homolog isoform 2 [Homo sapiens]	0	2.09	2	1	1	1	776488	431	50.2093	7.89893
62243658	serine/threonine-protein kinase SMG1 [Homo sapiens]	0	0.25	1	1	1	1		3661	410.241	6.45557
21735415	major centromere autoantigen B [Homo sapiens]	0	4.01	1	1	1	1	3.16078e+06	599	65.1316	4.55127
148536853	coatomer subunit alpha isoform 2 [Homo sapiens]	0	1.72	2	1	1	1	1.06604e+06	1224	138.258	7.66455
306482646	serine/arginine-rich splicing factor 2 [Homo sapiens]	24.54	7.24	1	1	1	1	1.67123e+06	221	25.4612	11.854
26190608	synaptojanin-2 isoform 1 [Homo sapiens]	0	0.67	1	1	1	1	1.11223e+08	1496	165.435	7.34229
5901922	hsp90 co-chaperone Cdc37 [Homo sapiens]	0	2.38	1	1	1	1	978210	378	44.44	5.24951
150378447	E3 ubiquitin-protein ligase ZNRF3 isoform 2 [Homo sapiens]	0	0.84	2	1	1	1	2.58852e+07	836	89.8512	7.04932
117676403	KRR1 small subunit processome component homolog [Homo sapiens]	0	2.1	1	1	1	1		381	43.6377	9.77393
116089337	ras GTPase-activating-like protein IQGAP2 [Homo sapiens]	0	0.95	1	1	1	1	27000783	1575	180.466	5.57959
223718097	mitochondrial inner membrane protein OXA1L [Homo sapiens]	0	2.02	1	1	1	1		495	55.234	9.68604
156627581	tetratricopeptide repeat protein 4 [Homo sapiens]	28.51	2.84	1	1	1	1		387	44.6503	5.60498
187960090	protein SMG5 [Homo sapiens]	29.57	1.08	1	1	1	1	1.44618e+06	1016	113.855	5.90967
7662310	FERM, RhoGEF and pleckstrin domain-containing protein 2 [Homo sapiens]	0	1.99	1	1	1	1	1.6788e+06	1054	119.813	8.79248
219842214	protein phosphatase 1 regulatory subunit 12A isoform b [Homo sapiens]	0	1.8	4	1	1	1		943	105.577	5.37646
31652242	transcription factor 20 isoform 2 [Homo sapiens]	0	1.29	2	1	1	1	2.11152e+06	1938	209.525	9.08545
186700629	peripheral plasma membrane protein CASK isoform 3 [Homo sapiens]	37.55	1.11	3	1	1	1	1.00685e+06	897	102.049	6.354
8923557	glucose-induced degradation protein 8 homolog [Homo sapiens]	37.22	5.26	1	1	1	1	1.06018e+06	228	26.7317	4.97021
15011974	rho guanine nucleotide exchange factor 2 isoform 3 [Homo sapiens]	22.41	2.09	3	1	1	1	2.13366e+06	958	108.175	6.87354
24308075	rab11 family-interacting protein 5 [Homo sapiens]	0	2.76	1	1	1	1	874690	653	70.372	9.23193
153791893	zinc finger BED domain-containing protein 4 [Homo sapiens]	26.87	1.28	1	1	1	1		1171	130.239	6.82959
223029410	talin-1 [Homo sapiens]	0	1.38	1	1	1	1	1.22526e+07	2541	269.599	6.07471
194440660	DNA topoisomerase 2-binding protein 1 [Homo sapiens]	0	0.66	1	1	1	1		1522	170.571	6.96143
115511036	alpha-protein kinase 3 [Homo sapiens]	18.54	1.94	1	1	1	1		1907	201.148	7.57666
291219876	alpha-globin transcription factor CP2 isoform 3 [Homo sapiens]	23.08	4	5	1	1	1	7.76543e+06	450	51.2758	5.43994
5032031	RNA-binding protein 5 [Homo sapiens]	0	1.47	1	1	1	1	495145	815	92.097	6.27783
41327779	ATP-dependent RNA helicase DDX55 [Homo sapiens]	27.46	2.5	1	1	1	1		600	68.5031	9.24658
224177469	histone-lysine N-methyltransferase SETDB1 isoform 2 [Homo sapiens]	0	1.16	2	1	1	1	1.95488e+06	1290	142.91	5.97314
188497705	BRCA1-associated protein [Homo sapiens]	0	2.03	1	1	1	1	1.29864e+06	592	67.2612	5.92236
4506289	tyrosine-protein phosphatase non-receptor type 1 [Homo sapiens]	32.08	2.53	1	1	1	1	2.24555e+06	435	49.9348	6.26514
410173146	PREDICTED: eukaryotic elongation factor 2 kinase-like [Homo sapiens]	0	1.38	1	1	1	1	2.56109e+06	725	82.1205	5.36377
61102723	protein SLX4IP [Homo sapiens]	64.39	4.17	1	1	1	1	2.525e+06	408	45.5235	9.42236
444909146	ESF1 homolog [Homo sapiens]	0	1.06	1	1	1	1		851	98.735	5.10986
61676188	E3 ubiquitin-protein ligase HUWE1 [Homo sapiens]	0	0.39	1	1	1	1	476052	4374	481.589	5.22412
71274144	AT-hook DNA-binding motif-containing protein 1 [Homo sapiens]	40.2	0.75	1	1	1	1	878435	1603	168.245	9.0415
289547545	uncharacterized coiled-coil domain-containing protein KIAA1984 [Homo sapiens]	0	1.87	1	1	1	1	1229634	534	62.6495	8.79248
55956921	heterogeneous nuclear ribonucleoprotein A/B isoform b [Homo sapiens]	46.61	4.91	2	1	1	1	3.81253e+06	285	30.5691	7.91357
112421013	signal-induced proliferation-associated 1-like protein 2 [Homo sapiens]	33.04	0.75	1	1	1	1	1.56694e+06	1722	190.318	6.771
7657496	rab5 GDP/GTP exchange factor [Homo sapiens]	0	1.43	1	1	1	1	4.55678e+06	491	56.8546	7.02002
41327773	probable ATP-dependent RNA helicase DDX46 [Homo sapiens]	0	0.68	1	1	1	1	4.24113e+06	1031	117.29	9.29053
110618244	lysine-specific demethylase 5A [Homo sapiens]	0	0.41	1	1	1	1	4.90446e+06	1690	191.972	6.49365
4506609	60S ribosomal protein L19 [Homo sapiens]	0	4.59	1	1	1	1		196	23.4512	11.4731
24307983	cap-specific mRNA (nucleoside-2'-O-)-methyltransferase 1 [Homo sapiens]	35.62	1.68	1	1	1	1	1.94353e+06	835	95.26	7.04932
5032013	kinesin-like protein KIF20A [Homo sapiens]	34.18	1.57	1	1	1	1	816673	890	100.215	6.91748
394953908	26S proteasome non-ATPase regulatory subunit 11 [Homo sapiens]	0	2.61	1	1	1	1		422	47.434	6.48096
208431776	phosphatidylinositol 4-phosphate 5-kinase type-1 alpha isoform 4 [Homo sapiens]	0	2.4	4	1	1	1	463551	500	56.0172	7.53271
83367077	mucin-16 [Homo sapiens]	0	0.19	1	1	1	1		14507	1518.24	5.26221
8922532	regulator of microtubule dynamics protein 3 [Homo sapiens]	0	3.62	1	1	1	1	1.74355e+06	470	52.086	5.09717
62988322	testis-specific Y-encoded-like protein 1 [Homo sapiens]	0	2.52	1	1	1	1		437	49.1618	5.45264
126723390	ankyrin repeat domain-containing protein 24 [Homo sapiens]	0	0.61	1	1	1	1	1.7938e+07	1146	124.111	5.0083
157743245	WD repeat-containing protein 43 [Homo sapiens]	32.95	1.18	1	1	1	1	953462	677	74.8434	5.56689
224465235	histone-lysine N-methyltransferase EHMT1 isoform 2 [Homo sapiens]	0	1.73	2	1	1	1		808	86.6494	6.30322
17738285	zinc finger protein with KRAB and SCAN domains 4 [Homo sapiens]	40.63	2.75	1	1	1	1	1.31729e+06	545	61.5404	7.60596
203096856	kinesin-like protein KIF7 [Homo sapiens]	39.28	0.97	1	1	1	1	671459	1343	150.495	6.78564
22749217	coiled-coil domain-containing protein 63 [Homo sapiens]	0	1.24	1	1	1	1	355420	563	66.2089	9.05615
114842410	zinc finger CCCH domain-containing protein 11A [Homo sapiens]	0	1.11	1	1	1	1	3.34724e+06	810	89.076	8.36768
11863130	phosphatidylinositol N-acetylglucosaminyltransferase subunit A isoform 1 [Homo sapiens]	0	2.27	1	1	1	1	444024	484	54.0921	8.33838
38492356	DNA polymerase delta subunit 3 [Homo sapiens]	24.21	3.22	1	1	1	1		466	51.3683	9.34912
115529486	copper-transporting ATPase 1 [Homo sapiens]	0	0.8	1	1	1	1		1500	163.27	6.23975
266453768	6-phosphofructokinase, muscle type isoform 2 [Homo sapiens]	0	2.44	2	1	1	1		780	85.1284	7.98682
296531351	histone lysine demethylase PHF8 isoform 3 [Homo sapiens]	34.43	1.58	3	1	1	1	318609	948	105.847	7.54736
261337165	latent-transforming growth factor beta-binding protein 1 isoform LTBP-1L precursor [Homo sapiens]	16.17	0.87	1	1	1	1		1721	186.645	5.96045
29648315	small G protein signaling modulator 3 [Homo sapiens]	0	0.93	1	1	1	1	806610	749	85.2997	5.99854
11067747	cell division cycle 5-like protein [Homo sapiens]	36.05	1.87	1	1	1	1	1.58985e+06	802	92.1937	8.17725
116063573	filamin-A isoform 1 [Homo sapiens]	24.9	0.64	2	1	1	1	745373	2639	279.843	6.04932
195539395	26S protease regulatory subunit 10B [Homo sapiens]	0	1.99	1	1	1	1		403	45.768	7.78174
149944548	neurobeachin-like protein 2 [Homo sapiens]	0	0.36	1	1	1	1	2.60944e+06	2754	302.326	6.37939
194328762	dnaJ homolog subfamily A member 4 isoform 3 [Homo sapiens]	62.61	5.14	3	1	1	1	3.67559e+06	370	41.5703	7.1665
94681057	tyrosine--tRNA ligase, mitochondrial precursor [Homo sapiens]	0	1.47	1	1	1	1	3.48886e+06	477	53.1657	8.98291
23943912	phosphoinositide 3-kinase regulatory subunit 4 [Homo sapiens]	39.62	1.25	1	1	1	1	1.29394e+06	1358	153.007	7.1665
9558733	transformer-2 protein homolog alpha [Homo sapiens]	43.25	4.96	1	1	1	1	4.42935e+06	282	32.6691	11.2681
22027648	phosphatidate phosphatase LPIN1 isoform 1 [Homo sapiens]	0	1.8	3	1	1	1		890	98.6024	6.58057
148539848	desmocollin-3 isoform Dsc3b preproprotein [Homo sapiens]	0	1.07	2	1	1	1	824725	839	93.3952	6.31592
154240686	FYVE, RhoGEF and PH domain-containing protein 6 [Homo sapiens]	0	0.56	1	1	1	1	8.67e+06	1430	160.715	7.03467
40789249	aspartate--tRNA ligase, mitochondrial [Homo sapiens]	0	1.86	1	1	1	1	4.2959e+06	645	73.5161	8.01611
213688413	coiled-coil domain-containing protein 66 isoform 2 [Homo sapiens]	0	1.2	2	1	1	1		914	105.564	8.17725
156119615	unconventional myosin-IXa [Homo sapiens]	0	0.35	1	1	1	1		2548	292.522	8.88037
312596881	26S protease regulatory subunit 8 isoform 2 [Homo sapiens]	30.94	3.52	2	1	1	1		398	44.7557	8.17725
42718017	DNA endonuclease RBBP8 isoform b [Homo sapiens]	0	0.92	2	1	1	1		867	98.3732	6.63916
221136756	chromodomain Y-like protein isoform d [Homo sapiens]	0	3.64	2	1	1	1		412	45.1062	8.66064
24430139	RNA polymerase II-associated protein 1 [Homo sapiens]	0	0.79	1	1	1	1	719693	1393	152.659	6.37939
209869995	trifunctional purine biosynthetic protein adenosine-3 isoform 1 [Homo sapiens]	25.9	1.09	1	1	1	1	2.71791e+06	1010	107.699	6.69775
68303565	proteasome subunit alpha type-7-like isoform 3 [Homo sapiens]	53.99	6.6	4	1	1	1	2.906e+06	212	23.6875	9.11475
157738641	neurofilament medium polypeptide isoform 2 [Homo sapiens]	0	2.22	2	1	1	1	9.57136e+06	540	59.4321	4.75439
7657269	sister chromatid cohesion protein PDS5 homolog B [Homo sapiens]	0	1.17	1	1	1	1	938268	1447	164.563	8.47021
214010216	structural maintenance of chromosomes protein 6 [Homo sapiens]	0	0.73	1	1	1	1	406817	1091	126.246	6.99072
18379349	synaptic vesicle membrane protein VAT-1 homolog [Homo sapiens]	0	3.56	1	1	1	1	3.24959e+07	393	41.8934	6.29053
109148531	BRCA1-A complex subunit Abraxas [Homo sapiens]	0	2.44	1	1	1	1	2.18589e+06	409	46.6334	7.04932
62122917	filaggrin-2 [Homo sapiens]	0	0.96	1	1	1	1		2391	247.928	8.30908
74048537	E3 ubiquitin-protein ligase Praja-1 isoform b [Homo sapiens]	34.49	3.06	2	1	1	1	3.35194e+06	588	64.6885	4.94482
209969703	protein RCC2 [Homo sapiens]	34.74	2.49	1	1	1	1		522	56.0492	8.77783
34335200	cAMP-responsive element modulator isoform 10 [Homo sapiens]	0	8.82	10	1	1	1	213357	102	11.528	9.34912
147904340	WD repeat-containing protein 82 [Homo sapiens]	38.29	4.47	1	1	1	1	1.6038e+06	313	35.0565	7.69385
31542634	filamin-A-interacting protein 1 [Homo sapiens]	0	0.58	1	1	1	1	6.39885e+07	1213	138.024	8.32373
41872646	cullin-7 isoform 2 [Homo sapiens]	0	0.77	1	1	1	1	6.77183e+06	1698	191.04	5.87158
31881785	Hermansky-Pudlak syndrome 6 protein [Homo sapiens]	30.45	1.55	1	1	1	1	899455	775	82.9228	6.27783
62422563	serine/threonine-protein kinase PAK 4 isoform 2 [Homo sapiens]	0	2.51	2	1	1	1		438	48.2372	9.29053
57165352	gem-associated protein 2 isoform gamma [Homo sapiens]	0	2.8	3	1	1	1	4.65108e+06	250	28.1374	6.75635
157738609	E3 ubiquitin-protein ligase HECTD3 [Homo sapiens]	0	1.86	1	1	1	1	1.42247e+06	861	97.0515	5.64307
4885351	alanine aminotransferase 1 [Homo sapiens]	0	1.81	1	1	1	1	1.63619e+06	496	54.6022	7.18115
48255968	UTP--glucose-1-phosphate uridylyltransferase isoform b [Homo sapiens]	0	1.41	2	1	1	1	2.38085e+06	497	55.6421	7.88428
42542405	methyltransferase-like protein 13 isoform 2 [Homo sapiens]	32.12	2.45	2	1	1	1	2.28553e+06	613	68.6454	6.69775
83715968	coiled-coil domain-containing protein 73 [Homo sapiens]	0	0.74	1	1	1	1	1.56756e+06	1079	124.077	5.57959
50592988	cytochrome b-c1 complex subunit 2, mitochondrial precursor [Homo sapiens]	33.82	4.64	1	1	1	1	2.04951e+06	453	48.4129	8.63135
7705935	zinc finger protein 639 [Homo sapiens]	0	2.47	1	1	1	1		485	56.0183	5.56689
13376798	WD repeat-containing protein C2orf44 isoform 1 [Homo sapiens]	30.43	1.94	1	1	1	1	3.99966e+06	721	79.0855	6.69775
50409856	aftiphilin isoform c [Homo sapiens]	0	1.65	3	1	1	1	1.55537e+06	908	99.3096	4.55127
103471999	serine/threonine-protein kinase 3 isoform 1 [Homo sapiens]	0	2.44	2	1	1	1		491	56.265	5.23682
44888833	protein inturned [Homo sapiens]	0	3.5	1	1	1	1		942	105.582	5.89697
7019547	serine/threonine-protein kinase TBK1 [Homo sapiens]	50.21	2.06	1	1	1	1	1.70511e+06	729	83.5888	6.78564
42475970	rho GTPase-activating protein SYDE1 [Homo sapiens]	28.46	2.72	1	1	1	1	931528	735	79.7435	8.42627
10863945	X-ray repair cross-complementing protein 5 [Homo sapiens]	0	0.96	1	1	1	1		732	82.6523	5.80811
149944516	methylcytosine dioxygenase TET3 [Homo sapiens]	0	0.42	1	1	1	1		1660	179.238	7.34229
23510389	myotubularin-related protein 3 isoform b [Homo sapiens]	50.54	1.55	3	1	1	1	618507	1161	129.361	6.04932
21687127	coiled-coil domain-containing protein 127 [Homo sapiens]	40.81	2.69	2	1	1	1	2.114e+06	260	30.815	9.20264
31377579	zinc finger protein 785 [Homo sapiens]	0	1.98	1	1	1	1	2.17775e+06	405	46.1388	9.01221
4504195	transcription initiation factor IIE subunit beta [Homo sapiens]	0	3.09	1	1	1	1		291	33.0234	9.65674
44955929	calmodulin-regulated spectrin-associated protein 2 [Homo sapiens]	0	1.08	1	1	1	1	697762	1478	166.628	6.7124
4505119	methyl-CpG-binding domain protein 3 [Homo sapiens]	0	4.12	1	1	1	1	5.58483e+06	291	32.8233	5.33838
67906195	ankyrin repeat and SAM domain-containing protein 6 [Homo sapiens]	0	2.07	1	1	1	1	369498	871	92.162	7.38623
27881506	ATP-binding cassette sub-family F member 2 isoform a [Homo sapiens]	33.26	1.77	2	1	1	1	3.02309e+06	623	71.2446	7.37158
203098098	protein Shroom3 [Homo sapiens]	37.15	0.45	1	1	1	1	9.9751e+06	1996	216.724	7.79639
4507125	small nuclear ribonucleoprotein-associated proteins B and B' isoform B [Homo sapiens]	50.56	3.46	3	1	1	1	1.12564e+06	231	23.6402	10.9019
45439306	aspartate--tRNA ligase, cytoplasmic [Homo sapiens]	20.8	2.99	1	1	1	1	1.37194e+06	501	57.1	6.55127
41152093	zinc finger protein 644 isoform 1 [Homo sapiens]	0	1.13	1	1	1	1	770666	1327	149.471	8.1626
42734325	wings apart-like protein homolog [Homo sapiens]	0	1.68	1	1	1	1		1190	132.863	5.43994
226442893	lysine-specific demethylase 4C isoform 3 [Homo sapiens]	0	2.34	4	1	1	1	1.59638e+06	813	91.832	5.56689
53729344	plakophilin-1 isoform 1a [Homo sapiens]	19.64	2.07	2	1	1	1	1.46814e+06	726	80.4455	8.96826
25777730	aldehyde dehydrogenase X, mitochondrial precursor [Homo sapiens]	0	1.93	1	1	1	1	2.81433e+06	517	57.2132	6.99072
269847874	probable ATP-dependent RNA helicase YTHDC2 [Homo sapiens]	0	0.63	1	1	1	1	534092	1430	160.147	8.39697
157364934	probable fibrosin-1 [Homo sapiens]	81.56	3.91	1	1	1	1	4007476	460	48.3582	9.94971
4758032	coatomer subunit beta' [Homo sapiens]	0	0.99	1	1	1	1	1.09082e+06	906	102.422	5.2749
186928854	28S ribosomal protein S31, mitochondrial [Homo sapiens]	34.64	3.8	1	1	1	1	3.01309e+06	395	45.2905	9.29053
12232469	protein RMD5 homolog A [Homo sapiens]	0	2.81	1	1	1	1	936526	391	43.9642	6.06201
20127408	trifunctional enzyme subunit alpha, mitochondrial precursor [Homo sapiens]	0	2.62	1	1	1	1	2257238	763	82.9469	9.0415
4885079	ATP synthase subunit gamma, mitochondrial isoform H (heart) precursor [Homo sapiens]	43.55	4.04	2	1	1	1	3.17692e+06	297	32.8602	9.30518
221316620	cell division cycle protein 123 homolog [Homo sapiens]	43.16	4.46	1	1	1	1	2.48801e+06	336	39.1102	4.80518
41349495	DNA primase large subunit [Homo sapiens]	56.86	2.16	1	1	1	1	2.57638e+06	509	58.769	7.91357
118402590	unconventional myosin-XV [Homo sapiens]	0	0.2	1	1	1	1	303885	3530	395.044	9.17334
425871110	DNA cross-link repair 1A protein [Homo sapiens]	37.39	2.02	1	1	1	1	1.80598e+06	1040	116.326	7.97217
7019327	anaphase-promoting complex subunit 2 [Homo sapiens]	44.2	1.09	1	1	1	1		822	93.7688	5.22412
12232401	histone-lysine N-methyltransferase SMYD3 isoform 2 [Homo sapiens]	42.05	2.71	2	1	1	1	3.83393e+06	369	42.5971	6.30322
296011010	protein FAM208B [Homo sapiens]	26.11	0.41	1	1	1	1	752958	2430	268.647	5.89697
339275976	A-kinase anchor protein 1, mitochondrial precursor [Homo sapiens]	0	1.55	1	1	1	1	998109	903	97.2809	4.94482
33946291	lysophosphatidylcholine acyltransferase 1 [Homo sapiens]	0	1.5	1	1	1	1		534	59.1134	6.02393
34335264	protein kinase C-binding protein 1 isoform c [Homo sapiens]	0	0.97	3	1	1	1		1135	125.392	6.46826
59814247	mitotic checkpoint serine/threonine-protein kinase BUB1 beta [Homo sapiens]	19.51	1.24	1	1	1	1	9.41642e+06	1050	119.442	5.24951
7706322	UPF0568 protein C14orf166 [Homo sapiens]	42.27	6.56	1	1	1	1	5.10958e+06	244	28.0507	6.65381
47578107	nipped-B-like protein isoform B [Homo sapiens]	0	0.52	2	1	1	1		2697	304.154	7.81104
291084635	60 kDa SS-A/Ro ribonucleoprotein isoform 4 [Homo sapiens]	60.5	2.12	4	1	1	1		518	58.4452	8.36768
110227598	phospholipase B-like 1 precursor [Homo sapiens]	0	1.81	1	1	1	1		553	63.2142	9.05615
217416379	heterogeneous nuclear ribonucleoprotein L-like isoform 2 [Homo sapiens]	25.23	1.86	2	1	1	1	3.27309e+06	537	59.6098	7.72314
7661806	39S ribosomal protein L15, mitochondrial [Homo sapiens]	0	3.38	1	1	1	1	1.16707e+06	296	33.3989	10.0083
224611701	endothelial transcription factor GATA-2 isoform 2 [Homo sapiens]	0	5.36	2	1	1	1	533635	466	49.075	9.33447
34147637	COP9 signalosome complex subunit 6 [Homo sapiens]	14.37	7.34	1	1	1	1	2.51468e+06	327	36.1402	5.73193
41581463	formin-binding protein 1-like isoform 2 [Homo sapiens]	0	1.83	3	1	1	1		547	63.5322	6.18896
148613876	EF-hand domain-containing family member B [Homo sapiens]	0	1.2	1	1	1	1	1.36907e+06	833	93.7426	7.57666
18765756	dual specificity tyrosine-phosphorylation-regulated kinase 1A isoform 5 [Homo sapiens]	29.02	2.46	4	1	1	1	2.75104e+06	529	60.2915	9.12939
4506209	26S protease regulatory subunit 7 isoform 1 [Homo sapiens]	0	2.77	1	1	1	1	1.77235e+06	433	48.6031	5.94775
19923497	echinoderm microtubule-associated protein-like 4 isoform a [Homo sapiens]	34.84	1.63	1	1	1	1	1.11767e+06	981	108.835	6.31592
30023820	protein FAM134C [Homo sapiens]	21.07	3.22	1	1	1	1	1.16056e+06	466	51.3637	4.97021
216548382	WD repeat-containing protein 47 isoform 3 [Homo sapiens]	0	1.2	3	1	1	1	468463	919	101.884	5.93506
51173724	bystin [Homo sapiens]	0	2.75	1	1	1	1	1.2395e+06	437	49.57	8.11865
38044290	zinc finger CCHC domain-containing protein 8 [Homo sapiens]	0	2.69	1	1	1	1	1.77074e+06	707	78.5285	4.86865
215982802	F-box only protein 5 isoform b [Homo sapiens]	0	2	2	1	1	1		401	45.3241	8.85107
5454158	valine--tRNA ligase [Homo sapiens]	56.38	1.19	1	1	1	1	1.53295e+06	1264	140.387	7.59131
239937451	adenosylhomocysteinase isoform 2 [Homo sapiens]	0	2.23	8	1	1	1	796684	404	44.6296	6.46826
19923268	52 kDa repressor of the inhibitor of the protein kinase [Homo sapiens]	44.96	2.23	1	1	1	1	1.6144e+06	761	87.6483	5.85889
83641876	probable serine carboxypeptidase CPVL precursor [Homo sapiens]	34.01	2.73	1	1	1	1	1.61023e+06	476	54.1291	5.61768
7662010	zinc finger protein 516 [Homo sapiens]	29.19	0.86	1	1	1	1	694441	1163	124.211	8.71924
89179321	protein unc-45 homolog A isoform 3 [Homo sapiens]	0	1.08	2	1	1	1	2.59606e+06	929	101.611	6.06201
154813201	ALX homeobox protein 1 [Homo sapiens]	0	3.68	1	1	1	1	609604	326	36.9381	8.57275
119874201	protein furry homolog-like [Homo sapiens]	0	0.3	1	1	1	1	240190	3013	339.383	5.57959
4826940	lysosomal Pro-X carboxypeptidase isoform 1 preproprotein [Homo sapiens]	0	3.83	2	1	1	1	6.32684e+06	496	55.7639	7.21045
157041224	SH2 domain-containing protein 5 isoform 2 [Homo sapiens]	17.34	3.54	2	1	1	1	3.09724e+06	339	37.415	8.27979
32307148	UDP-N-acetylglucosamine--peptide N-acetylglucosaminyltransferase 110 kDa subunit isoform 1 [Homo sapiens]	44.77	1.53	1	1	1	1	2.01015e+06	1046	116.85	6.69775
39652628	constitutive coactivator of PPAR-gamma-like protein 1 [Homo sapiens]	33.65	1.25	1	1	1	1		1118	121.811	8.88037
84000432	protein FAM91A1 [Homo sapiens]	38.58	1.31	1	1	1	1	590611	838	93.9098	6.39209
389616156	eukaryotic translation initiation factor 3 subunit C [Homo sapiens]	0	1.1	2	1	1	1	1.04335e+06	913	105.278	5.68115
24797106	FAS-associated factor 2 [Homo sapiens]	0	4.04	1	1	1	1	1.12319e+06	445	52.5905	5.61768
156142199	histone-lysine N-methyltransferase EHMT2 isoform b [Homo sapiens]	34.6	1.28	2	1	1	1	1.21323e+06	1176	128.937	5.5415
9966881	nuclear pore complex protein Nup107 [Homo sapiens]	62.59	1.84	1	1	1	1	2336052	925	106.307	5.42725
284795266	signal recognition particle receptor subunit beta [Homo sapiens]	0	5.9	1	1	1	1	1.25404e+06	271	29.6838	9.0415
59859885	40S ribosomal protein SA [Homo sapiens]	25.39	5.76	1	1	1	1	1.8739e+06	295	32.8334	4.86865
171543895	ataxin-2 [Homo sapiens]	0	0.53	1	1	1	1	5.15311e+06	1313	140.196	9.56885
15553127	hexokinase-2 [Homo sapiens]	20.95	1.31	1	1	1	1		917	102.313	6.04932
4503523	eukaryotic translation initiation factor 3 subunit D [Homo sapiens]	39.44	2.37	1	1	1	1	3.43469e+06	548	63.9324	6.04932
264681556	WD repeat-containing protein 26 isoform b [Homo sapiens]	40.73	2.02	2	1	1	1	4.15166e+06	645	70.4157	6.15088
428977337	protein AAR2 homolog [Homo sapiens]	33.41	5.21	1	1	1	1		384	43.4441	5.96045
292494919	zinc finger with UFM1-specific peptidase domain protein [Homo sapiens]	0	2.42	1	1	1	1		578	65.9163	6.49365
20911035	peptidyl-prolyl cis-trans isomerase-like 4 [Homo sapiens]	0	2.85	1	1	1	1	1.77405e+06	492	57.1895	5.92236
223029424	large subunit GTPase 1 homolog [Homo sapiens]	0	2.28	1	1	1	1	1.07553e+06	658	75.1784	6.37939
45331215	leucine zipper putative tumor suppressor 2 [Homo sapiens]	0	4.78	1	1	1	1	1.37631e+06	669	72.7149	6.50732
4504341	histone acetyltransferase type B catalytic subunit [Homo sapiens]	69.28	3.1	1	1	1	1	5071624	419	49.4808	5.69385
4557793	neurofibromin isoform 2 [Homo sapiens]	35.08	0.46	2	1	1	1		2818	316.829	7.26904
373838765	leucine-rich repeat-containing protein 39 isoform 2 [Homo sapiens]	0	2.39	2	1	1	1	2.32181e+06	335	38.7685	6.34131
13324688	WD repeat-containing protein 11 [Homo sapiens]	35.87	1.14	1	1	1	1	1.31607e+06	1224	136.598	6.91748
25777612	26S proteasome non-ATPase regulatory subunit 3 [Homo sapiens]	36.72	2.06	1	1	1	1	1.21722e+06	534	60.9395	8.44092
14165466	polypyrimidine tract-binding protein 1 isoform c [Homo sapiens]	0	2.26	3	1	1	1		531	57.1856	9.17334
197276600	microtubule-associated protein 4 isoform 4 [Homo sapiens]	0	1.76	2	1	1	1	4.76105e+06	1135	119.884	6.22705
386642860	threonine--tRNA ligase, cytoplasmic isoform 1 [Homo sapiens]	0	1.24	2	1	1	1	996191	723	83.3819	6.66846
237820620	glutamate-rich WD repeat-containing protein 1 [Homo sapiens]	0	2.02	1	1	1	1	1.31049e+06	446	49.3882	4.91943
6754472	kinesin-like protein KIF23 isoform 2 [Homo sapiens]	0	0.93	2	1	1	1	1.70524e+06	856	98.0439	8.47021
148664230	ankyrin repeat and LEM domain-containing protein 2 [Homo sapiens]	20.65	1.28	1	1	1	1		938	104.05	7.09326
156766047	PERQ amino acid-rich with GYF domain-containing protein 2 isoform c [Homo sapiens]	0	1.31	2	1	1	1	1.57755e+06	1293	149.395	5.5415
162951881	serine/threonine-protein kinase tousled-like 2 isoform B [Homo sapiens]	39.55	2.09	2	1	1	1		718	82.2967	8.26514
17986001	major histocompatibility complex, class I, B precursor [Homo sapiens]	36.14	3.87	3	1	1	1	1.29488e+06	362	40.435	5.84619
197333695	poly(A)-specific ribonuclease PARN isoform 2 [Homo sapiens]	0	1.73	3	1	1	1	178373	578	66.5324	6.37939
122114651	ubiquitin carboxyl-terminal hydrolase 36 [Homo sapiens]	0	0.71	1	1	1	1	2.6342e+06	1123	122.832	9.70068
37595752	lamin-B receptor [Homo sapiens]	0	1.79	1	1	1	1	2.07932e+06	615	70.658	9.36377
4826908	phosphatidylinositol 3-kinase regulatory subunit beta [Homo sapiens]	0	1.1	1	1	1	1	785448	728	81.574	6.52197
284005309	ATP-dependent DNA helicase Q4 [Homo sapiens]	0	0.91	1	1	1	1	3.48787e+06	1208	132.993	8.08936
92859575	methyltransferase-like protein 5 [Homo sapiens]	0	5.26	1	1	1	1	2.47482e+07	209	23.7041	6.68311
57164948	zinc transporter 9 [Homo sapiens]	0	1.41	1	1	1	1		568	63.4748	8.32373
49087132	sal-like protein 2 [Homo sapiens]	42	1.89	1	1	1	1	374372	1007	105.244	6.30322
19923796	60S ribosomal export protein NMD3 [Homo sapiens]	20.92	2.78	1	1	1	1		503	57.5659	7.13721
289547571	PR domain zinc finger protein 16 isoform 2 [Homo sapiens]	0	0.8	2	1	1	1		1257	138.089	6.26514
156119605	general transcription factor 3C polypeptide 4 [Homo sapiens]	0	1.46	1	1	1	1	1.6466e+06	822	91.9235	6.65381
23308577	D-3-phosphoglycerate dehydrogenase [Homo sapiens]	32.66	2.25	1	1	1	1	3.09221e+06	533	56.6144	6.7124
221316632	coatomer subunit beta [Homo sapiens]	43.92	1.89	1	1	1	1		953	107.074	6.04932
88758594	phosducin-like protein [Homo sapiens]	0	3.32	1	1	1	1	880896	301	34.2597	4.729
29337296	melanoma-associated antigen D4 isoform 2 [Homo sapiens]	30.14	1.35	3	1	1	1	3.035e+06	739	81.0338	6.62451
217272859	polyribonucleotide 5'-hydroxyl-kinase Clp1 isoform 2 [Homo sapiens]	30.01	2.22	2	1	1	1	817619	361	40.6697	6.55127
51873031	nicalin precursor [Homo sapiens]	26.9	2.49	1	1	1	1	1.25638e+06	563	62.9346	6.88818
50843948	rho GTPase-activating protein 10 [Homo sapiens]	0	0.89	2	1	1	1	306210	786	89.3183	7.18115
209969832	FAST kinase domain-containing protein 2 [Homo sapiens]	0	1.27	1	1	1	1	2.71127e+06	710	81.41	8.04541
4885487	myeloid leukemia factor 2 [Homo sapiens]	0	4.84	1	1	1	1	1.95749e+06	248	28.1292	6.90283
13129068	nucleolar complex protein 4 homolog [Homo sapiens]	29.88	2.33	1	1	1	1	1.18207e+06	516	58.4307	7.48877
255683390	MDS1 and EVI1 complex locus protein EVI1 isoform e [Homo sapiens]	0	0.86	5	1	1	1		1042	117.03	6.7417
12751497	UPF0488 protein C8orf33 [Homo sapiens]	0	6.99	1	1	1	1	2.77588e+06	229	24.9769	9.94971
38683860	insulin receptor substrate 2 [Homo sapiens]	35.24	1.87	1	1	1	1	1.73488e+06	1338	137.249	8.646
289629267	protein transport protein Sec23B isoform 2 [Homo sapiens]	0	1.6	2	1	1	1	316528	749	84.4185	6.99072
32455248	phosphatidylinositol 3-kinase regulatory subunit alpha isoform 1 [Homo sapiens]	0	1.93	1	1	1	1	3.55934e+06	724	83.5465	6.16357
209413738	dolichyl-diphosphooligosaccharide--protein glycosyltransferase subunit 2 isoform 2 precursor [Homo sapiens]	37.29	3.74	2	1	1	1		615	67.6814	6.06201
19920317	cytoskeleton-associated protein 4 [Homo sapiens]	38.52	3.16	1	1	1	1		602	65.9827	5.92236
65301128	kazrin isoform C [Homo sapiens]	0	3.36	4	1	1	1	7.67932e+06	327	37.0109	7.6499
74027251	E3 ubiquitin-protein ligase TRIM33 isoform beta [Homo sapiens]	18.01	1.08	2	1	1	1		1110	120.465	6.66846
410171200	PREDICTED: spermatogenesis-associated protein 1 [Homo sapiens]	25.8	2.61	1	1	1	1	2.93895e+07	459	52.913	8.85107
225637524	semaphorin-7A isoform 3 [Homo sapiens]	0	1.6	3	1	1	1		501	57.0409	6.75635
24475816	very-long-chain enoyl-CoA reductase [Homo sapiens]	0	3.25	1	1	1	1	2.9091e+06	308	36.0108	9.45166
11141889	protein salvador homolog 1 [Homo sapiens]	0	2.87	1	1	1	1	1.82207e+06	383	44.6062	9.08545
189409125	transcription factor Dp family member 3 [Homo sapiens]	0	3.7	1	1	1	1		405	44.9384	6.26514
29789283	WD repeat-containing protein 75 [Homo sapiens]	47.74	1.69	1	1	1	1	1.51083e+06	830	94.4385	5.96045
299829255	probable ATP-dependent RNA helicase DHX35 isoform 2 [Homo sapiens]	0	1.34	2	1	1	1	5.38839e+06	672	75.3922	8.646
34101288	cleavage and polyadenylation specificity factor subunit 2 [Homo sapiens]	28.09	1.02	1	1	1	1		782	88.4307	5.10986
325053658	RB-associated KRAB zinc finger protein [Homo sapiens]	0	1.26	1	1	1	1	1.43535e+06	714	82.9409	7.32764
6912280	activator of 90 kDa heat shock protein ATPase homolog 1 [Homo sapiens]	31.27	2.96	1	1	1	1	1.89933e+06	338	38.2503	5.52881
5454024	ribonuclease P protein subunit p30 isoform b [Homo sapiens]	44.88	8.58	2	1	1	1	1.09182e+06	268	29.3027	8.90967
89353283	serologically defined colon cancer antigen 3 isoform 3 [Homo sapiens]	43.88	3.04	3	1	1	1	1.6599e+06	362	40.0339	4.88135
38569471	leucine-rich repeat-containing protein 41 [Homo sapiens]	23.46	1.85	1	1	1	1	1.13023e+06	812	88.5935	8.38232
94721354	bifunctional methylenetetrahydrofolate dehydrogenase/cyclohydrolase, mitochondrial precursor [Homo sapiens]	0	6.29	1	1	1	1	3.68961e+06	350	37.8712	8.73389
24041035	neurogenic locus notch homolog protein 2 isoform 1 preproprotein [Homo sapiens]	34.38	0.45	1	1	1	1	1.1966e+06	2471	265.226	5.13525
295424842	signal recognition particle receptor subunit alpha isoform 2 [Homo sapiens]	0	1.97	2	1	1	1		610	66.5166	9.0415
23238226	cdc42 effector protein 1 [Homo sapiens]	26.88	3.32	1	1	1	1	2.22616e+06	391	40.27	7.15186
264681410	inner nuclear membrane protein Man1 isoform 2 [Homo sapiens]	21.02	1.65	2	1	1	1		910	99.8211	7.78174
46397375	E3 ubiquitin-protein ligase RNF220 [Homo sapiens]	44.99	1.77	1	1	1	1	3.41482e+06	566	62.7255	6.03662
42544123	splicing factor 1 isoform 3 [Homo sapiens]	0	2.37	6	1	1	1	1.04389e+06	548	59.6739	9.49561
221139815	LEM domain-containing protein 2 isoform 2 [Homo sapiens]	0	4.48	2	1	1	1	3.03225e+06	201	23.505	6.22705
109948304	WD40 repeat-containing protein SMU1 [Homo sapiens]	32.27	4.68	1	1	1	1	2.41419e+06	513	57.5072	7.18115
33356550	G patch domain-containing protein 4 isoform 2 [Homo sapiens]	0	2.7	1	1	1	1	1.93458e+06	370	42.0293	9.30518
10947139	arginase-1 isoform 2 [Homo sapiens]	18.85	5.59	2	1	1	1	1.43435e+06	322	34.7133	7.21045
62912457	delta-1-pyrroline-5-carboxylate synthase isoform 2 [Homo sapiens]	39	1.51	2	1	1	1		793	87.0344	7.12256
55743159	pre-mRNA 3' end processing protein WDR33 isoform 3 [Homo sapiens]	0	2.72	3	1	1	1		257	30.2679	9.53955
42734503	caprin-1 isoform 2 [Homo sapiens]	31.26	1.73	2	1	1	1	1.80915e+06	694	76.8143	5.12256
4502337	zinc-alpha-2-glycoprotein precursor [Homo sapiens]	0	5.37	1	1	1	1	1.83281e+06	298	34.2371	6.04932
4506019	serine/threonine-protein phosphatase 2A 55 kDa regulatory subunit B alpha isoform isoform 1 [Homo sapiens]	18.86	2.46	2	1	1	1	4.14566e+06	447	51.6595	6.20166
164519146	transcriptional repressor p66-alpha [Homo sapiens]	0	2.84	1	1	1	1	932446	633	68.0205	9.93506
23503259	tRNA pseudouridine synthase-like 1 [Homo sapiens]	41.36	4.62	1	1	1	1		303	33.2122	9.84717
223555953	COUP transcription factor 2 isoform c [Homo sapiens]	0	5.36	4	1	1	1	1.09359e+06	261	29.1438	6.40479
221139728	pleckstrin homology domain-containing family M member 2 [Homo sapiens]	0	0.98	1	1	1	1		1019	112.709	4.93213
14702171	DNA-directed RNA polymerase II subunit RPB3 [Homo sapiens]	0	5.09	1	1	1	1	1.01352e+06	275	31.4217	4.91943
189083688	exosome complex component RRP42 [Homo sapiens]	0	4.12	1	1	1	1	1.20147e+06	291	31.8011	5.18604
7705855	estradiol 17-beta-dehydrogenase 12 [Homo sapiens]	52.52	3.21	1	1	1	1		312	34.3022	9.31982
195546902	transcription elongation factor SPT5 isoform b [Homo sapiens]	32.28	1.02	2	1	1	1	1.28256e+06	1083	120.424	5.09717
16357477	ubiquitin-conjugating enzyme E2 R1 [Homo sapiens]	0	4.24	1	1	1	1	3.36572e+06	236	26.72	4.53857
4759264	COP9 signalosome complex subunit 2 isoform 1 [Homo sapiens]	0	1.81	2	1	1	1		443	51.5641	5.52881
65507714	Wilms tumor protein isoform A [Homo sapiens]	0	3.62	3	1	1	1		497	54.2532	8.82178
24308324	fatty acyl-CoA reductase 1 [Homo sapiens]	45.53	2.33	1	1	1	1	1.52776e+06	515	59.3188	9.17334
46195763	MTSS1-like protein [Homo sapiens]	0	0.94	2	1	1	1		747	79.88	7.47412
14269586	28S ribosomal protein S26, mitochondrial [Homo sapiens]	0	4.39	1	1	1	1		205	24.1969	10.3892
149944640	zinc finger and BTB domain-containing protein 34 [Homo sapiens]	32.93	2	1	1	1	1	524376	500	55.4989	6.44287
5174529	S-adenosylmethionine synthase isoform type-2 [Homo sapiens]	72.44	3.8	1	1	1	1	4.70686e+06	395	43.6333	6.48096
209413766	zinc finger and BTB domain-containing protein 43 [Homo sapiens]	27.93	2.78	1	1	1	1	2.41837e+06	467	52.597	5.75732
57232746	nuclear receptor-interacting protein 1 [Homo sapiens]	0	0.6	2	1	1	1	722670	1158	126.863	8.17725
116008190	myosin light chain kinase, smooth muscle isoform 3B [Homo sapiens]	0	0.5	4	1	1	1		1794	197.275	6.53662
40254992	carbonyl reductase family member 4 [Homo sapiens]	43.9	5.06	1	1	1	1	1.57467e+06	237	25.2854	9.33447
110611233	collagen alpha-1(XVIII) chain isoform 2 precursor [Homo sapiens]	0	0.6	2	1	1	1	573357	1336	135.426	6.46826
18860918	xylulose kinase [Homo sapiens]	0	5.04	1	1	1	1		536	58.3449	5.85889
8922701	acylglycerol kinase, mitochondrial precursor [Homo sapiens]	40.82	4.03	1	1	1	1	1.7772e+06	422	47.1074	8.08936
31712030	ancient ubiquitous protein 1 [Homo sapiens]	0	4.39	1	1	1	1		410	45.758	8.646
64762484	lys-63-specific deubiquitinase BRCC36 isoform 2 [Homo sapiens]	0	4.12	3	1	1	1	1.32299e+06	291	33.1287	5.94775
296278252	uncharacterized protein CXorf57 isoform 2 [Homo sapiens]	0	1.45	2	1	1	1	201256	758	86.5192	8.27979
21614544	protein S100-A8 [Homo sapiens]	0	11.83	1	1	1	1	2065923	93	10.8276	7.03467
67782356	corneodesmosin precursor [Homo sapiens]	35.05	3.4	1	1	1	1	6.0522e+06	529	51.5483	8.44092
118402582	cell division cycle protein 20 homolog [Homo sapiens]	18.52	3.01	1	1	1	1	439970	499	54.6886	9.23193
68800350	interleukin-1 receptor-associated kinase 1 isoform 3 [Homo sapiens]	42.68	3.16	3	1	1	1	967892	633	67.9792	6.43018
5453555	GTP-binding nuclear protein Ran [Homo sapiens]	28.42	5.09	1	1	1	1		216	24.4076	7.48877
134152667	UHRF1-binding protein 1 [Homo sapiens]	0	1.18	1	1	1	1	401089	1440	159.385	6.13818
222352145	tyrosine-protein kinase STYK1 [Homo sapiens]	0	2.84	1	1	1	1	2.12521e+07	422	47.546	7.40088
5454064	RNA-binding protein 14 isoform 1 [Homo sapiens]	25.03	1.64	1	1	1	1	1.07966e+06	669	69.4489	9.67139
410171648	PREDICTED: ribose-5-phosphate isomerase-like [Homo sapiens]	38.24	2.57	1	1	1	1	1.90678e+06	311	33.248	8.54346
4507955	transcriptional repressor protein YY1 [Homo sapiens]	0	4.83	1	1	1	1	497881	414	44.6847	6.25244
41350216	chitobiosyldiphosphodolichol beta-mannosyltransferase [Homo sapiens]	27.45	2.8	1	1	1	1	3.86064e+06	464	52.4839	7.2251
5016090	nuclear receptor subfamily 0 group B member 1 [Homo sapiens]	0	2.55	1	1	1	1	505585	470	51.6838	8.07471
19923927	general transcription factor 3C polypeptide 6 [Homo sapiens]	0	7.04	1	1	1	1	3.00659e+06	213	24.0332	4.2085
288806590	serine/threonine-protein kinase greatwall isoform 3 [Homo sapiens]	21.36	1.9	3	1	1	1	1.41781e+06	840	92.8019	6.12549
4758788	NADH dehydrogenase [ubiquinone] iron-sulfur protein 3, mitochondrial precursor [Homo sapiens]	30.78	4.17	1	1	1	1	693068	264	30.2227	7.50342
291045274	TYRO protein tyrosine kinase-binding protein isoform 4 precursor [Homo sapiens]	0	9.9	2	1	1	1	2.3313e+06	101	10.9648	7.84033
208431810	protein FAM53C [Homo sapiens]	0	2.3	1	1	1	1	2.45964e+06	392	43.0645	8.646
281182727	protein SCO2 homolog, mitochondrial precursor [Homo sapiens]	24.84	6.77	1	1	1	1	2.0673e+06	266	29.7914	8.85107
38016914	SAM domain and HD domain-containing protein 1 [Homo sapiens]	29.84	2.08	1	1	1	1	624323	626	72.1548	7.13721
270265876	tripartite motif-containing protein 72 [Homo sapiens]	0	2.94	1	1	1	1	9.9681e+07	477	52.697	6.48096
14150141	programmed cell death protein 2-like [Homo sapiens]	28.39	3.35	1	1	1	1	1.26331e+06	358	39.3912	4.85596
13489112	phosphatidylserine decarboxylase proenzyme [Homo sapiens]	0	3.73	1	1	1	1	1.24365e+06	375	43.0191	9.70068
82659089	double-stranded RNA-binding protein Staufen homolog 1 isoform a [Homo sapiens]	19.33	4.44	3	1	1	1	2.66178e+06	496	54.8996	9.51025
27502393	nuclear factor of activated T-cells, cytoplasmic 1 isoform A [Homo sapiens]	0	1.68	4	1	1	1		716	77.7369	7.85498
45505139	phosphoinositide 3-kinase adapter protein 1 [Homo sapiens]	16.36	2.48	1	1	1	1		805	90.341	5.40186
109150431	E3 ubiquitin-protein ligase RNF31 [Homo sapiens]	0	0.75	1	1	1	1	302239	1072	119.575	6.56592
157743284	serine/threonine-protein phosphatase 6 regulatory ankyrin repeat subunit C [Homo sapiens]	0	1.58	1	1	1	1	1.6557e+06	1076	115.004	6.48096
34098946	nuclease-sensitive element-binding protein 1 [Homo sapiens]	21.54	5.86	1	1	1	1	3.6465e+06	324	35.9027	9.87646
5729862	histone RNA hairpin-binding protein [Homo sapiens]	27.26	3.33	1	1	1	1	1.46196e+06	270	31.2662	7.47412
5803036	heterogeneous nuclear ribonucleoprotein A0 [Homo sapiens]	34.57	5.57	1	1	1	1	1.51035e+06	305	30.8218	9.29053
47458811	sideroflexin-4 [Homo sapiens]	29.99	4.15	1	1	1	1	3.07041e+06	337	37.9738	9.18799
24797086	importin-5 [Homo sapiens]	0	0.99	1	1	1	1		1115	125.464	4.91943
11464969	paraneoplastic antigen Ma2 [Homo sapiens]	0	2.47	1	1	1	1	1.36693e+06	364	41.4832	4.85596
61676197	zinc finger protein 763 [Homo sapiens]	0	2.77	1	1	1	1		397	46.4754	9.12939
4503513	eukaryotic translation initiation factor 3 subunit I [Homo sapiens]	0	3.38	1	1	1	1		325	36.4786	5.64307
300796991	mitochondrial glutamate carrier 1 [Homo sapiens]	53.76	10.22	1	1	1	1	1.79065e+06	323	34.4483	9.29053
206597470	protein NEDD1 isoform c [Homo sapiens]	43.47	3.15	3	1	1	1	1.46431e+06	571	62.3405	8.27979
315221152	60S ribosomal protein L11 isoform 2 [Homo sapiens]	31.83	7.91	2	1	1	1	2.30751e+07	177	20.1116	9.59814
22538437	cathepsin B preproprotein [Homo sapiens]	0	5.31	1	1	1	1	577816	339	37.7968	6.30322
4502491	complement component 1 Q subcomponent-binding protein, mitochondrial precursor [Homo sapiens]	23.17	4.61	1	1	1	1	4.44234e+06	282	31.3426	4.84326
109452591	succinyl-CoA ligase [ADP/GDP-forming] subunit alpha, mitochondrial precursor [Homo sapiens]	38.6	4.34	1	1	1	1	3.01059e+06	346	36.2268	8.79248
38454194	gamma-tubulin complex component 4 [Homo sapiens]	0	1.8	1	1	1	1		666	75.9703	6.65381
223468564	neutral amino acid transporter B(0) isoform 2 [Homo sapiens]	0	6.39	3	1	1	1	2.48331e+06	313	33.688	5.41455
262073007	monocarboxylate transporter 1 [Homo sapiens]	0	2.4	1	1	1	1	1.22254e+07	500	53.9089	8.66064
47716512	RNA-binding protein MEX3B [Homo sapiens]	0	2.46	2	1	1	1	923246	569	58.7958	6.90283
169404009	translocon-associated protein subunit alpha precursor [Homo sapiens]	0	3.85	1	1	1	1	3628663	286	32.2153	4.48779
4506017	serine/threonine-protein phosphatase 2A catalytic subunit alpha isoform [Homo sapiens]	67.81	4.85	2	1	1	1	5.82558e+06	309	35.5714	5.5415
109452589	protein FAM98B isoform 2 [Homo sapiens]	0	4.24	3	1	1	1	1.96202e+06	330	37.167	6.29053
4505697	pendrin [Homo sapiens]	0	1.54	1	1	1	1	4.28992e+06	780	85.6686	6.39209
190610012	zinc finger protein 24 [Homo sapiens]	0	3.53	1	1	1	1	3.94747e+06	368	42.1291	6.21436
5174447	guanine nucleotide-binding protein subunit beta-2-like 1 [Homo sapiens]	29.49	7.57	1	1	1	1	3.14327e+06	317	35.0546	7.69385
37622894	RING finger protein 126 [Homo sapiens]	51.83	2.89	1	1	1	1	2.76647e+06	311	33.8403	5.46533
22748747	protein LSM12 homolog [Homo sapiens]	30.51	4.62	1	1	1	1		195	21.6871	7.73779
19424132	serine/threonine-protein kinase Nek7 [Homo sapiens]	41.79	2.65	5	1	1	1	950887	302	34.5284	8.25049
125987603	cleavage and polyadenylation specificity factor subunit 4 isoform 2 [Homo sapiens]	58.8	7.38	2	1	1	1	1.03893e+06	244	27.5283	8.22119
164607128	solute carrier family 35 member E1 [Homo sapiens]	69.03	5.85	1	1	1	1	930382	410	44.7437	9.78857
318037347	G-protein-signaling modulator 1 isoform c [Homo sapiens]	0	9.04	2	1	1	1		166	18.0126	4.70361
312922356	torsin-1A-interacting protein 2 isoform b [Homo sapiens]	0	2.55	1	1	1	1		470	51.2322	4.95752
4503143	cathepsin D preproprotein [Homo sapiens]	41.29	3.16	1	1	1	1	1.29433e+06	412	44.5236	6.53662
268832196	ATP synthase subunit s-like protein isoform 6 [Homo sapiens]	0	7.59	6	1	1	1	912751	158	18.5903	8.99756
375151597	60S ribosomal protein L10 isoform c [Homo sapiens]	0	6.18	3	1	1	1	7455631	178	20.4528	10.521
347582593	AT-rich interactive domain-containing protein 5B isoform 2 [Homo sapiens]	30.49	1.59	2	1	1	1		945	104.537	9.14404
323639472	SEC14-like protein 2 isoform 3 [Homo sapiens]	0	3.13	3	1	1	1		320	36.6128	8.57275
333440451	CLIP-associating protein 2 isoform 2 [Homo sapiens]	22.69	1.24	2	1	1	1	609036	1294	140.976	8.39697
392841224	leucine-rich repeat protein SHOC-2 isoform 2 [Homo sapiens]	39.98	2.43	2	1	1	1	3.91597e+06	536	59.7059	9.14404
410171402	PREDICTED: chromodomain-helicase-DNA-binding protein 1-like isoform 12 [Homo sapiens]	24.72	2.27	9	1	1	1	535380	616	69.1117	7.47412
321267473	scaffold attachment factor B1 isoform 4 [Homo sapiens]	0	0.94	4	1	1	1	464237	848	95.1232	6.45557
320118881	iron-sulfur protein NUBPL isoform 2 [Homo sapiens]	51.65	7.17	2	1	1	1		223	24.3996	6.11279
380714663	cullin-3 isoform 2 [Homo sapiens]	26.75	2.14	3	1	1	1	9.00589e+06	702	81.0415	8.51416
345441817	kinesin-like protein KIF2A isoform 3 [Homo sapiens]	57.29	2.77	4	1	1	1		686	77.7004	6.58057
357933596	thrombospondin-3 isoform 3 precursor [Homo sapiens]	0	0.96	3	1	1	1	1.32429e+06	836	91.2388	4.51318
372266148	kinesin-like protein KIF22 isoform 2 [Homo sapiens]	38.45	3.35	2	1	1	1		597	66.266	8.90967
335353804	protein SZT2 [Homo sapiens]	0	0.36	1	1	1	1	411180	3375	371.621	6.32861
340805823	phospholipase D2 isoform PLD2B [Homo sapiens]	0	1.52	2	1	1	1	3714470276	922	104.592	7.34229
320118865	pleiotropic regulator 1 isoform 2 [Homo sapiens]	0	3.37	2	1	1	1	691960	505	56.2547	9.17334
338968892	elongator complex protein 2 isoform 5 [Homo sapiens]	23.82	1.85	6	1	1	1	1.26771e+06	756	84.8342	5.98584
379317177	nucleolar RNA helicase 2 isoform 2 [Homo sapiens]	24.86	1.54	2	1	1	1	1.47621e+06	715	79.6074	9.37842
325652091	uncharacterized protein LOC100534592 [Homo sapiens]	29.96	14.55	2	1	1	1		110	11.7468	5.51611
388240801	lamin-B2 [Homo sapiens]	36.53	2.26	1	1	1	1	377695	620	69.9057	5.59229
333440471	CLIP-associating protein 1 isoform 4 [Homo sapiens]	0	0.68	1	1	1	1	163989	1477	162.961	8.52881
375493520	mitochondrial ribonuclease P protein 3 isoform 4 [Homo sapiens]	0	6.64	4	1	1	1		211	24.7716	8.646
321267477	protein NipSnap homolog 2 isoform 2 [Homo sapiens]	0	7.29	2	1	1	1		247	29.0341	10.3452
341926262	ubiquinone biosynthesis monooxygenase COQ6 isoform b [Homo sapiens]	0	1.81	2	1	1	1	1.99421e+07	443	48.5627	7.48877
333360913	protein arginine N-methyltransferase 1 isoform 4 [Homo sapiens]	0	4.21	3	1	1	1	2.79431e+06	285	32.672	5.68115
356461016	gem-associated protein 5 isoform 2 [Homo sapiens]	0	0.66	2	1	1	1	2.76029e+06	1507	168.354	6.65381
392306972	activating molecule in BECN1-regulated autophagy protein 1 isoform 3 [Homo sapiens]	0	1.27	3	1	1	1	1.14381e+06	1179	129.519	6.97607
339276044	serine/threonine-protein phosphatase 6 regulatory subunit 2 isoform 4 [Homo sapiens]	0	1.08	4	1	1	1	1.23922e+06	927	100.943	4.91943
384081602	cip1-interacting zinc finger protein isoform 6 [Homo sapiens]	31.65	1.76	6	1	1	1	764290	797	88.4648	6.03662
323276651	katanin p60 ATPase-containing subunit A1 isoform 2 [Homo sapiens]	20.09	4.5	2	1	1	1	927408	311	35.297	9.26123
378786658	aurora kinase B isoform 2 [Homo sapiens]	0	4.62	2	1	1	1	861062	303	34.7382	9.05615
326806958	autophagy-related protein 13 isoform 4 [Homo sapiens]	0	2.24	4	1	1	1	13122747	401	44.0645	4.81787
328887951	metalloreductase STEAP4 isoform 2 [Homo sapiens]	0	2.83	2	1	1	1		283	31.2905	8.74854
429535832	telomeric repeat-binding factor 2 [Homo sapiens]	0	2.95	1	1	1	1	1.62295e+06	542	59.5566	9.34912
429535834	centrosomal protein of 164 kDa isoform 2 [Homo sapiens]	0	0.48	2	1	1	1		1455	163.445	5.36377
432134244	potassium channel subfamily T member 1 isoform 2 [Homo sapiens]	0	2.89	2	1	1	1		1211	136.898	7.63525
503774357	nuclear pore complex protein Nup153 isoform 3 [Homo sapiens]	27.48	1.47	3	1	1	1	1.49825e+06	1433	149.304	8.82178
410172121	PREDICTED: putative uncharacterized protein C6orf183 [Homo sapiens]	0	1.56	2	1	1	1	3250036	578	66.2694	8.06006
499137520	tropomyosin alpha-3 chain isoform 8 [Homo sapiens]	0	4.85	6	1	1	1		227	26.4044	4.77979
419636284	AP-3 complex subunit beta-1 isoform 2 [Homo sapiens]	0	1.82	2	1	1	1	630290	1045	116.122	6.30322
409971397	dnaJ homolog subfamily C member 10 isoform 2 precursor [Homo sapiens]	40.05	2.28	2	1	1	1	1.13418e+06	747	86.0809	7.38623
397137814	PREDICTED: probable ATP-dependent RNA helicase DHX40 [Homo sapiens]	0	3.49	3	1	1	1	1.86873e+06	516	59.2604	8.27979
410515404	cell differentiation protein RCD1 homolog isoform 3 [Homo sapiens]	34.4	5.43	3	1	1	1	1.32308e+06	258	29.1214	8.03076
