# Supplementary material for: Acetylation of XPF by TIP60 facilitates XPF-ERCC1 complex assembly and activation
Source: Nat Commun. 2020 Feb 7;11:786. doi: 10.1038/s41467-020-14564-x (PMC7005904; doi:10.1038/s41467-020-14564-x)
Supplement: Supplementary file 4 — Supplementary Data 2 [file 41467_2020_14564_MOESM4_ESM.xlsx]

## Sheet: Sheet1
Accession	Description	ΣCoverage	Σ# Unique Peptides	Σ# Peptides	Σ# PSMs	XPF: Area	SN1B: Area	# PSM-XPF	# PSM-SN1B	# AAs	MW [kDa]	calc. pI
11024714	polyubiquitin-B precursor [Homo sapiens]	91.7	12	12	79	5978179117	3.62893e+09	32	47	229	25.7458	7.43018
	Sequence	# PSMs	# Protein Groups	Protein Group Accessions	Modifications	MH+ [Da]	A2: Area	B2: Area	# Missed Cleavages	m/z [Da] A4
	TLSDYNIQKESTLHLVLR	4	1	11024714		2130.15	469214084	137340099	1	1065.58
	LIFAGKQLEDGR	13	1	11024714	K6(GlyGly)	1460.78	2219649378	1739237240	1	730.896
	TLSDYNIQK	7	1	11024714		1081.55	5225236242	3527453659	0	541.279
	ESTLHLVLR	16	1	11024714		1067.62	6719671596	3326785402	0	356.545
	IQDKEGIPPDQQR	15	1	11024714		1523.78	34682248	7.88559e+07	1	762.394
	TITLEVEPSDTIENVK	4	1	11024714		1787.93	3477478720	2.01685e+09	0	894.467
	QLEDGRTLSDYNIQKESTLHLVLR	4	1	11024714		2828.49	67985605	8.0239e+07	2	707.877
	LIFAGKQLEDGR	2	1	11024714		1346.74	0	4.84356e+07	1
	TLSDYNIQKESTLHLVLR	1	1	11024714	K9(GlyGly)	2244.2	0	0	1
	LIFAGKQLEDGRTLSDYNIQK	1	1	11024714	K6(GlyGly)	2523.32	0	34512743	2
	MQIFVKTLTGK	1	1	11024714	K6(GlyGly)	1379.77	2.659e+07	0	1	460.595
	QLEDGRTLSDYNIQK	2	1	11024714		1779.89	2.6815e+07	4.03667e+07	1	593.967
	EGIPPDQQR	2	1	11024714		1039.52	65217388	0	0	520.261
	MQIFVK	1	1	11024714	M1(Oxidation)	781.427	0	314444902	0
	MQIFVKTLTGK	1	1	11024714		1265.73	0	1.76226e+07	1
	MQIFVK	5	1	11024714		765.431	5989629513	4.03257e+09	0	383.22
167466173	heat shock 70 kDa protein 1A/1B [Homo sapiens]	77.22	24	49	775	4.58558e+10	42003277638	304	471	641	70.009	5.65576
	Sequence	# PSMs	# Protein Groups	Protein Group Accessions	Modifications	MH+ [Da]	A2: Area	B2: Area	# Missed Cleavages	m/z [Da] A4
	SINPDEAVAYGAAVQAAILMGDK	33	2	167466173;124256496		2304.15	9.76445e+09	9.44523e+09	0	1152.58
	GVPQIEVTFDIDANGILNVTATDK	10	2	167466173;124256496		2530.31	156118441	2.58012e+07	0	1265.66
	SENVQDLLLLDVAPLSLGLETAGGVMTALIK	2	1	167466173		3180.75	1574314650	0	0	795.942
	NQVALNPQNTVFDAKR	5	1	167466173		1814.95	7.09178e+07	2.89875e+08	1	907.979
	IINEPTAAAIAYGLDR	9	2	167466173;34419635		1687.9	3.11602e+10	20912373372	0	844.454
	SINPDEAVAYGAAVQAAILMGDK	13	2	167466173;124256496	M20(Oxidation)	2320.15	2429704743	2693816292	0	1160.58
	DAGVIAGLNVLR	15	2	167466173;124256496		1197.69	10396006768	12890431018	0	399.903
	FGDPVVQSDMK	20	1	167466173		1222.58	11978613846	7.93839e+09	0	611.792
	TTPSYVAFTDTER	45	5	13676857;167466173;124256496;34419635;5729877		1487.7	56826814431	49332593012	0	744.354
	NALESYAFNMK	12	2	167466173;124256496	M10(Oxidation)	1303.6	3851811716	4179694452	0	652.302
	NQVALNPQNTVFDAK	26	1	167466173		1658.85	39581560431	37838001338	0	829.928
	AQIHDLVLVGGSTR	93	1	167466173		1465.81	32421587536	1.68433e+10	0	733.409
	AFYPEEISSMVLTK	9	2	167466173;124256496		1614.81	20280767312	13543315836	0	807.908
	MKEIAEAYLGYPVTNAVITVPAYFNDSQR	2	1	167466173	M1(Oxidation)	3276.62	767898575	1338360458	1	1092.88
	NALESYAFNMK	22	2	167466173;124256496		1287.6	25704136576	1.2117e+10	0	644.305
	LDKAQIHDLVLVGGSTR	11	1	167466173		1822.02	2573828187	1390972726	1	911.512
	FELSGIPPAPR	15	2	167466173;34419635		1183.65	554383969	551939297	0	592.327
	AFYPEEISSMVLTK	10	2	167466173;124256496	M10(Oxidation)	1630.8	3.24817e+09	3.45321e+09	0	815.905
	SAVEDEGLK	13	1	167466173		947.466	4182316040	3.30941e+09	0	474.237
	LLQDFFNGR	1	1	167466173		1109.57	5.86607e+09	0	0	555.29
	ATAGDTHLGGEDFDNR	18	3	167466173;124256496;34419635		1675.73	3044088974	2069977785	0	838.368
	VEIIANDQGNR	49	6	34419635;16507237;13676857;167466173;124256496;5729877		1228.63	32659069538	23917905693	0	614.817
	TLSSSTQASLEIDSLFEGIDFYTSITR	4	1	167466173		2981.45	9.68024e+07	7.29717e+06	0	994.492
	QTQIFTTYSDNQPGVLIQVYEGER	7	2	167466173;124256496		2786.36	2715444654	3.58374e+09	0	929.459
	LIGDAAKNQVALNPQNTVFDAK	2	1	167466173		2327.23	7.85997e+07	0	1	776.416
	MKEIAEAYLGYPVTNAVITVPAYFNDSQR	10	1	167466173		3260.63	11755677984	7.61495e+09	1	1087.55
	LVNHFVEEFK	17	1	167466173		1261.66	1.75797e+10	11197751530	0	631.332
	SAVEDEGLKGK	2	1	167466173		1132.58	4.35584e+07	1.24181e+07	1	566.795
	ITITNDK	34	5	13676857;167466173;124256496;34419635;5729877		804.445	24885060215	2.38245e+10	0	402.726
	MVQEAEKYK	3	2	167466173;5729877		1125.56	3.76742e+08	2.37619e+08	1	563.283
	YKAEDEVQR	7	2	167466173;124256496		1137.55	830767868	6.76619e+08	1	569.279
	LVNHFVEEFKR	40	1	167466173		1417.76	1.76722e+10	1.43098e+10	1	709.383
	HWPFQVINDGDKPK	57	1	167466173		1680.85	1.30818e+10	1.1545e+10	0	840.927
	VQVSYKGETK	12	1	167466173		1138.61	1775540740	1094353933	1	569.808
	FGDPVVQSDMK	11	1	167466173	M10(Oxidation)	1238.57	3365913368	3401515814	0	619.789
	KFGDPVVQSDMK	7	1	167466173	M11(Oxidation)	1366.67	1372677935	1.09986e+09	1	456.227
	EIAEAYLGYPVTNAVITVPAYFNDSQR	9	1	167466173		3001.49	4.15074e+09	4031964576	0	1001.17
	MVQEAEKYK	2	2	167466173;5729877	M1(Oxidation)	1141.55	1.35277e+07	8059855	1	571.281
	ITITNDKGR	15	5	13676857;167466173;124256496;34419635;5729877		1017.57	3009892585	2.82362e+09	1	339.86
	LSKEEIER	7	2	167466173;124256496		1003.54	2213168260	641091639	1	502.274
	KFGDPVVQSDMK	14	1	167466173		1350.67	5917525544	3651214939	1	450.895
	AMTKDNNLLGR	3	3	167466173;124256496;34419635		1232.64	50184105	31463271	1	616.824
	ANKITITNDK	1	2	167466173;34419635	K3(Acetyl)	1159.63	39268482	0	1	580.319
	FGDPVVQSDMKHWPFQVINDGDKPK	4	1	167466173	M10(Oxidation)	2900.4	521264889	2.66854e+08	1	725.856
	LLQDFFNGRDLNK	1	1	167466173		1579.82	5.82019e+07	0	1	527.278
	RKELEQVCNPIISGLYQGAGGPGPGGFGAQGPK	1	1	167466173	K2(GlyGly); C8(Carbamidomethyl)	3453.78	41798698	0	2	1151.93
	KFGDPVVQSDMKHWPFQVINDGDKPK	4	1	167466173	M11(Oxidation)	3028.5	0	222154191	2
	TTPSYVAFTDTERLIGDAAK	1	4	13676857;167466173;124256496;5729877		2156.09	0	1.14821e+08	1
	NSTIPTK	8	2	167466173;124256496		760.419	14441625508	5.18362e+09	0	380.713
	LIGDAAK	23	5	16507237;13676857;167466173;124256496;5729877		687.403	41159027096	38839238564	0	344.205
	STLEPVEK	18	2	167466173;34419635		902.482	16385099811	1.01662e+10	0	451.745
	NVLIFDLGGGTFDVSILTIDDGIFEVK	1	1	167466173		2897.53	8.63137e+06	0	0	966.514
	MVQEAEK	3	2	167466173;5729877		834.401	7.13726e+09	0	0	417.704
	VQVSYK	7	1	167466173		723.402	13351813295	0	0	362.205
	MVQEAEK	1	2	167466173;5729877	M1(Oxidation)	850.396	1.09669e+08	0	0	425.702
	DNNLLGR	5	3	167466173;124256496;34419635		801.421	0	1.29365e+10	0	401.214
	AEDEVQR	1	2	167466173;124256496		846.392	0	34077109	0
5729877	heat shock cognate 71 kDa protein isoform 1 [Homo sapiens]	77.09	33	53	940	4.71189e+10	4.22395e+10	318	622	646	70.8542	5.51611
	Sequence	# PSMs	# Protein Groups	Protein Group Accessions	Modifications	MH+ [Da]	A2: Area	B2: Area	# Missed Cleavages	m/z [Da] A4
	SINPDEAVAYGAAVQAAILSGDK	45	1	5729877		2260.14	1.11731e+10	13150203072	0	1130.58
	GVPQIEVTFDIDANGILNVSAVDK	20	1	5729877		2514.31	73899624	2.81439e+08	0	1257.66
	IINEPTAAAIAYGLDKK	29	2	13676857;5729877		1787.99	4.33708e+10	38298867436	1	894.498
	NQVAMNPTNTVFDAK	33	1	5729877	M5(Oxidation)	1665.79	13085063119	8642237858	0	833.399
	SENVQDLLLLDVTPLSLGIETAGGVMTVLIK	3	1	5729877		3238.79	3.7639e+08	1.41098e+08	0	1080.27
	RTLSSSTQASIEIDSLYEGIDFYTSITR	2	1	5729877		3153.56	197133666	5.23148e+08	1	1051.86
	NQVAMNPTNTVFDAK	27	1	5729877		1649.8	39269738744	38546573581	0	825.4
	TTPSYVAFTDTER	45	5	13676857;167466173;124256496;34419635;5729877		1487.7	56826814431	49332593012	0	744.354
	MKEIAEAYLGK	35	1	5729877		1252.66	20536182924	1.1308e+10	1	626.834
	FDDAVVQSDMK	9	1	5729877		1254.57	2962181804	4074529190	0	627.787
	FEELNADLFR	13	2	13676857;5729877		1253.61	7308875437	2604332015	0	627.311
	TLSSSTQASIEIDSLYEGIDFYTSITR	8	1	5729877		2997.46	177966181	0	0	999.825
	MKEIAEAYLGK	24	1	5729877	M1(Oxidation)	1268.66	1588943250	2.21627e+09	1	634.831
	LDKSQIHDIVLVGGSTR	21	1	5729877		1838.01	3437441817	3678060514	1	919.51
	QTQTFTTYSDNQPGVLIQVYEGER	9	1	5729877		2774.33	1172603056	2453765736	0	925.446
	NQVAMNPTNTVFDAKR	6	1	5729877		1805.89	124300441	3.34576e+08	1	602.636
	NSLESYAFNMK	15	1	5729877		1303.6	24433892151	1.30427e+10	0	652.303
	SQIHDIVLVGGSTR	106	1	5729877		1481.8	19850825388	2.10797e+10	0	741.407
	ARFEELNADLFR	21	2	13676857;5729877		1480.75	16198511302	14256107186	1	494.256
	SFYPEEVSSMVLTK	17	1	5729877	M10(Oxidation)	1632.78	3028215598	3629629897	0	816.894
	FDDAVVQSDMKHWPFMVVNDAGRPK	2	1	5729877	M10(Oxidation)	2905.37	1.40876e+08	0	1	581.88
	TVTNAVVTVPAYFNDSQR	22	1	5729877		1982	17811960488	21406469540	0	991.502
	DAGTIAGLNVLR	10	1	5729877		1199.67	23725443184	22661362156	0	400.562
	VEIIANDQGNR	49	6	34419635;16507237;13676857;167466173;124256496;5729877		1228.63	32659069538	23917905693	0	614.817
	LLQDFFNGK	6	3	13676857;34419635;5729877		1081.57	7001240148	7003847616	0	541.287
	RFDDAVVQSDMKHWPFMVVNDAGRPK	2	1	5729877	M11(Oxidation); M17(Oxidation)	3077.47	8.72911e+07	120080996	2	770.123
	NQTAEKEEFEHQQK	7	1	5729877		1745.81	4.86788e+08	1.94715e+08	1	873.408
	LSKEDIER	12	1	5729877		989.525	2.75766e+09	2.49342e+09	1	495.266
	RFDDAVVQSDMK	13	1	5729877		1410.67	6870991791	6813746658	1	705.837
	SFYPEEVSSMVLTK	17	1	5729877		1616.79	16068754878	12390310700	0	808.897
	NSLESYAFNMK	11	1	5729877	M10(Oxidation)	1319.59	2221444728	4.814e+09	0	660.3
	MVNHFIAEFKR	6	1	5729877	M1(Oxidation)	1407.72	86946812	2.27666e+08	1	704.364
	ITITNDK	34	5	13676857;167466173;124256496;34419635;5729877		804.445	24885060215	2.38245e+10	0	402.726
	MVQEAEKYK	3	2	167466173;5729877		1125.56	3.76742e+08	2.37619e+08	1	563.283
	GTLDPVEK	12	1	5729877		858.456	19646084633	1.70404e+10	0	429.732
	HWPFMVVNDAGRPK	28	1	5729877	M5(Oxidation)	1669.83	7068612403	8.97275e+09	0	557.28
	MVNHFIAEFKR	13	1	5729877		1391.72	586778326	5.4964e+08	1	348.686
	RFDDAVVQSDMK	6	1	5729877	M11(Oxidation)	1426.66	637614482	8.39718e+08	1	476.225
	HWPFMVVNDAGRPK	41	1	5729877		1653.83	13474421824	1.31908e+10	0	551.948
	VQVEYKGETK	8	2	13676857;5729877		1180.62	1913907078	1.81154e+09	1	590.813
	STAGDTHLGGEDFDNR	12	2	13676857;5729877		1691.72	1.9551e+09	1.64002e+09	0	846.366
	MVQEAEKYK	2	2	167466173;5729877	M1(Oxidation)	1141.55	1.35277e+07	8059855	1	571.281
	EIAEAYLGK	7	1	5729877		993.524	11757548300	1.31165e+10	0	497.266
	ITITNDKGR	15	5	13676857;167466173;124256496;34419635;5729877		1017.57	3009892585	2.82362e+09	1	339.86
	MVNHFIAEFK	23	1	5729877		1235.62	2.79169e+10	17541411188	0	618.315
	QATKDAGTIAGLNVLR	7	1	5729877		1627.91	88586875	1.42625e+08	1	543.308
	MVNHFIAEFK	12	1	5729877	M1(Oxidation)	1251.62	5452941386	1.03485e+10	0	626.314
	FDDAVVQSDMK	2	1	5729877	M10(Oxidation)	1270.56	346487376	6.08965e+08	0	635.784
	LIGDAAKNQVAMNPTNTVFDAK	1	1	5729877		2318.18	1.39305e+08	0	1	773.398
	AMTKDNNLLGK	1	2	13676857;5729877		1204.63	48952168	0	1	602.82
	EEFEHQQK	1	1	5729877		1074.48	117564004	0	0	537.746
	RFDDAVVQSDMKHWPFMVVNDAGRPK	2	1	5729877	M11(Oxidation)	3061.48	0	132384686	2	766.124
	FDDAVVQSDMKHWPFMVVNDAGRPK	3	1	5729877	M10(Oxidation); M16(Oxidation)	2921.38	84503121	1.1005e+08	1	731.1
	LYQSAGGMPGGMPGGFPGGGAPPSGGASSGPTIEEVD	1	1	5729877		3346.49	624296902	0	0	1116.17
	NQVAMNPTNTVFDAKR	2	1	5729877	M5(Oxidation)	1821.89	0	132652678	1
	ATVEDEKLQGK	1	1	5729877		1217.64	0	1.9799e+07	1
	SENVQDLLLLDVTPLSLGIETAGGVMTVLIKR	1	1	5729877		3394.89	0	7.60838e+07	1
	LIGDAAKNQVAMNPTNTVFDAK	1	1	5729877	M12(Oxidation)	2334.17	0	4.87004e+07	1
	TTPSYVAFTDTERLIGDAAK	1	4	13676857;167466173;124256496;5729877		2156.09	0	1.14821e+08	1
	FDDAVVQSDMKHWPFMVVNDAGRPK	1	1	5729877		2889.38	0	4.34846e+07	1
	NTTIPTK	18	3	24234688;13676857;5729877		774.435	1.62329e+10	1.43452e+10	0	387.721
	LIGDAAK	23	5	16507237;13676857;167466173;124256496;5729877		687.403	41159027096	38839238564	0	344.205
	RNTTIPTK	2	2	13676857;5729877		930.535	1.08428e+08	9.56814e+07	1	310.85
	DNNLLGK	2	2	13676857;5729877		773.414	0	2.00199e+08	0
	IQKLLQDFFNGKELNK	1	2	13676857;5729877		1935.07	0	3.66874e+07	2
	MVQEAEK	3	2	167466173;5729877		834.401	7.13726e+09	0	0	417.704
	MVQEAEK	1	2	167466173;5729877	M1(Oxidation)	850.396	1.09669e+08	0	0	425.702
	FELTGIPPAPR	2	1	5729877		1197.66	0	89125702	0
	VQVEYK	2	2	13676857;5729877		765.413	0	0	0
4503841	X-ray repair cross-complementing protein 6 [Homo sapiens]	76.19	69	69	638	6.1971e+10	1.93164e+08	609	29	609	69.7991	6.63916
	Sequence	# PSMs	# Protein Groups	Protein Group Accessions	Modifications	MH+ [Da]	A2: Area	B2: Area	# Missed Cleavages	m/z [Da] A4
	TEGDEEAEEEQEENLEASGDYK	13	1	4503841		2500.99	8.08299e+07	0	0	1251
	TFNTSTGGLLLPSDTKR	22	1	4503841		1807.95	5.68943e+10	166099192	1	904.48
	TFNTSTGGLLLPSDTK	14	1	4503841		1651.85	38215517694	70184134	0	826.431
	NLEALALDLMEPEQAVDLTLPK	8	1	4503841	M10(Oxidation)	2439.28	3.05781e+09	0	0	1220.14
	IMLFTNEDNPHGNDSAK	15	1	4503841		1902.86	3.56462e+10	1.33391e+08	0	951.936
	LNKDIVISVGIYNLVQK	11	1	4503841		1916.12	3127148491	0	1	958.563
	RNIPPYFVALVPQEEELDDQK	4	1	4503841		2500.27	7.35621e+08	0	1	1250.64
	VEYSEEELKTHISK	7	1	4503841		1691.85	3952129285	0	1	846.427
	IQVTPPGFQLVFLPFADDKR	16	1	4503841		2288.24	28457673740	7.25486e+07	1	1144.62
	IMLFTNEDNPHGNDSAK	8	1	4503841	M2(Oxidation)	1918.86	5.16831e+09	0	0	959.933
	DLLAVVFYGTEKDK	8	1	4503841		1597.84	826645498	0	1	799.425
	NLEALALDLMEPEQAVDLTLPK	7	1	4503841		2423.27	2050423820	0	0	1212.14
	NIYVLQELDNPGAK	9	1	4503841		1573.82	32341031680	0	0	787.415
	KQELLEALTK	10	1	4503841		1172.69	30212793441	1.30186e+08	1	586.847
	IQVTPPGFQLVFLPFADDKRK	4	1	4503841		2416.33	2026549145	0	2	1208.67
	VHFEESSKLEDLLR	22	1	4503841		1701.88	21979861340	7931008	1	851.444
	FDDPGLMLMGFKPLVLLK	5	1	4503841		2034.12	3270780605	0	0	1017.56
	SDSFENPVLQQHFR	27	1	4503841		1703.81	69680996934	234499189	0	852.411
	DIVISVGIYNLVQK	35	1	4503841		1560.9	1.30287e+09	0	0	780.953
	KPGGFDISLFYR	14	1	4503841		1399.73	1.47393e+10	80059913	0	700.37
	RIMLFTNEDNPHGNDSAK	4	1	4503841		2058.96	589837345	0	1	1029.99
	QIILEKEETEELKR	13	1	4503841		1757.96	5.00642e+09	0	2	879.484
	DLLAVVFYGTEK	14	1	4503841		1354.72	4696005708	1.72417e+07	0	677.866
	DIISIAEDEDLR	2	1	4503841		1388.69	3959372448	0	0	463.568
	IISSDRDLLAVVFYGTEK	44	1	4503841		2026.08	26008856934	9.23728e+07	1	1013.55
	NIPPYFVALVPQEEELDDQK	8	1	4503841		2344.17	1.16178e+10	27270390	0	1172.59
	IISSDRDLLAVVFYGTEKDK	8	1	4503841		2269.21	9.06353e+09	0	2	1135.11
	LGSLVDEFK	12	1	4503841		1007.54	46478856728	1.78894e+08	0	504.274
	YSGRDSLIFLVDASK	1	1	4503841		1670.87	35707916	0	1	835.94
	ILELDQFKGQQGQK	2	1	4503841		1631.88	5.42863e+08	0	1	816.441
	FDDPGLMLMGFKPLVLLK	17	1	4503841	M7(Oxidation)	2050.11	1.77932e+10	23763952	0	1025.56
	RFDDPGLMLMGFKPLVLLK	5	1	4503841		2190.22	3296585638	0	1	548.31
	IMATPEQVGK	18	1	4503841		1073.57	59337715220	0	0	537.286
	IMATPEQVGK	16	1	4503841	M2(Oxidation)	1089.56	9974449820	3.33451e+07	0	545.283
	DTGIFLDLMHLK	29	1	4503841		1402.74	40086768322	4.23171e+07	0	701.873
	LGSLVDEFKELVYPPDYNPEGK	5	1	4503841		2509.25	4.5499e+09	0	1	1255.13
	RFDDPGLMLMGFKPLVLLK	6	1	4503841	M8(Oxidation)	2206.21	1991191367	0	1	736.075
	HHYLRPSLFVYPEESLVIGSSTLFSALLIK	4	1	4503841		3416.85	420434854	0	0	1139.62
	NIYVLQELDNPGAKR	1	1	4503841		1729.92	141503992	0	1	865.465
	ILELDQFK	12	1	4503841		1005.56	45974971072	1.13588e+08	0	503.284
	FDDPGLMLMGFKPLVLLKK	3	1	4503841		2162.21	5.81563e+08	0	1	1081.61
	ELVYPPDYNPEGK	16	1	4503841		1520.73	8417672419	30331946	0	760.867
	RIMLFTNEDNPHGNDSAK	3	1	4503841	M3(Oxidation)	2074.96	131519596	0	1	692.324
	LKLNKDIVISVGIYNLVQK	1	1	4503841		2157.29	1.22127e+08	0	2	719.77
	DSLIFLVDASK	28	1	4503841		1207.66	9.5179e+09	0	0	604.332
	QELLEALTK	2	1	4503841		1044.59	9.38823e+09	0	0	522.8
	KHHYLRPSLFVYPEESLVIGSSTLFSALLIK	2	1	4503841		3544.95	147581072	0	1	1182.32
	RSQIYGSR	2	1	4503841		966.511	7.63135e+08	0	1	483.759
	DTGIFLDLMHLK	6	1	4503841	M9(Oxidation)	1418.73	2827578978	0	0	709.87
	VHFEESSK	2	1	4503841		962.455	1.76206e+09	0	0	481.731
	RILELDQFK	6	1	4503841		1161.66	12827641316	0	1	387.892
	IMATPEQVGK	1	1	4503841	T4(Phospho)	1153.53	189324907	0	0	577.269
	VEYSEEELK	3	1	4503841		1125.53	2491039311	0	0	563.269
	DIISIAEDEDLRVHFEESSKLEDLLR	6	1	4503841		3071.55	1.06942e+09	0	2	615.116
	FDDPGLMLMGFKPLVLLK	5	1	4503841	M7(Oxidation); M9(Oxidation)	2066.1	7864663546	0	0	1033.55
	SGWESYYK	2	1	4503841	N-Term(Acetyl)	1061.46	4.15346e+09	0	0	531.232
	RFDDPGLMLMGFKPLVLLK	3	1	4503841	M8(Oxidation); M10(Oxidation)	2222.2	5.97804e+08	0	1	556.306
	ALKPPPIKLYR	1	1	4503841		1295.82	5.88814e+07	0	1	324.71
	AGDLRDTGIFLDLMHLK	4	1	4503841		1915.01	96348194	0	1	479.508
	RLGSLVDEFKELVYPPDYNPEGK	2	1	4503841		2665.35	5.86356e+07	0	2	667.093
	VHFEESSKLEDLLRK	6	1	4503841		1829.97	139129662	0	2	458.249
	FDDPGLMLMGFKPLVLLKK	1	1	4503841	M9(Oxidation)	2178.21	5.10624e+07	0	1	545.307
	FTYRSDSFENPVLQQHFR	1	1	4503841		2271.09	3.03494e+07	0	1	757.702
	IMATPEQVGKMK	2	1	4503841	M2(Oxidation); K10(Acetyl)	1390.71	0	0	1	695.856
	NIPPYFVALVPQEEELDDQKIQVTPPGFQLVFLPFADDKR	2	1	4503841		4613.4	455630773	0	2	923.486
	GTLGKFTVPMLK	1	1	4503841		1291.74	3.84104e+07	0	1	431.253
	DIISIAEDEDLRVHFEESSK	1	1	4503841		2332.13	44588748	0	1	778.047
	DTGIFLDLMHLKKPGGFDISLFYR	1	1	4503841		2783.46	1.21845e+08	0	1	696.619
	FTVPMLK	18	1	4503841		835.474	1.40081e+09	27152530	0	418.24
	ALKPPPIK	4	1	4503841		863.57	1.59715e+10	7.25778e+07	0	432.289
	FTVPMLK	6	1	4503841	M5(Oxidation)	851.468	4598998850	0	0	426.238
	EETEELKR	1	1	4503841		1033.52	3.9474e+08	0	1	517.261
	RLGSLVDEFK	2	1	4503841		1163.64	4195428090	0	1	582.324
	QIILEKEETEELK	1	1	4503841		1601.86	666558616	0	1	534.626
	RNIPPYFVALVPQEEELDDQKIQVTPPGFQLVFLPFADDK	4	1	4503841	K21(GlyGly); K40(Acetyl)	4769.51	8.23585e+08	0	2	1193.13
	IMATPEQVGKMK	1	1	4503841	K10(Acetyl)	1374.71	146212318	0	1	687.859
	AYGLKSGLK	1	1	4503841		936.55	35013896	0	1	468.779
	NSVNFK	2	1	4503841		708.366	1.40711e+10	0	0	354.687
	MKAIVEK	1	1	4503841		818.478	21516785	0	1	409.743
	LEDLLR	1	1	4503841		758.44	0	0	0	379.724
	LEDLLRK	1	1	4503841		886.535	5.27814e+08	0	1	443.771
	KMPFTEK	2	1	4503841		880.458	1.44276e+10	0	1	440.733
47132620	keratin, type II cytoskeletal 2 epidermal [Homo sapiens]	74.49	36	48	202	4568903516	7.93605e+09	60	142	639	65.3932	8.00146
	Sequence	# PSMs	# Protein Groups	Protein Group Accessions	Modifications	MH+ [Da]	A2: Area	B2: Area	# Missed Cleavages	m/z [Da] A4
	GGGFGGGSSFGGGSGFSGGGFGGGGFGGGR	2	1	47132620		2399.02	29531981	0	0	1200.01
	VLYDAEISQIHQSVTDTNVILSMDNSR	2	1	47132620	M23(Oxidation)	3064.48	86332726	136045550	0	1022.17
	FLEQQNQVLQTK	24	3	119395750;47132620;194018511		1475.78	9280822440	1.34349e+10	0	738.396
	TAAENDFVTLK	2	1	47132620		1208.61	4.72383e+08	0	0	604.811
	SISISVAGGGGGFGAAGGFGGR	4	1	47132620		1838.91	110430078	594663077	0	919.96
	YEELQVTVGR	11	1	47132620		1193.62	288254780	1.12748e+09	0	597.311
	NLDLDSIIAEVK	5	4	119703753;5031839;119395754;47132620		1329.73	9.75808e+08	2.1884e+09	0	665.367
	TAAENDFVTLKK	9	1	47132620		1336.71	298483372	3.03438e+08	1	668.858
	GFSSGSAVVSGGSR	10	1	47132620		1254.61	596521534	1.16888e+09	0	627.806
	NKLNDLEEALQQAK	3	1	47132620		1613.85	8.33648e+07	88696426	1	807.427
	LALDVEIATYR	4	4	119703753;5031839;119395754;47132620		1263.69	2.30844e+08	6.19556e+08	0	632.35
	GGSISGGGYGSGGGK	2	1	47132620		1197.55	1.09114e+08	2.10851e+08	0	599.278
	IEISELNR	10	2	119395750;47132620		973.53	3.30543e+09	8.18482e+09	0	487.269
	SLVGLGGTK	11	1	47132620		831.493	7.72926e+08	658266132	0	416.25
	GGSGGGGSISGGGYGSGGGSGGR	1	1	47132620		1741.75	15081253	0	0	871.377
	YLDGLTAER	9	1	47132620		1037.53	1.12045e+09	1548702487	0	519.267
	HGGGGGGFGGGGFGSR	5	1	47132620		1320.58	5.4239e+08	9.95969e+08	0	440.865
	SKEEAEALYHSK	5	1	47132620		1391.68	1.11678e+08	2.62187e+08	1	464.564
	YEDEINKR	3	7	119703753;5031839;119395754;372466577;119395750;47132620;194018511		1066.51	1.98563e+07	7.2671e+07	1	533.761
	AQYEEIAQR	4	3	119703753;5031839;47132620		1107.54	448631831	8.75373e+08	0	554.275
	LALDVEIATYRK	3	4	119703753;5031839;119395754;47132620		1391.79	7.38454e+07	2.02723e+08	1	464.601
	FASFIDK	10	7	372466577;119703753;5031839;119395754;226246665;47132620;194018511		827.429	1099695840	1932535912	0	414.218
	KYEDEINKR	4	1	47132620	K1(GlyGly)	1308.65	1.90525e+08	3.15361e+08	2	436.889
	GSSSGGGYSSGSSSYGSGGR	2	1	47132620		1740.7	6.39195e+06	51473286	0	870.854
	DYQELMNVK	4	1	47132620		1139.54	3.68205e+08	9.29811e+08	0	570.273
	KYEDEINKR	2	1	47132620		1194.61	2.05443e+07	6.05641e+07	2	597.809
	LQGEIAHVK	6	1	47132620		994.567	7.44728e+08	1.21086e+09	0	497.787
	TSQNSELNNMQDLVEDYKK	2	1	47132620		2256.05	4.01888e+07	1.22059e+08	1	752.687
	VLYDAEISQIHQSVTDTNVILSMDNSR	2	1	47132620		3048.49	47165965	247292285	0	762.879
	WELLQQMNVGTRPINLEPIFQGYIDSLKR	3	1	47132620		3458.84	1.74055e+08	1.88789e+08	1	865.462
	DYQELMNVK	2	1	47132620	M6(Oxidation)	1155.53	40586830	0	0	578.271
	NVQDAIADAEQRGEHALK	2	1	47132620		1964.98	1.69762e+07	0	1	655.664
	LLRDYQELMNVK	2	1	47132620		1521.81	3.26611e+07	1.74025e+08	1	761.407
	MSGDLSSNVTVSVTSSTISSNVASK	2	1	47132620	M1(Oxidation)	2474.19	0	1.3192e+08	0
	SKEEAEALYHSKYEELQVTVGR	4	1	47132620		2566.28	0	427237210	2
	NVQDAIADAEQR	2	1	47132620		1329.64	0	2.91856e+08	0
	LNDLEEALQQAK	1	1	47132620		1371.71	0	301714676	0
	VDLLNQEIEFLK	3	1	47132620		1460.8	0	1.5916e+09	0
	KDVDNAYMIK	1	1	47132620		1196.6	0	37644248	1
	TLNNKFASFIDK	2	5	372466577;119703753;5031839;119395754;47132620		1397.74	0	1.37572e+07	1
	LQGEIAHVKK	1	1	47132620		1122.66	0	3.06548e+07	1
	FASFIDKVR	1	7	372466577;119703753;5031839;119395754;226246665;47132620;194018511		1082.6	0	177747661	1
	VDPEIQNVK	2	1	47132620		1041.56	0	1048861910	0
	GFSSGSAVVSGGSRR	2	1	47132620		1410.71	0	1.01365e+08	1
	NKLNDLEEALQQAKEDLAR	1	1	47132620		2198.14	0	7.74187e+07	2
	MSGDLSSNVTVSVTSSTISSNVASK	1	1	47132620		2458.2	0	0	0
	AAFGGSGGR	1	1	47132620		779.377	1.43865e+08	0	0	390.192
	DVDNAYMIK	2	1	47132620	M7(Oxidation)	1084.5	9.61264e+07	1.76812e+08	0	542.752
	DVDNAYMIK	1	1	47132620		1068.5	0	9.66002e+08	0
	YEDEINK	1	7	119703753;5031839;119395754;372466577;119395750;47132620;194018511		910.415	0	2.09866e+07	0
	TLNNKFASFIDKVR	1	5	372466577;119703753;5031839;119395754;47132620		1652.91	0	1.0172e+08	2
	EIKIEISELNR	2	1	47132620		1343.75	0	4.99914e+07	1
	DVDNAYMIKVELQSKVDLLNQEIEFLK	1	1	47132620		3194.66	0	9.51218e+06	2
10863945	X-ray repair cross-complementing protein 5 [Homo sapiens]	73.91	60	61	595	5.30516e+10	2.03644e+08	570	25	732	82.6523	5.80811
	Sequence	# PSMs	# Protein Groups	Protein Group Accessions	Modifications	MH+ [Da]	A2: Area	B2: Area	# Missed Cleavages	m/z [Da] A4
	KYAPTEAQLNAVDALIDSMSLAK	11	1	10863945		2449.26	20099228494	7.39479e+07	1	1225.14
	DDEAAAVALSSLIHALDDLDMVAIVR	8	1	10863945		2723.4	237162116	0	0	1362.2
	MVMISLEGEDGLDEIYSFSESLR	9	1	10863945		2620.21	159039020	0	0	1310.61
	MVMISLEGEDGLDEIYSFSESLR	6	1	10863945	M3(Oxidation)	2636.21	1.34619e+07	0	0	1318.61
	MVMISLEGEDGLDEIYSFSESLRK	3	1	10863945		2748.31	1026364958	0	1	1374.66
	KYAPTEAQLNAVDALIDSMSLAK	2	1	10863945	M19(Oxidation)	2465.25	1066713169	0	1	1233.13
	KKDQVTAQEIFQDNHEDGPTAK	11	1	10863945		2499.21	1.79305e+09	0	2	1250.11
	QVFAENKDEIALVLFGTDGTDNPLSGGDQYQNITVHR	30	1	10863945		4061.98	9977047952	0	1	1354.66
	HLMLPDFDLLEDIESK	24	1	10863945		1914.95	2.2586e+10	69293081	0	957.979
	TEQGGAHFSVSSLAEGSVTSVGSVNPAENFR	38	1	10863945		3121.48	7994347256	0	0	1041.17
	EEASGSSVTAEEAK	5	1	10863945		1394.63	1.58898e+09	0	0	697.817
	YAPTEAQLNAVDALIDSMSLAK	12	1	10863945		2321.17	247634235	0	0	1161.09
	LTIGSNLSIR	29	1	10863945		1073.63	4.57936e+10	1.39264e+08	0	537.319
	DQVTAQEIFQDNHEDGPTAK	10	1	10863945		2243.02	3149222981	0	0	1122.01
	EEASGSSVTAEEAKK	4	1	10863945		1522.72	7.19991e+08	0	1	761.864
	YGSDIVPFSK	7	1	10863945		1112.56	3.48384e+10	0	0	556.785
	KDEKTDTLEDLFPTTK	4	1	10863945		1880.95	4.76316e+08	0	2	940.979
	HLMLPDFDLLEDIESK	10	1	10863945	M3(Oxidation)	1930.95	14451335109	3.85238e+07	0	965.977
	QLNHFWEIVVQDGITLITK	17	1	10863945		2254.23	744791590	0	0	1127.62
	KASFEEASNQLINHIEQFLDTNETPYFMK	2	1	10863945		3444.64	462492545	0	1	1148.88
	DEKTDTLEDLFPTTK	2	1	10863945		1752.85	136613919	0	1	876.93
	YAPTEAQLNAVDALIDSMSLAK	5	1	10863945	M18(Oxidation)	2337.16	3.81518e+09	0	0	1169.09
	DEIALVLFGTDGTDNPLSGGDQYQNITVHR	1	1	10863945		3245.58	396762514	0	0	1082.53
	TDTLEDLFPTTKIPNPR	2	1	10863945		1958.02	69654424	0	1	979.514
	LKTEQGGAHFSVSSLAEGSVTSVGSVNPAENFR	14	1	10863945		3362.66	2500483313	0	1	1121.56
	TDTLEDLFPTTK	9	1	10863945		1380.69	1.9832e+10	0	0	690.848
	IQPGSQQADFLDALIVSMDVIQHETIGK	4	1	10863945		3053.56	187816368	0	0	1018.53
	KTWTVVDAK	6	1	10863945		1047.58	6776755668	0	1	524.295
	EPLPPIQQHIWNMLNPPAEVTTK	13	1	10863945	M13(Oxidation)	2669.37	8804420473	0	0	1335.19
	HIEIFTDLSSR	30	1	10863945		1317.68	53813480450	5.35071e+07	0	659.343
	EPLPPIQQHIWNMLNPPAEVTTK	24	1	10863945		2653.38	49642756390	0	0	1327.19
	ASFEEASNQLINHIEQFLDTNETPYFMK	2	1	10863945		3316.54	2.06491e+08	0	0	1106.19
	VITMFVQR	11	1	10863945		993.554	1.86143e+10	8.71151e+07	0	497.281
	YAPTEAQLNAVDALIDSMSLAKK	1	1	10863945		2449.26	20099228494	0	1	817.093
	RHIEIFTDLSSR	7	1	10863945		1473.78	4.04469e+09	0	1	491.931
	FFMGNQVLKVFAAR	2	1	10863945		1627.88	9.36311e+07	0	1	543.297
	ANPQVGVAFPHIK	32	1	10863945		1377.76	1.19686e+10	1.53047e+08	0	689.385
	RFFMGNQVLK	10	1	10863945		1239.67	7462428624	6.87454e+06	1	620.337
	SQLDIIIHSLK	12	1	10863945		1266.74	2.30432e+10	3.03425e+07	0	633.874
	VITMFVQR	7	1	10863945	M4(Oxidation)	1009.55	19552791747	5.55187e+07	0	505.278
	SQLDIIIHSLKK	24	1	10863945		1394.84	13214667354	0	1	697.921
	KVITMFVQR	4	1	10863945	M5(Oxidation)	1137.64	3.11294e+09	0	1	569.326
	LGGHGPSFPLK	20	1	10863945		1109.61	53948574160	279393549	0	555.308
	IQPGSQQADFLDALIVSMDVIQHETIGKK	2	1	10863945		3181.65	457442840	0	1	1061.22
	RANPQVGVAFPHIK	3	1	10863945		1533.86	775585336	0	1	767.436
	QYMFSSLK	10	1	10863945		1003.49	33861529720	101208007	0	502.249
	TWTVVDAK	11	1	10863945		919.488	40713312832	1.49654e+08	0	460.247
	YGSDIVPFSKVDEEQMK	1	1	10863945		1971.94	3.35942e+07	0	1	986.473
	GITEQQKEGLEIVK	3	1	10863945		1571.86	1049628665	0	1	786.436
	QYMFSSLK	5	1	10863945	M3(Oxidation)	1019.49	1.96933e+09	0	0	510.247
	EDGSGDRGDGPFR	6	1	10863945		1364.58	6.46721e+08	0	1	455.532
	KDQVTAQEIFQDNHEDGPTAK	1	1	10863945		2371.11	2.68705e+08	0	1	791.043
	LGGHGPSFPLKGITEQQK	3	1	10863945		1894.01	1.10731e+08	0	1	947.51
	FNNFLKALQEK	2	1	10863945		1351.74	4.48494e+07	0	1	676.372
	FSKSQLDIIIHSLK	1	1	10863945		1628.94	0	0	1	407.989
	IQPGSQQADFLDALIVSMDVIQHETIGK	2	1	10863945	M18(Oxidation)	3069.56	3.77402e+09	0	0	1023.86
	FFMGNQVLK	5	1	10863945		1083.56	9.71521e+07	0	0	542.286
	TWTVVDAKTLK	2	1	10863945		1261.71	100147169	0	1	421.243
	TLFPLIEAK	17	1	10863945		1031.61	51392869798	178491344	0	516.31
	DDEAAAVALSSLIHALDDLDMVAIVR	1	1	10863945	M21(Oxidation)	2739.39	9.88055e+06	0	0	685.604
	IQPGSQQADFLDALIVSMDVIQHETIGKK	2	1	10863945	M18(Oxidation)	3197.65	652226116	0	1	800.167
	TLFPLIEAKK	1	1	10863945		1159.71	9.27548e+07	0	1	387.24
	IKTLFPLIEAK	1	1	10863945		1272.79	8.52521e+07	0	1	424.935
	EGLEIVK	7	1	10863945		787.455	3.81597e+10	8.1944e+07	0	394.23
	RFFMGNQVLK	5	1	10863945	M4(Oxidation)	1255.66	2328302026	0	1	628.334
	FFMGNQVLK	4	1	10863945	M3(Oxidation)	1099.56	9152420640	0	0	550.283
	TLKKEDIQK	2	1	10863945		1102.64	6.66395e+07	0	2	368.22
	FNNFLK	7	2	10863945;311771637		782.418	31932255944	1.29448e+08	0	391.713
	EDIIQGFR	2	1	10863945		977.504	8067969695	0	0	489.255
	DKPSGDTAAVFEEGGDVDDLLDMI	1	1	10863945	M23(Oxidation)	2525.12	0	0	0	842.377
	AFREEAIK	2	1	10863945		963.524	5.43957e+07	0	1	482.266
	FSEEQRFNNFLK	1	1	10863945		1558.76	23243177	0	1	520.259
	VDEEQMK	1	1	10863945	M6(Oxidation)	894.386	2.63101e+07	0	0	447.697
12383082	5' exonuclease Apollo [Homo sapiens]	71.05	47	47	809	132778685958	795357059	775	34	532	59.9639	8.41162
	Sequence	# PSMs	# Protein Groups	Protein Group Accessions	Modifications	MH+ [Da]	A2: Area	B2: Area	# Missed Cleavages	m/z [Da] A4
	ESLLEQLALEFQTWVVLSPR	12	1	12383082		2358.27	3320220722	0	0	1179.64
	RLELVQLLGLADVFTVEEK	14	1	12383082		2172.23	9306665695	0	1	1086.62
	TQGVVFESPEESADQSQADR	14	1	12383082		2179.97	11595417982	0	0	1090.49
	TQGVVFESPEESADQSQADRDSK	13	1	12383082		2510.13	24568507748	0	1	1255.57
	YLLTPVNFFQAGYSSR	32	1	12383082		1862.94	118363261312	6.02652e+07	0	931.974
	TQGVVFESPEESADQSQADR	1	1	12383082	S8(Phospho)	2259.94	2.68711e+08	0	0	1130.47
	TQGVVFESPEESADQSQADRDSKK	9	1	12383082		2638.22	2.52527e+09	0	2	1319.61
	KPSLLWLLER	52	1	12383082		1254.76	8.02065e+10	3.18249e+08	0	627.881
	ISVPLIPDSVQQYMSSSSR	40	1	12383082		2094.05	157175819194	404279073	0	1047.53
	WNQTHPTIAILPTSR	43	1	12383082		1734.93	8.91723e+10	9.1386e+08	0	578.982
	LELVQLLGLADVFTVEEK	7	1	12383082		2016.13	1.57943e+08	0	0	1008.57
	QEAAHQIVQLIR	61	1	12383082		1405.79	1.17627e+11	6.95387e+08	0	703.398
	VTMLTAPLGFSVHLR	38	1	12383082		1641.91	7.0762e+10	1.9755e+08	0	821.461
	IHSSHPDIHVIPYSDHSSYSELR	66	1	12383082		2676.28	47736128597	3.26542e+08	0	1338.64
	YTPSMLKEPALTLGK	32	1	12383082		1648.9	2.25841e+10	159691368	1	824.952
	QEAAHQIVQLIRK	2	1	12383082		1533.89	1.17863e+08	0	1	767.447
	YTPSMLKEPALTLGK	20	1	12383082	M5(Oxidation)	1664.89	2.90374e+10	52961845	1	832.95
	KHPQHNIKIGLYSLGK	2	1	12383082		1833.05	113634759	0	2	917.027
	IGLYSLGK	38	1	12383082		850.502	122573017430	776823997	0	425.755
	RVTMLTAPLGFSVHLR	6	1	12383082		1798.01	1.78257e+09	0	1	450.259
	ISVPLIPDSVQQYMSSSSR	15	1	12383082	M14(Oxidation)	2110.05	14871066191	57859841	0	1055.53
	KQLFPDLYSK	12	1	12383082		1238.68	35011680800	0	1	619.841
	GTPLLATEFR	28	1	12383082		1104.6	118587221250	3.53106e+08	0	552.806
	VTMLTAPLGFSVHLR	4	1	12383082	M3(Oxidation)	1657.91	6292957680	0	0	553.308
	LSPWPADLEKQPSHHPLR	5	1	12383082		2108.1	5.17394e+08	0	1	1054.55
	MNGVLIPHTPIAVDFWSLR	2	1	12383082		2166.16	570317233	0	0	1083.58
	KIHSSHPDIHVIPYSDHSSYSELR	48	1	12383082		2804.38	21470562986	1.97776e+08	1	935.463
	KQLFPDLYSKEWNK	1	1	12383082		1795.94	58730594	0	2	898.472
	EKLSPWPADLEK	8	1	12383082		1412.74	20594264297	0	1	706.874
	STDEEFISQK	12	1	12383082		1183.55	16585836902	6.66668e+06	0	592.277
	QPSHHPLR	3	1	12383082		971.515	2.6446e+09	0	0	324.51
	LSPWPADLEK	28	1	12383082		1155.6	83788069591	4.4051e+08	0	578.306
	TQGVVFESPEESADQSQADRDSK	1	1	12383082	S8(Phospho)	2590.09	0	0	1	1295.55
	NGVLIPHTPIAVDFWSLR	2	1	12383082		2035.11	8.8691e+07	0	0	1018.06
	KPSLLWLLER	1	1	12383082	K1(Acetyl)	1296.76	92506876	0	0	648.886
	EEIGLGSPLVPMGDDDGGPEATGNQSAWMGHGSPLSHSSK	1	1	12383082	M29(Oxidation)	4020.79	670707935	0	0	1340.94
	STDEEFISQKTR	2	1	12383082		1440.7	103762643	0	1	720.852
	TREEIGLGSPLVPMGDDDGGPEATGNQSAWMGHGSPLSHSSK	3	1	12383082		4261.95	5623027643	0	1	711.165
	KIHSSHPDIHVIPYSDHSSYSELR	4	1	12383082	K1(Acetyl)	2846.38	9.15098e+07	0	1	949.466
	QLFPDLYSK	15	1	12383082		1110.58	6.66757e+10	191525426	0	555.794
	RFDQQVEK	19	1	12383082		1049.54	2.20042e+10	4.12254e+07	1	525.272
	EPALTLGK	31	1	12383082		828.481	9.25651e+10	138341333	0	414.744
	HPQHNIKIGLYSLGK	2	1	12383082		1704.95	1.31006e+08	0	1	852.981
	QLFPDLYSKEWNK	1	1	12383082		1667.84	403487715	0	1	556.619
	GLALKYLLTPVNFFQAGYSSR	2	1	12383082		2345.26	233865834	0	1	782.426
	EEIGLGSPLVPMGDDDGGPEATGNQSAWMGHGSPLSHSSK	2	1	12383082		4004.8	2667603863	0	0	1001.95
	RVTMLTAPLGFSVHLR	1	1	12383082	M4(Oxidation)	1814.01	5.35579e+08	0	1	454.258
	GTPLLATEFRGLALK	2	1	12383082		1586.93	116356772	0	1	793.967
	IHAVDHMEICHSNMLR	2	1	12383082	C10(Carbamidomethyl); M14(Oxidation)	1978.91	0	0	0	989.959
	TREEIGLGSPLVPMGDDDGGPEATGNQSAWMGHGSPLSHSSK	6	1	12383082	M14(Oxidation)	4277.95	8.09205e+09	0	1	1070.24
	TREEIGLGSPLVPMGDDDGGPEATGNQSAWMGHGSPLSHSSK	2	1	12383082	M14(Oxidation); M31(Oxidation)	4293.94	2.08672e+09	0	1	1074.24
	KPSLLWLLERR	2	1	12383082		1410.86	1.60264e+08	0	1	470.957
	YTPSMLKEPALTLGKQIHTLYLDNTNCNPALVLPSR	10	1	12383082	K7(Acetyl); T19(Phospho); T25(Phospho); C27(Carbamidomethyl)	4271.07	461620704	0	2	855.019
	QIHTLYLDNTNCNPALVLPSRQEAAHQIVQLIRK	1	1	12383082	C12(Carbamidomethyl); S20(Phospho); K34(GlyGly)	4148.11	9.82213e+06	0	2	1383.37
	YTPSMLK	13	1	12383082		839.431	58355875692	0	0	420.219
	YTPSMLK	6	1	12383082	M5(Oxidation)	855.427	2.2435e+10	0	0	428.217
	YTPSMLKEPALTLGKQIHTLYLDNTNCNPALVLPSR	3	1	12383082	M5(Oxidation); K7(Acetyl); T19(Phospho); Y21(Phospho); C27(Carbamidomethyl)	4287.05	472353672	0	2	715.348
	KHPQHNIK	2	1	12383082		1001.56	0	0	1	334.526
	FDQQVEK	1	1	12383082		893.435	0	0	0	447.221
	HLQVSK	3	1	12383082		711.414	262495670	0	0	356.21
	IHAVDHMEICHSNMLR	1	1	12383082	C10(Carbamidomethyl); S12(Phospho); M14(Oxidation)	2058.89	0	0	0	1029.95
4885217	DNA repair endonuclease XPF [Homo sapiens]	68.23	90	90	2425	1.26834e+08	161438527129	8	2417	916	104.42	6.93213
	Sequence	# PSMs	# Protein Groups	Protein Group Accessions	Modifications	MH+ [Da]	A2: Area	B2: Area	# Missed Cleavages	m/z [Da] A4
	ILVVDFLTDR	38	1	4885217		1190.68	129407902	151619770771	0	595.842
	IEGVEHLPR	111	1	4885217		1049.57	7.05548e+07	9.40694e+10	0	525.289
	IPSDLITGILVYR	43	1	4885217		1459.85	1.55942e+08	122771587826	0	730.429
	LTLLTLHFPR	76	1	4885217		1210.73	9.51524e+07	81055242101	0	404.248
	VLHEVEPR	155	1	4885217		978.536	0	90652640224	0	489.771
	WEALTEVLK	47	1	4885217		1088.6	5.71646e+07	117836405896	0	544.802
	VYHLPDAK	138	1	4885217		942.504	2.79358e+07	57840787405	0	314.839
	NIAELAALSQDELTSILGNAANAK	18	1	4885217		2427.27	0	7671713607	0
	HEEFDVNLSSDAAFGILK	21	1	4885217		1991.97	0	3078616384	0
	AGGQEQNGTQQSIVVDMR	28	1	4885217		1917.91	0	1.39017e+10	0
	AFGQNSGWLFLDSSTSMFINAR	16	1	4885217		2449.16	0	8.60415e+09	0
	SLMHHVKNIAELAALSQDELTSILGNAANAK	1	1	4885217		3259.71	0	3.61319e+08	1
	AFGQNSGWLFLDSSTSMFINAR	22	1	4885217	M17(Oxidation)	2465.15	0	14201299106	0
	YEVYTQGGVIFATSR	113	1	4885217		1690.84	0	19070847744	0
	KAGGQEQNGTQQSIVVDMR	21	1	4885217		2046	0	1.21858e+10	1
	QSKPQPDAATALAITADSETLPESEK	19	1	4885217		2698.34	0	1.89053e+10	0
	AGGQEQNGTQQSIVVDMR	11	1	4885217	M17(Oxidation)	1933.9	0	719084766	0
	QLYDFIHTSFAEVVSK	61	1	4885217		1883.95	0	123535486536	0
	LTLTQMVGKPEELEEEGDVEEGYR	9	1	4885217	M6(Oxidation)	2767.3	0	2.62769e+09	0
	WEALTEVLKEIEAENK	25	1	4885217		1901.98	0	30110118819	1
	YVVLYDAELTFVR	55	1	4885217		1587.84	0	6.99277e+10	0
	VYFLIYGGSTEEQR	65	1	4885217		1661.82	0	30952268496	0
	ATEKAFGQNSGWLFLDSSTSMFINAR	2	1	4885217		2878.39	0	2.9024e+08	1
	DYITLGAEAFLLR	20	1	4885217		1481.8	0	84003800896	0
	GALFQEISSNDISSK	66	1	4885217		1595.79	0	1.14906e+11	0
	IAMAPLLEYER	39	1	4885217		1305.69	0	167949949720	0
	KAGGQEQNGTQQSIVVDMR	8	1	4885217	M18(Oxidation)	2062	0	874501583	1
	SLMHHVKNIAELAALSQDELTSILGNAANAK	1	1	4885217	M3(Oxidation); K7(Acetyl)	3317.72	0	8.02821e+07	1
	QLYDFIHTSFAEVVSKGK	3	1	4885217		2069.07	0	237669504	1
	GTASADVSTDTR	137	1	4885217		1180.54	0	20767065827	0
	IAMAPLLEYER	33	1	4885217	M3(Oxidation)	1321.68	0	5.16762e+10	0
	KLTLTQMVGKPEELEEEGDVEEGYR	4	1	4885217		2879.4	0	1412767090	1
	HYLDPLWHQLGAK	74	1	4885217		1577.82	0	164745860896	0
	YNPGPQDFLLKMPGVNAK	2	1	4885217		1989.03	0	3.06204e+08	1
	EGRDETNLDLVR	32	1	4885217		1416.71	0	28963451876	1
	RPVLLIEFDPSKPFSLTSR	61	1	4885217		2202.23	0	1.13938e+11	0
	SISDLIGSLNNGR	11	1	4885217		1345.71	0	4.16589e+10	0
	QSKPQPDAATALAITADSETLPESEKYNPGPQDFLLK	14	1	4885217		3970.99	0	21479538186	1
	KLTLTQMVGKPEELEEEGDVEEGYRR	14	1	4885217		3035.5	0	1.04636e+10	2
	VTNEITSNSR	63	1	4885217		1120.56	0	53399753000	0
	GALFQEISSNDISSKLTLLTLHFPR	2	1	4885217	K15(GlyGly)	2901.54	0	2.01612e+08	1
	KELVLESNPK	4	1	4885217		1156.66	0	1.16435e+09	1
	SLMHHVKNIAELAALSQDELTSILGNAANAK	1	1	4885217	M3(Oxidation)	3275.7	0	1.16327e+08	1
	GALFQEISSNDISSKLTLLTLHFPR	6	1	4885217		2787.51	0	2601429866	1
	KLTLTQMVGKPEELEEEGDVEEGYR	5	1	4885217	M7(Oxidation)	2895.39	0	722646500	1
	SELPSLIHR	113	1	4885217		1051.59	0	7.43835e+10	0
	ILVVDFLTDRIPSDLITGILVYR	10	1	4885217		2631.51	0	545561952	1
	GTASADVSTDTRK	21	1	4885217		1308.64	0	4104487952	1
	ELVLESNPK	63	1	4885217		1028.56	0	90382615648	0
	DETNLDLVR	23	1	4885217		1074.54	0	32411289632	0
	DSKAEEVWMK	10	1	4885217		1222.58	0	615210639	1
	EKASMVVPEER	3	1	4885217		1274.64	0	1.54946e+09	1
	RIAMAPLLEYER	6	1	4885217	M4(Oxidation)	1477.78	0	6487965620	1
	RIAMAPLLEYER	10	1	4885217		1461.79	0	14806696588	1
	ASMVVPEER	65	1	4885217		1017.5	0	108918249673	0
	RVTNEITSNSR	37	1	4885217		1276.66	0	1.7575e+10	1
	YNPGPQDFLLK	31	1	4885217		1291.67	0	1.03518e+11	0
	EKASMVVPEER	5	1	4885217	M5(Oxidation)	1290.63	0	2.74615e+08	1
	KSISDLIGSLNNGR	4	1	4885217		1473.8	0	6.08289e+09	1
	TIRHYLDPLWHQLGAK	2	1	4885217		1948.05	0	180849176	1
	VTNEITSNSRYEVYTQGGVIFATSR	4	1	4885217		2792.38	0	4.5888e+08	1
	TFEKDSKAEEVWMK	3	1	4885217	M13(Oxidation)	1743.82	0	104969521	2
	LTLTQMVGKPEELEEEGDVEEGYR	5	1	4885217		2751.31	0	3418177204	0
	TFEKDSKAEEVWMK	6	1	4885217		1727.83	0	8.79321e+08	2
	SLMHHVK	1	1	4885217	M3(Oxidation)	867.449	0	1.96686e+08	0
	ASMVVPEER	18	1	4885217	M3(Oxidation)	1033.5	0	13276973426	0
	AEEVWMK	44	1	4885217		892.422	0	32288407303	0
	SLVQDLKILR	1	1	4885217	K7(Acetyl)	1226.75	0	4.33223e+07	1
	SLVQDLKILR	6	1	4885217		1184.73	0	4176604824	1
	TKSLVQDLK	2	1	4885217		1031.61	0	2.47682e+08	1
	HYLDPLWHQLGAKTK	5	1	4885217		1806.96	0	3.37823e+08	1
	LTLTQMVGKPEELEEEGDVEEGYRR	6	1	4885217		2907.4	0	9793389872	1
	EFRSELPSLIHR	3	1	4885217		1483.8	0	3.77113e+08	1
	KLTLTQMVGKPEELEEEGDVEEGYRR	7	1	4885217	M7(Oxidation)	3051.49	0	4.29001e+09	2
	DSKAEEVWMK	9	1	4885217	M9(Oxidation)	1238.57	0	2.43692e+09	1
	SLVQDLKILR	1	1	4885217	K7(GlyGly)	1298.78	0	16350877	1
	YYKRPVLLIEFDPSKPFSLTSR	6	1	4885217		2656.45	0	7220539367	1
	AFTDNAVAFDTGFCHVER	1	1	4885217	T11(Phospho); C14(Carbamidomethyl)	2136.9	0	0	0
	MESGQPAR	4	1	4885217	N-Term(Acetyl)	917.414	0	222369724	0
	GALFQEISSNDISSKLTLLTLHFPRLR	2	1	4885217		3056.69	0	2.96184e+08	2
	AGGQEQNGTQQSIVVDMREFR	1	1	4885217		2350.12	0	1.21923e+08	1
	TKSLVQDLKILR	1	1	4885217		1413.88	0	2.04901e+07	2
	RPVLLIEFDPSKPFSLTSR	1	1	4885217	K12(GlyGly)	2316.27	0	2.54482e+07	0
	EKEAFEKLIR	1	1	4885217		1262.71	0	4.87837e+07	2
	AEEVWMKFR	5	1	4885217		1195.59	0	1.32028e+08	1
	IPSDLITGILVYRAHR	2	1	4885217		1824.05	0	8.46114e+07	1
	LTLTQMVGKPEELEEEGDVEEGYRR	6	1	4885217	M6(Oxidation)	2923.4	0	4.27196e+09	1
	ASRPGKPLR	9	1	4885217		981.591	0	4.4931e+09	0
	VMRNLFVR	2	1	4885217		1034.59	0	2.31999e+07	1
	ELVLESNPKWEALTEVLKEIEAENK	1	1	4885217		2911.53	0	3.89932e+07	2
	LTLLTLHFPRLR	2	1	4885217		1479.91	0	174244179	1
	ASRPGKPLRVYFLIYGGSTEEQR	2	1	4885217		2624.39	0	1.20789e+09	1
	GIDIEPVTLEVGDYILTPEMCVERK	1	1	4885217	C21(Carbamidomethyl); K25(Acetyl)	2918.46	0	1.2254e+08	1
	HYLDPLWHQLGAKTK	1	1	4885217	K13(Acetyl)	1848.97	0	3.84775e+07	1
	YNPGPQDFLLKMPGVNAK	2	1	4885217	M12(Oxidation)	2005.02	0	2.01373e+08	1
	YYKRPVLLIEFDPSKPFSLTSR	1	1	4885217	K3(GlyGly)	2770.5	0	3.10375e+07	1
	ARVYHLPDAK	2	1	4885217		1169.64	0	1.58403e+07	1
	HYLDPLWHQLGAKTK	1	1	4885217	K13(GlyGly)	1921.01	0	5.2955e+07	1
	AGGQEQNGTQQSIVVDMREFR	1	1	4885217	M17(Oxidation)	2366.11	0	2.95071e+07	1
	KTFEKDSK	4	1	4885217		982.519	0	1.86385e+08	2
	EAFEKLIR	2	1	4885217		1005.57	0	65560177	1
	KLYLWPR	14	1	4885217		975.577	0	59693063572	1
	SLVQDLK	10	1	4885217		802.467	0	4.61777e+09	0
	MPGVNAK	29	1	4885217		716.374	0	62270836196	0
	AEEVWMK	27	1	4885217	M6(Oxidation)	908.417	0	21100789125	0
	MPGVNAK	3	1	4885217	M1(Oxidation)	732.368	0	6867451071	0
	AEEVWMKFR	3	1	4885217	M6(Oxidation)	1211.59	0	7.30287e+07	1
	MEIKEGEETKK	2	1	4885217		1321.66	0	2.15315e+08	2
	IEGVEHLPRR	1	1	4885217		1205.67	0	8.1596e+07	1
	EFRSELPSLIHRR	2	1	4885217		1639.9	0	1.68499e+08	2
	CHNPSLEVEDLSLENAIGKPFDKTIRHYLDPLWHQLGAK	2	1	4885217	C1(Carbamidomethyl); K19(GlyGly); K23(GlyGly)	4769.38	0	82631348	2
	ELVLESNPKWEALTEVLK	1	1	4885217	K9(GlyGly)	2212.19	0	1.74729e+07	1
	TKSLVQDLK	1	1	4885217	K2(GlyGly)	1145.65	0	5.29597e+06	1
	MEIKEGEETKK	1	1	4885217	M1(Oxidation)	1337.65	0	8.692e+06	2
	ISEKMEIK	4	1	4885217	M5(Oxidation)	993.527	0	2.63992e+09	1
	QLEIYR	33	1	4885217		821.452	0	6.92754e+08	0
	SLMHHVK	6	1	4885217		851.452	0	1.55409e+08	0
	SELPSLIHRR	1	1	4885217		1207.69	0	1007464773	1
	VYHLPDAKMSK	1	1	4885217	K8(Acetyl)	1330.68	0	1.96581e+07	1
	MESGQPAR	2	1	4885217	N-Term(Acetyl); M1(Oxidation)	933.408	0	2.63844e+07	0
	KLYLWPR	1	1	4885217	K1(Acetyl)	1017.59	0	0	1
	LYLWPR	1	1	4885217		847.481	0	3416720	0
52627149	telomeric repeat-binding factor 2-interacting protein 1 [Homo sapiens]	67.42	33	33	208	20904492104	2.71027e+07	202	6	399	44.2328	4.729
	Sequence	# PSMs	# Protein Groups	Protein Group Accessions	Modifications	MH+ [Da]	A2: Area	B2: Area	# Missed Cleavages	m/z [Da] A4
	LGPASAADTGSEAKPGALAEGAAEPEPQR	6	1	52627149		2748.34	4001769975	0	0	1374.68
	NSGELEATSAFLASGQR	24	1	52627149		1737.84	11338702364	0	0	869.423
	IAFTDADDVAILTYVK	36	1	52627149		1754.92	8.16578e+09	0	0	877.964
	QDDIDLQKDDEDTR	4	1	52627149		1705.74	668634082	0	1	853.376
	FNLDLSTVTQAFLK	10	1	52627149		1596.86	14366669768	11056915	0	798.936
	AEAMDLGKDPNGPTHSSTLFVR	10	1	52627149	N-Term(Acetyl)	2385.15	20698352702	0	1	1193.08
	AEAMDLGKDPNGPTHSSTLFVR	7	1	52627149	N-Term(Acetyl); M4(Oxidation)	2401.14	7601853858	1.35701e+07	1	1201.08
	DDGSSMSFYVRPSPAK	13	1	52627149		1743.8	7420602553	0	0	872.403
	FGAQNVAR	9	1	52627149		862.45	1.76287e+10	2.95801e+07	0	431.729
	SSLTQHSWQSLKDR	6	1	52627149		1672.84	1.05696e+09	0	1	836.922
	FNLDLSTVTQAFLKNSGELEATSAFLASGQR	2	1	52627149	S6(Phospho); T7(Phospho)	3475.67	0	0	1	1159.23
	SPSSVTGNALWK	9	1	52627149		1246.64	15743400496	0	0	623.825
	ADGYPIWSR	8	1	52627149		1064.51	11351436228	0	0	532.761
	YLLGDAPVSPSSQK	3	1	52627149		1461.76	13959257959	0	0	731.383
	QDDIDLQKDDEDTREALVK	1	1	52627149		2246.08	9.08112e+07	0	2	1123.54
	IAFTDADDVAILTYVKENAR	1	1	52627149		2225.15	146397854	0	1	742.387
	KAEEDPEAADSGEPQNK	6	1	52627149		1814.8	1.25158e+08	0	1	907.906
	AEAMDLGK	2	1	52627149	N-Term(Acetyl)	876.412	1.05866e+09	0	0	438.71
	DPNGPTHSSTLFVR	2	1	52627149		1527.75	3.84271e+09	0	0	509.923
	VSQPEVGAAIK	9	1	52627149		1098.61	19811249264	21553045	0	549.811
	YLLGDAPVSPSSQK	4	1	52627149	S9(Phospho)	1541.72	6.38128e+09	0	0	771.365
	MLVEATR	4	1	52627149	M1(Oxidation)	835.432	3452143352	0	0	418.22
	QLMEKFNLDLSTVTQAFLK	1	1	52627149		2226.19	7.39492e+07	0	1	742.734
	KAEEDPEAADSGEPQNKR	2	1	52627149		1970.9	2.04742e+08	0	2	493.481
	TPDLPEEEYVKEEIQENEEAVKK	3	1	52627149		2746.33	4.91737e+08	0	2	916.113
	DDGSSMSFYVRPSPAK	2	1	52627149	M6(Oxidation)	1759.79	9.18008e+08	0	0	587.269
	EEIQENEEAVK	1	1	52627149		1317.62	109704528	0	0	659.311
	SSLTQHSWQSLK	3	1	52627149		1401.71	154912585	3.0175e+07	0	701.359
	AEEDPEAADSGEPQNK	1	1	52627149		1686.71	3.12238e+07	0	0	843.858
	TPDLPEEEYVK	2	1	52627149		1319.64	9.29174e+07	0	0	660.323
	AEAMDLGK	1	1	52627149	N-Term(Acetyl); M4(Oxidation)	892.407	166506448	0	0	446.707
	AEEDPEAADSGEPQNKR	2	1	52627149		1842.81	2.42612e+07	0	1	614.941
	NERLELEAYR	1	1	52627149		1292.66	33115550	0	1	431.557
	KFGAQNVAR	3	1	52627149		990.546	1.16515e+09	0	1	495.777
	KMLVEATR	1	1	52627149		947.533	334331120	0	1	474.27
	LELEAYR	3	1	52627149		893.472	22203874346	0	0	447.24
	DDGSSMSFYVRPSPAK	3	1	52627149	S13(Phospho)	1823.77	461012315	0	0	608.593
	MLVEATR	2	1	52627149		819.438	528202035	0	0	410.223
	ENARSPSSVTGNALWK	1	1	52627149	S5(Phospho)	1796.83	1.75989e+08	0	1	898.919
4557553	emerin [Homo sapiens]	67.32	16	16	57	3670942433	1.51408e+08	44	13	254	28.9759	5.50342
	Sequence	# PSMs	# Protein Groups	Protein Group Accessions	Modifications	MH+ [Da]	A2: Area	B2: Area	# Missed Cleavages	m/z [Da] A4
	LSPPSSSAASSYSFSDLNSTR	8	1	4557553		2161	878400006	28682211	0	1081
	SSLDLSYYPTSSSTSFMSSSSSSSSWLTR	1	1	4557553		3125.41	181509172	0	0	1042.47
	GYNDDYYEESYFTTR	1	1	4557553		1922.77	5.27772e+08	0	0	961.888
	KEDALLYQSK	4	1	4557553		1194.64	2.11571e+09	81461138	1	597.821
	GDADMYDLPK	3	1	4557553		1124.49	603225848	4.42684e+07	0	562.749
	APGAGLGQDR	8	1	4557553		941.479	4245353073	172579485	0	471.243
	GDADMYDLPK	2	1	4557553	M5(Oxidation)	1140.49	6.66025e+07	0	0	570.747
	KIFEYETQR	3	1	4557553		1213.62	820292628	15135093	1	607.313
	YNIPHGPVVGSTR	4	1	4557553		1396.73	3906484904	1.11578e+08	0	466.249
	TYGEPESAGPSR	3	1	4557553		1250.56	7.66234e+08	3.17023e+07	0	625.785
	RYNIPHGPVVGSTR	8	1	4557553		1552.83	352997508	0	1	518.282
	IFEYETQR	4	1	4557553		1085.53	2592235224	0	0	543.266
	DSAYQSITHYRPVSASR	4	1	4557553		1937.95	2860989322	170065613	0	646.654
	EDALLYQSK	1	1	4557553		1066.54	55246432	0	0	533.773
	MDNYADLSDTELTTLLRR	1	1	4557553	N-Term(Acetyl)	2169.05	5.77142e+07	0	1	1085.03
	MDNYADLSDTELTTLLR	1	1	4557553	N-Term(Acetyl); M1(Oxidation)	2028.94	0	35862083	0
	ERPMYGR	1	1	4557553		908.439	197850408	0	0	303.485
378548190	40S ribosomal protein S3 isoform 1 [Homo sapiens]	65.84	15	15	30	1.62668e+08	2.0716e+08	15	15	243	26.6714	9.65674
	Sequence	# PSMs	# Protein Groups	Protein Group Accessions	Modifications	MH+ [Da]	A2: Area	B2: Area	# Missed Cleavages	m/z [Da] A4
	ELAEDGYSGVEVR	1	1	378548190		1423.67	3.67933e+07	0	0	712.338
	AELNEFLTR	2	1	378548190		1092.57	2.15045e+08	2.44603e+08	0	546.787
	FVDGLMIHSGDPVNYYVDTAVR	2	1	378548190	M6(Oxidation)	2484.19	24850712	1.8316e+07	0	828.732
	TEIIILATR	3	1	378548190		1029.63	39678198	2.05172e+08	0	515.318
	IMLPWDPTGK	2	1	378548190		1157.6	1.04818e+08	109387632	0	579.303
	ELTAVVQK	4	1	378548190		887.519	1.68142e+08	1.57571e+08	0	444.263
	FVDGLMIHSGDPVNYYVDTAVR	2	1	378548190		2468.19	78867804	6.49815e+07	0	823.401
	FGFPEGSVELYAEK	1	1	378548190		1572.76	102204570	0	0	786.882
	DEILPTTPISEQK	2	1	378548190		1470.77	82616395	9.92176e+07	0	735.888
	KFVADGIFK	2	1	378548190		1024.58	0	47851596	1
	FIMESGAK	1	1	378548190		882.438	0	8.92927e+06	0
	TQNVLGEK	1	1	378548190		888.476	0	5.32543e+07	0
	KPLPDHVSIVEPK	1	1	378548190		1458.83	0	8.96954e+06	0
	LLGGLAVR	2	1	378548190		798.519	45443521	171705079	0	399.763
	GGKPEPPAMPQPVPTA	2	1	378548190		1573.8	9.28434e+07	0	0	787.405
	FVADGIFK	2	1	378548190		896.486	9.91348e+07	8.47183e+07	0	448.746
429535832	telomeric repeat-binding factor 2 [Homo sapiens]	63.47	38	38	221	23431500937	4.96859e+07	217	4	542	59.5566	9.34912
	Sequence	# PSMs	# Protein Groups	Protein Group Accessions	Modifications	MH+ [Da]	A2: Area	B2: Area	# Missed Cleavages	m/z [Da] A4
	TLSGAQDSEAAFAK	12	1	429535832		1395.67	1.24458e+10	0	0	698.34
	EKNLAHPVIQNFSYETFQQK	6	1	429535832		2421.22	4141252682	0	1	1211.11
	TEFTLTEAVVESSR	20	1	429535832		1568.78	2375506062	0	0	784.894
	RSDTMAGGGGSSDGSGR	1	1	429535832		1554.66	2.36894e+07	0	1	518.89
	YGEGNWAAISK	6	1	429535832		1195.57	1.8407e+10	5.66234e+07	0	598.29
	FLESHLDDAEPYLLTMAK	10	1	429535832		2093.02	7.58765e+09	0	0	1047.02
	NLAHPVIQNFSYETFQQK	9	1	429535832		2164.08	21967652122	0	0	1082.54
	FLESHLDDAEPYLLTMAK	3	1	429535832	M16(Oxidation)	2109.02	1864807280	0	0	1055.01
	TEFTLTEAVVESSRK	3	1	429535832		1696.87	2.78322e+08	0	1	848.941
	AAGAGTAGPASGPGVVR	5	1	429535832	N-Term(Acetyl)	1437.74	2.75549e+09	0	0	719.375
	NPPTTIGMMTLK	10	1	429535832		1303.67	21048280664	0	0	652.341
	DLVLPTQALPASPALK	5	1	429535832		1633.95	20245519744	47614646	0	817.479
	QKWTVEESEWVK	3	1	429535832		1548.77	1036744767	0	1	774.888
	KDENESSAPADGEGGSELQPK	8	1	429535832		2144.96	1162823592	0	1	1072.98
	NPPTTIGMMTLK	17	1	429535832	M8(Oxidation)	1319.67	3542813760	0	0	660.339
	NDLLNIIR	2	1	429535832		970.567	4631523197	0	0	485.787
	AAGAGTAGPASGPGVVR	4	1	429535832		1395.73	3053325184	0	0	465.916
	GRHEPGLGGPAER	1	1	429535832		1332.68	1130364547	0	1	444.897
	DIMQALLVRPLGK	6	1	429535832		1453.85	1.60402e+10	29216335	0	727.431
	LRNDLLNIIR	6	1	429535832		1239.75	10905504569	0	1	620.38
	QPAPGPVEKPPR	10	1	429535832		1272.7	883671213	0	0	424.906
	SESAASSTGK	12	1	429535832		924.426	1.0115e+08	0	0	462.716
	FYFHEALR	11	1	429535832		1082.54	27278570025	4.48196e+07	0	541.774
	DLVLPTQALPASPALK	2	1	429535832	S12(Phospho)	1713.92	267965413	0	0	857.462
	DPAASQPR	1	1	429535832		841.415	5.40156e+08	0	0	421.211
	WTVEESEWVK	2	1	429535832		1292.61	9685906482	0	0	646.811
	HEPGLGGPAER	10	1	429535832		1119.55	2.21211e+09	0	0	373.855
	QIRDIMQALLVRPLGK	2	1	429535832		1851.1	73888792	0	1	463.53
	SDTMAGGGGSSDGSGR	1	1	429535832		1398.55	6157431	0	0	699.781
	LVLEEDSQSTEPSAGLNSSQEAASAPPSKPTVLNQPLPGEK	1	1	429535832		4203.09	54675263	0	0	1051.53
	QPAPGPVEKPPREPAR	6	1	429535832		1725.93	798768777	0	1	432.239
	GKWNSSNGVEEK	2	1	429535832		1334.63	3.16346e+07	0	1	667.82
	AAGAGTAGPASGPGVVRDPAASQPR	3	1	429535832		2218.13	635586622	0	1	740.048
	EDKQPAPGPVEKPPREPAR	5	1	429535832		2098.1	6.08443e+07	0	2	525.281
	DIMQALLVRPLGK	4	1	429535832	M3(Oxidation)	1469.85	1050012148	0	0	735.429
	TAVMIKDRWR	1	1	429535832		1275.7	2.27496e+07	0	2	319.68
	AAGAGTAGPASGPGVVRDPAASQPR	2	1	429535832	N-Term(Acetyl)	2260.14	8.39199e+08	0	1	754.052
	EDKQPAPGPVEKPPR	1	1	429535832		1644.87	47480127	0	1	411.972
	SESAASSTGKEDKQPAPGPVEKPPR	1	1	429535832		2550.27	4.77673e+07	0	2	638.323
	LEEAVNR	1	1	429535832		830.435	7.85731e+09	0	0	415.721
	NPPTTIGMMTLK	1	1	429535832	M8(Oxidation); M9(Oxidation)	1335.66	992596261	0	0	668.335
	DPTTQK	1	1	429535832		689.345	0	0	0	345.176
	TAVMIK	1	1	429535832		662.389	1.75756e+10	0	0	331.698
	NYPFVNR	1	1	429535832		909.457	3.78075e+07	0	0	455.232
	HMSKDPTTQK	1	1	429535832		1172.57	2.02085e+07	0	1	391.528
	TAVMIK	1	1	429535832	M4(Oxidation)	678.385	2464697033	0	0	339.696
5453603	T-complex protein 1 subunit beta isoform 1 [Homo sapiens]	62.43	27	27	71	4.5196e+08	2.42515e+08	39	32	535	57.4521	6.45557
	Sequence	# PSMs	# Protein Groups	Protein Group Accessions	Modifications	MH+ [Da]	A2: Area	B2: Area	# Missed Cleavages	m/z [Da] A4
	QVLLSAAEAAEVILR	2	1	5453603		1582.92	72223164	1.12885e+08	0	791.962
	QLIYNYPEQLFGAAGVMAIEHADFAGVER	1	1	5453603		3209.57	75475632	0	0	1070.53
	MLPTIIADNAGYDSADLVAQLR	4	1	5453603		2347.2	143867554	6.68314e+07	0	1174.1
	LGGSLADSYLDEGFLLDKK	2	1	5453603		2041.05	2.70586e+08	0	1	1021.03
	ILIANTGMDTDKIK	2	1	5453603		1532.83	208866930	1.35334e+08	1	766.921
	LTSFIGAIAIGDLVK	5	1	5453603		1517.9	259002508	1.08278e+08	0	759.451
	AAHSEGNTTAGLDMR	4	1	5453603		1530.7	1.21044e+08	5.95255e+07	0	765.852
	IHPQTIIAGWR	4	1	5453603		1291.72	188836548	28070176	0	646.365
	FRQDLMNIAGTTLSSK	2	1	5453603		1781.92	1.51241e+08	24379372	1	891.465
	LIEEVMIGEDK	2	1	5453603		1275.65	104223954	9.17055e+07	0	638.328
	LLTHHKDHFTK	2	1	5453603		1376.74	2.07116e+07	0	1	688.875
	KLGGSLADSYLDEGFLLDKK	1	1	5453603		2169.14	57449757	0	2	723.719
	LKGSGNLEAIHIIK	3	1	5453603		1492.88	1.04534e+08	0	1	746.945
	LAVEAVLR	3	1	5453603		870.54	3.75964e+08	2.78e+08	0	435.773
	GSGNLEAIHIIK	4	1	5453603		1251.7	2.50626e+08	1.20141e+08	0	626.356
	EALLSSAVDHGSDEVK	3	1	5453603		1656.81	85263852	23748185	0	828.908
	LALVTGGEIASTFDHPELVK	4	1	5453603		2097.12	5.84416e+08	276002376	0	699.711
	DASLMVTNDGATILK	2	1	5453603		1548.79	89641471	65577939	0	774.905
	ASLSLAPVNIFK	2	1	5453603	N-Term(Acetyl)	1301.75	2.62273e+08	1.17435e+08	0	651.376
	VAEIEHAEKEK	1	1	5453603		1282.66	3.89075e+06	0	1	641.835
	EGTIGDMAILGITESFQVK	2	1	5453603		2009.03	25783007	2.65764e+07	0	1005.01
	VQDDEVGDGTTSVTVLAAELLR	1	1	5453603		2288.16	0	39464627	0
	MLPTIIADNAGYDSADLVAQLR	1	1	5453603	M1(Oxidation)	2363.19	0	2.15867e+07	0
	LGGSLADSYLDEGFLLDK	1	1	5453603		1912.95	0	18537017	0
	QDLMNIAGTTLSSK	2	1	5453603	M4(Oxidation)	1494.75	0	1.46963e+07	0
	ILIANTGMDTDKIK	2	1	5453603	M8(Oxidation)	1548.83	0	8.28945e+07	1
	VLVDMSR	2	1	5453603		819.438	3.955e+08	1.42993e+08	0	410.222
	KIHPQTIIAGWR	3	1	5453603		1419.82	2.13141e+08	64404289	1	473.945
	NIGVDNPAAK	4	1	5453603		998.525	4.07236e+07	1.73544e+08	0	499.766
13654237	DNA-dependent protein kinase catalytic subunit isoform 1 [Homo sapiens]	60.34	299	299	2479	6.43837e+10	9.7591e+07	2429	50	4128	468.788	7.12256
	Sequence	# PSMs	# Protein Groups	Protein Group Accessions	Modifications	MH+ [Da]	A2: Area	B2: Area	# Missed Cleavages	m/z [Da] A4
	AILELHYSQELSLLYLLQDDVDR	11	1	13654237		2746.43	9.56735e+08	0	0	1373.72
	KEEENASVIDSAELQAYPALVVEK	3	1	13654237		2632.33	2143715995	0	1	1316.67
	NLDLAVLELMQSSVDNTK	6	1	13654237	M10(Oxidation)	2006.01	663937856	0	0	1003.51
	LLLQGEADQSLLTFIDK	33	1	13654237		1904.04	26235888190	0	0	952.522
	ILELSGSSSEDSEKVIAGLYQR	3	1	13654237		2381.22	2959388546	0	1	1191.11
	ATQQQHDFTLTQTADGR	61	1	13654237		1917.9	22810132256	0	0	959.454
	NLDLAVLELMQSSVDNTK	18	1	13654237		1990.02	18930803456	1.65587e+07	0	995.511
	TSALSDETKNNWEVSALSR	8	1	13654237		2108.02	4395194421	0	1	1054.52
	MKLSDFNDITNMLLLK	3	1	13654237	M1(Oxidation)	1911.99	1.03711e+09	0	1	956.5
	TKNLSSNEAISLEEIR	2	1	13654237		1803.94	326125114	0	1	902.476
	TVSLLDENNVSSYLSK	19	1	13654237		1768.89	2.64335e+10	0	0	884.951
	VVQMLGSLGGQINKNLLTVTSSDEMMK	1	1	13654237		2893.48	175828666	0	1	965.165
	STVLTPMFVETQASQGTLQTR	36	1	13654237		2295.16	16943581203	0	0	1148.08
	RILELSGSSSEDSEK	5	1	13654237		1636.8	1998277560	0	1	818.904
	STVLTPMFVETQASQGTLQTR	14	1	13654237	M7(Oxidation)	2311.16	3404929806	0	0	1156.08
	MEVQEQEEDISSLIR	3	1	13654237		1805.86	3.23511e+09	0	0	903.433
	NLSSNEAISLEEIR	26	1	13654237		1574.8	32239703792	0	0	787.904
	YYIQNGIQSFMQNYSSIDVLLHQSR	5	1	13654237		3004.46	8.53189e+09	0	0	1002.16
	EEENASVIDSAELQAYPALVVEK	1	1	13654237		2504.23	267776205	0	0	1252.62
	KGGSWIQEINVAEK	8	1	13654237		1558.82	14108587601	0	1	779.915
	LTPLPEDNSMNVDQDGDPSDR	3	1	13654237	M10(Oxidation)	2331	243251343	0	0	1166
	AVAFFLESIAMHDIIAAEK	10	1	13654237		2076.08	1.16808e+10	0	0	1038.54
	QMFLTQTDTGDDR	6	1	13654237	M2(Oxidation)	1543.67	1.18533e+09	0	0	772.337
	LGASLAFNNIYR	9	1	13654237		1338.72	38732641928	0	0	669.862
	MEVQEQEEDISSLIR	1	1	13654237	M1(Oxidation)	1821.85	480983546	0	0	911.431
	NVDSNNKELSIAIR	7	1	13654237		1572.84	9879099702	0	1	786.922
	SDPGLLTNTMDVFVK	8	1	13654237		1636.82	3.7306e+10	0	0	818.914
	LGLIEWLENTVTLK	4	1	13654237		1628.93	640472616	0	0	814.966
	MVSAVLNGMLDQSFR	8	1	13654237	M1(Oxidation)	1683.82	1.98774e+09	0	0	842.412
	AQEPESGLSEETQVK	10	1	13654237		1631.77	9.2623e+08	0	0	816.391
	LQSVQALTEIQEFISFISK	9	1	13654237		2181.18	8.28035e+08	0	0	1091.09
	KAALSALESFLK	4	1	13654237		1277.74	5.32314e+09	0	1	639.376
	LSDFNDITNMLLLK	6	1	13654237		1636.86	3600819964	0	0	818.933
	LLQIIERYPEETLSLMTK	8	1	13654237		2177.18	10501614516	0	1	1089.1
	IMEFTTTLLNTSPEGWK	16	1	13654237		1967.98	1.99663e+10	9.42474e+06	0	984.492
	QITQSALLAEAR	14	1	13654237		1300.72	56597690344	7.59237e+07	0	650.864
	VVQMLGSLGGQINK	42	1	13654237		1443.8	2.83521e+10	4.59448e+07	0	722.403
	LGLSYTPLAEVGLNALEEWSIYIDR	4	1	13654237		2822.46	177688240	0	0	941.493
	KQNNFSLAMK	17	1	13654237		1180.61	22160643118	1.02587e+07	1	590.81
	QDAQVVLYR	9	1	13654237		1091.58	18515303780	25881088	0	546.295
	SDPGLLTNTMDVFVKEPSFDWK	2	1	13654237	M10(Oxidation)	2542.21	450593758	0	1	1271.61
	EVYAAAAEVLGLILR	7	1	13654237		1587.91	7.70867e+07	0	0	794.459
	MKQDAQVVLYR	15	1	13654237		1350.72	1.81497e+10	0	1	675.863
	MVSAVLNGMLDQSFR	10	1	13654237		1667.82	11560627642	0	0	834.415
	MDPMNIWDDIITNR	19	1	13654237	M1(Oxidation)	1749.79	5868541031	0	0	875.4
	EMKPVIFLDVFLPR	10	1	13654237	M2(Oxidation)	1719.95	7.60277e+09	0	0	860.478
	NLLTVTSSDEMMK	15	1	13654237		1468.7	37269014874	0	0	734.855
	LSDFNDITNMLLLK	5	1	13654237	M10(Oxidation)	1652.85	3219113035	0	0	826.931
	DVLIQGLIDENPGLQLIIR	8	1	13654237		2119.21	561961439	0	0	1060.11
	DPTVHDDVLELEMDELNR	2	1	13654237		2139.98	457494246	0	0	1070.5
	IMEFTTTLLNTSPEGWK	3	1	13654237	M2(Oxidation)	1983.97	3823474281	0	0	992.49
	VTELALTASDR	25	1	13654237		1175.63	47829985396	8.24814e+07	0	588.317
	NLLIFENLIDLKR	7	1	13654237		1600.94	3.79761e+09	0	1	800.974
	LNESTFDTQITK	16	1	13654237		1396.7	3.03508e+10	60960088	0	698.851
	DLLLNTMSQEEK	17	1	13654237		1420.7	4.79606e+10	62520376	0	710.853
	SLGPPQGEEDSVPR	17	1	13654237		1467.71	3.42094e+10	0	0	734.357
	AVAFFLESIAMHDIIAAEK	14	1	13654237	M11(Oxidation)	2092.08	2.83868e+09	0	0	1046.54
	LVINTEEVFRPYAK	17	1	13654237		1678.91	2.91391e+10	0	0	839.961
	TVGALQVLGTEAQSSLLK	19	1	13654237		1815.02	55366061678	0	0	908.014
	ILELSGSSSEDSEK	14	1	13654237		1480.7	12343226886	0	0	740.853
	FTKLNESTFDTQITK	2	1	13654237		1772.9	138361453	0	1	886.956
	LLALNSLYSPK	5	1	13654237		1218.71	3.30531e+10	0	0	609.858
	EQQHVMEELFQSSFR	9	1	13654237		1894.87	10933474376	0	0	947.94
	YPEETLSLMTK	13	1	13654237		1311.65	26803518268	0	0	656.329
	QMFLTQTDTGDDR	13	1	13654237		1527.67	12651307157	0	0	764.34
	DPESETDNDSQEIFK	3	1	13654237		1753.74	6.68531e+08	0	0	877.373
	NKLQYFMEQFYGIIR	4	1	13654237		1949.99	2.14711e+09	0	1	975.501
	MSTSPEAFLALR	11	1	13654237		1322.68	30642101416	0	0	661.842
	HLLSSDQMMDSILADEAFFSVNSSSESLNHLLYDEFVK	1	1	13654237	M8(Oxidation); M9(Oxidation)	4351.01	279995830	0	0	1088.51
	VVQMLGSLGGQINK	13	1	13654237	M4(Oxidation)	1459.79	6033929543	0	0	730.401
	HLLSSDQMMDSILADEAFFSVNSSSESLNHLLYDEFVK	2	1	13654237	M8(Oxidation)	4335.01	291463343	0	0	1084.51
	DVDFMYVELIQR	17	1	13654237		1527.75	9976942498	0	0	764.379
	SDPGLLTNTMDVFVK	4	1	13654237	M10(Oxidation)	1652.82	2585007021	0	0	826.913
	ILQIDSSVSFNTSHGSFPEVFTTYISLLADTK	8	1	13654237		3517.77	1.1558e+08	0	0	1173.26
	MKLSDFNDITNMLLLK	2	1	13654237		1895.99	249486082	0	1	948.501
	QGNLSSQVPLK	5	1	13654237		1170.65	1.05613e+10	0	0	585.826
	MSTSPEAFLALR	3	1	13654237	M1(Oxidation)	1338.67	4.18499e+09	0	0	669.839
	AALSALESFLK	15	1	13654237		1149.65	45718507396	0	0	575.329
	YNFPVEVEVPMER	6	1	13654237		1608.77	17242943516	0	0	804.89
	MSPYKDILETHLR	11	1	13654237		1602.83	2.3324e+10	0	1	534.948
	ETGLMYSIMVHALR	5	1	13654237	M5(Oxidation)	1636.82	1.70472e+09	0	0	818.912
	LQYFMEQFYGIIR	15	1	13654237		1707.85	1.73222e+10	3.25703e+07	0	854.431
	LTPLPEDNSMNVDQDGDPSDR	4	1	13654237		2315.01	1.16669e+09	0	0	1158.01
	LQETLSAADR	19	1	13654237		1103.57	3.43082e+10	0	0	552.288
	MKQDAQVVLYR	6	1	13654237	M1(Oxidation)	1366.71	5362069053	0	1	683.86
	MSPYKDILETHLR	13	1	13654237	M1(Oxidation)	1618.82	8.56215e+09	0	1	540.279
	MVSAVLNGMLDQSFR	1	1	13654237	M1(Oxidation); M9(Oxidation)	1699.81	75517784	0	0	850.411
	MDPMNIWDDIITNR	7	1	13654237		1733.8	3.32859e+09	0	0	867.403
	VEGMTELYFQLK	17	1	13654237		1457.73	4804023530	0	0	729.37
	MDPMNIWDDIITNR	4	1	13654237	M1(Oxidation); M4(Oxidation)	1765.79	2341869828	0	0	883.397
	IRVVQMLGSLGGQINK	2	1	13654237		1712.98	82125822	0	1	856.995
	QLFSSLFSGILK	15	1	13654237		1339.76	39874640864	2.24813e+07	0	670.385
	EMKPVIFLDVFLPR	19	1	13654237		1703.95	1.74656e+10	0	0	852.481
	LQYFMEQFYGIIR	5	1	13654237	M5(Oxidation)	1723.85	2.39016e+09	0	0	862.429
	VPTYKDYVDLFR	4	1	13654237		1515.78	2811179879	0	1	758.396
	VEGMTELYFQLK	2	1	13654237	M4(Oxidation)	1473.73	9.23376e+08	0	0	737.368
	VEFLRNELEIPGQYDGR	2	1	13654237		2035.02	2.06041e+08	0	1	1018.02
	MAVLALLAK	8	1	13654237	M1(Oxidation)	945.579	6647280682	0	0	473.293
	YNFPVEVEVPMER	5	1	13654237	M11(Oxidation)	1624.77	7339128383	0	0	812.887
	KKIPDTVLEK	4	1	13654237		1170.71	3612691596	0	2	390.907
	LATTILQHWK	11	1	13654237		1210.69	40237287218	3.3836e+07	0	605.849
	AFRSDPGLLTNTMDVFVK	2	1	13654237		2011.03	41687806	0	1	1006.02
	KSLNSIEFR	4	1	13654237		1093.6	1203751176	0	1	547.303
	FIQTFGKEFDK	1	1	13654237		1359.69	61907393	0	1	680.351
	HDVGAYMLMYK	17	1	13654237		1327.61	31337369260	0	0	443.21
	DQNILLGTTYR	17	1	13654237		1293.68	4.43461e+10	90348785	0	647.343
	LNSNEAR	2	1	13654237		803.399	4.32177e+09	0	0	402.203
	VPADLLKR	11	1	13654237		911.566	1.2206e+10	0	1	456.287
	WKVPTYKDYVDLFR	6	1	13654237		1829.95	1328787176	0	2	915.48
	AFLGELKTQMTSAVR	2	1	13654237		1651.88	86283950	0	1	826.445
	IWSEPFYQETYLPYMIR	9	1	13654237		2236.07	2.12921e+10	0	0	1118.54
	ATQMPEGGQGAPPMYQLYK	16	1	13654237		2066.97	38435962802	12307235	0	1033.99
	TSALSDETK	8	1	13654237		951.462	7.9269e+09	8.85934e+06	0	476.234
	LLEEALLR	15	1	13654237		956.576	64932325952	9.96301e+07	0	478.792
	YKEVYAAAAEVLGLILR	10	1	13654237		1879.07	6.51833e+08	0	1	940.038
	ILDVMYSR	10	1	13654237	M5(Oxidation)	1012.51	9408606738	0	0	506.76
	LNESTFDTQITKK	8	1	13654237		1524.79	8287193586	0	1	762.898
	ILDVMYSR	11	1	13654237		996.517	35345696611	46735908	0	498.762
	LYSLALHPNAFK	18	1	13654237		1373.76	49561820344	0	0	687.382
	LPSNTLDR	20	1	13654237		915.488	6.32815e+10	98727838	0	458.248
	SPNLWLK	12	1	13654237		857.486	3.77075e+10	54171468	0	429.246
	SIELFYKFVPLLPGNR	2	1	13654237		1893.06	164639694	0	1	947.035
	YPEETLSLMTK	6	1	13654237	M9(Oxidation)	1327.64	5137761328	0	0	664.326
	SIGEYDVLR	10	1	13654237		1051.54	47430957578	0	0	526.274
	DVDFMYVELIQR	4	1	13654237	M5(Oxidation)	1543.74	1.64231e+09	0	0	772.376
	LLNTWTNR	4	1	13654237		1017.55	3.33785e+10	3.90828e+07	0	509.277
	LSLMYAR	2	1	13654237	M4(Oxidation)	869.454	1.89707e+10	0	0	435.23
	EQMYNILMWIHDNYR	2	1	13654237		2025.93	2.97094e+08	0	0	1013.47
	LLNTWTNRYPDAK	9	1	13654237		1591.82	1.53682e+10	0	1	796.415
	MSGKHDVGAYMLMYK	2	1	13654237	M1(Oxidation)	1746.8	2.32662e+08	0	1	873.904
	IAGFDER	1	1	13654237		807.398	44263364072	0	0	404.203
	GIFTSEIGTK	12	1	13654237		1052.56	36208626797	8.09531e+07	0	526.784
	HGDLPDIQIK	12	1	13654237		1135.61	5.24742e+10	7.03985e+07	0	568.308
	QNNFSLAMK	2	1	13654237		1052.52	3.50179e+09	0	0	526.763
	QGNLSSQVPLKR	18	1	13654237		1326.75	3.28915e+10	4.12049e+07	1	442.921
	DEVLANRLLNFLMK	3	1	13654237		1675.92	504084963	0	1	838.464
	TVSLLDENNVSSYLSKNILAFR	1	1	13654237		2483.31	77834133	0	1	828.442
	KFIQTFGK	7	1	13654237		968.555	2.01546e+10	0	1	484.781
	VLEQLIVAHFPMQSR	10	1	13654237		1767.96	39401876271	0	0	884.482
	YAVPSAGLR	9	1	13654237		933.513	2.61537e+10	88525830	0	467.26
	DPTVHDDVLELEMDELNR	2	1	13654237	M13(Oxidation)	2155.98	5.29171e+07	0	0	719.332
	SMEEDPQTSR	7	1	13654237		1179.49	2580492873	0	0	590.25
	LLQDFNR	8	1	13654237		905.482	63937051130	0	0	453.245
	ATQMPEGGQGAPPMYQLYK	21	1	13654237	M4(Oxidation)	2082.96	9.38457e+09	0	0	1041.98
	APGLGAFR	13	1	13654237		788.441	5.10118e+10	94415043	0	394.724
	HSSLITPLQAVAQR	22	1	13654237		1520.85	55496537943	3.34755e+07	0	760.931
	IPALDLLIK	8	1	13654237		995.648	1.81876e+10	1.64466e+07	0	498.328
	FGKEVAVK	2	1	13654237		877.512	6.24395e+08	0	1	439.26
	TQMTSAVREPK	9	1	13654237		1247.64	990186425	0	1	624.323
	IWSEPFYQETYLPYMIR	4	1	13654237	M15(Oxidation)	2252.07	8.62867e+09	0	0	1126.54
	IKYFEGVSPK	5	1	13654237		1167.64	3.09196e+09	0	1	584.323
	NLLTVTSSDEMMK	9	1	13654237	M11(Oxidation)	1484.69	1.02105e+10	0	0	742.851
	VIAGLYQR	10	1	13654237		919.534	50445441024	0	0	460.27
	TLSEKNNITQK	2	1	13654237		1275.69	7.72357e+07	0	1	638.348
	GSKDHNIR	3	1	13654237		926.483	5.65087e+08	0	1	463.745
	TETVTSFR	11	1	13654237		940.472	37201964072	0	0	470.74
	LLQIIERYPEETLSLMTK	2	1	13654237	M16(Oxidation)	2193.18	1085232517	0	1	1097.09
	VTVMASLR	13	1	13654237		876.496	3.25595e+10	0	0	438.752
	VFLALAAK	13	1	13654237		832.527	20915676272	3.29094e+07	0	416.767
	IPDTVLEK	10	1	13654237		914.518	30361919936	2.44739e+07	0	457.763
	LPLISGFYK	8	1	13654237		1037.6	31560737223	0	0	519.304
	EFFSTIVVDAIDVLK	3	1	13654237		1695.92	1.13913e+08	0	0	848.463
	LGLPGDEVDNK	6	1	13654237		1156.58	26390850401	0	0	578.796
	MYAALGDPK	8	1	13654237	M1(Oxidation)	981.47	3397623159	0	0	491.239
	TQMTSAVR	2	1	13654237	M3(Oxidation)	909.444	1329021141	0	0	455.226
	ETGLMYSIMVHALR	17	1	13654237		1620.82	3.20081e+10	0	0	810.914
	MAVLALLAK	15	1	13654237		929.584	23219923734	0	0	465.296
	RLGASLAFNNIYR	5	1	13654237		1494.82	2813550653	0	1	498.943
	MSGKHDVGAYMLMYK	3	1	13654237		1730.81	375837850	0	1	577.607
	LGLPGDEVDNKVK	13	1	13654237		1383.75	1.13243e+10	24653360	1	692.377
	MYAALGDPK	8	1	13654237		965.474	2.74939e+10	42582387	0	483.241
	AGSGAGVR	3	1	13654237	N-Term(Acetyl)	716.367	6.21616e+09	0	0	358.687
	SLNSIEFR	5	1	13654237		965.505	1.79019e+10	0	0	483.256
	NNWEVSALSR	9	1	13654237		1175.58	35366765936	50499553	0	588.293
	EQQHVMEELFQSSFR	4	1	13654237	M6(Oxidation)	1910.87	2361762012	0	0	955.938
	HDVGAYMLMYK	10	1	13654237	M9(Oxidation)	1343.61	3182235508	0	0	672.31
	AALSALESFLKQVSNMVAK	1	1	13654237	M16(Oxidation)	2023.09	24030384	0	1	675.035
	GKPLPEYHVR	12	1	13654237		1195.66	20769661780	0	0	399.224
	FYQGFLFSEKPEK	13	1	13654237		1619.81	32535849838	0	0	540.608
	NLLIFENLIDLK	1	1	13654237		1444.84	3.74783e+07	0	0	722.925
	VINAKDVDFMYVELIQR	1	1	13654237		2053.08	1.36091e+07	0	1	685.03
	NKLQYFMEQFYGIIR	2	1	13654237	M7(Oxidation)	1965.99	1.12319e+08	0	1	983.497
	FIQTFGKEFDKHFGK	2	1	13654237		1828.94	8.19112e+07	0	2	914.972
	VLEQLIVAHFPMQSR	9	1	13654237	M12(Oxidation)	1783.95	19027556334	0	0	892.479
	SSFDWLTGSSTDPLVDHTSPSSDSLLFAHK	7	1	13654237		3234.52	5.02685e+10	0	0	647.71
	LPPDVLR	13	1	13654237		809.487	2834670163	0	0	405.247
	ETGLMYSIMVHALR	12	1	13654237	M5(Oxidation); M9(Oxidation)	1652.81	4.53082e+08	0	0	551.609
	ARLPPDVLR	47	1	13654237		1036.63	2.46426e+09	0	1	518.817
	AYVPALQMAFK	10	1	13654237		1238.66	4.30982e+10	3.50932e+07	0	413.558
	YYIQNGIQSFMQNYSSIDVLLHQSR	1	1	13654237	M11(Oxidation)	3020.46	0	0	0	755.87
	SKDFVQVMR	12	1	13654237		1109.58	9394021836	0	1	555.292
	NELEIPGQYDGR	10	1	13654237		1390.66	2.63171e+10	0	0	695.833
	SSFDWLTGSSTDPLVDHTSPSSDSLLFAHKR	2	1	13654237		3390.62	762570821	0	1	1130.88
	IAPYSVEIK	5	1	13654237		1019.58	58445418076	0	0	510.292
	KIPDTVLEK	3	1	13654237		1042.61	1.3379e+10	0	1	521.81
	FSGKDPNSK	2	1	13654237		979.482	1.41971e+09	0	1	490.245
	HSSLITPLQAVAQRDPIIAK	6	1	13654237		2158.23	1701436386	0	1	1079.62
	VTVMASLR	11	1	13654237	M4(Oxidation)	892.491	6126220783	0	0	446.749
	FYGELALK	13	1	13654237		940.513	37994277030	4.09981e+07	0	470.76
	FYGELALKK	12	1	13654237		1068.61	12761224789	0	1	534.808
	NILAFRDQNILLGTTYR	2	1	13654237		2008.1	2.14764e+08	0	1	1004.55
	APLKSVGPDFGK	2	1	13654237		1215.67	5.02898e+07	0	1	608.339
	LLPAELPAKR	8	1	13654237		1107.69	3.85598e+10	0	1	369.9
	LPKDDVHAK	2	1	13654237		1022.56	8906385418	0	1	511.784
	GGSWIQEINVAEK	7	1	13654237		1430.73	5966688926	0	0	715.867
	SVGPDFGKK	10	1	13654237		934.498	3276545536	0	1	467.753
	LLPAELPAK	7	1	13654237		951.586	2.97174e+10	0	0	476.297
	QVSNMVAK	8	1	13654237		876.459	1.82903e+10	0	0	438.733
	DILETHLR	11	1	13654237		996.545	1.63278e+10	0	0	498.777
	QFINLMLPMK	8	1	13654237	M9(Oxidation)	1250.66	4354021810	0	0	625.835
	LYSLALHPNAFKR	7	1	13654237		1529.86	1085492106	0	1	765.432
	ATQMPEGGQGAPPMYQLYK	6	1	13654237	M4(Oxidation); M14(Oxidation)	2098.96	3640882065	0	0	1049.98
	DFGLLVFVR	12	1	13654237		1065.61	1.31241e+10	0	0	533.308
	LLNFLMK	5	1	13654237		878.515	26215032708	0	0	439.762
	RYNFPVEVEVPMER	2	1	13654237		1764.87	2890000240	0	1	588.962
	RILELSGSSSEDSEKVIAGLYQR	3	1	13654237		2537.32	232147704	0	2	1269.16
	AYVPALQMAFK	8	1	13654237	M8(Oxidation)	1254.65	2.8287e+09	0	0	627.83
	VVQMLGSLGGQINKNLLTVTSSDEMMK	2	1	13654237	M25(Oxidation)	2909.48	6.87913e+07	0	1	970.5
	HNLEIIK	6	1	13654237		866.509	5.35239e+10	0	0	433.758
	LLNTWTNRYPDAKMDPMNIWDDIITNR	3	1	13654237	T4(Phospho); K13(GlyGly)	3500.58	29140773	0	2	1167.53
	LGNPIVPLNIR	10	1	13654237		1205.74	50095679144	46083296	0	603.372
	TQEGSLSAR	8	1	13654237		948.472	2.02818e+10	1.10984e+07	0	474.74
	QLYEPLVMQLIHWFTNNKK	2	1	13654237		2402.26	296944822	0	1	601.322
	SKDFVQVMR	9	1	13654237	M8(Oxidation)	1125.57	6.01583e+09	0	1	563.289
	RLGLPGDEVDNKVK	8	1	13654237		1539.85	2443672590	0	2	513.954
	HLNNFMVAMETGGVIGIDFGHAFGSATQFLPVPELMPFR	3	1	13654237		4248.1	133641722	0	0	1062.78
	DILETHLREK	1	1	13654237		1253.68	2.00127e+07	0	1	627.346
	WVELAKLYR	1	1	13654237		1177.67	7.78721e+07	0	1	393.228
	MKLSDFNDITNMLLLK	2	1	13654237	M1(Oxidation); M12(Oxidation)	1927.98	6.43749e+07	0	1	964.495
	NFWSHETR	19	1	13654237		1076.49	1.82943e+10	8.67404e+06	0	538.748
	EQMYNILMWIHDNYRDPESETDNDSQEIFK	1	1	13654237	M3(Oxidation)	3776.64	9.81101e+07	0	1	1259.55
	LSDFNDITNMLLLKMNK	1	1	13654237		2010.04	43919048	0	1	670.684
	FMNAVFFLLPK	2	1	13654237		1326.73	2.99374e+09	0	0	442.914
	AGLLHNILPSQSTDLHHSVGTELLSLVYK	14	1	13654237		3142.69	44750263024	0	0	629.343
	FMNAVFFLLPK	3	1	13654237	M2(Oxidation)	1342.72	5384922472	0	0	671.865
	DFGLLVFVRK	5	1	13654237		1193.7	121196412	0	1	597.355
	SDPGLLTNTMDVFVKEPSFDWK	3	1	13654237		2526.22	4.62761e+09	0	1	1263.61
	RLGLPGDEVDNK	6	1	13654237		1312.68	1.36317e+09	0	1	656.845
	RLYSLALHPNAFK	5	1	13654237		1529.86	6880732468	0	1	510.624
	QFINLMLPMK	5	1	13654237		1234.67	21834859821	0	0	412.227
	APAFRDYVAVAR	1	1	13654237		1335.72	8.18325e+07	0	1	668.362
	LDQGGVIQDFINALDQLSNPELLFK	1	1	13654237		2787.46	464555592	0	0	929.825
	WPVAGQIR	6	1	13654237		926.519	4.77175e+10	0	0	463.763
	SDYSEAAK	4	1	13654237		870.383	2393066583	0	0	435.695
	RLSFAVPFR	8	1	13654237		1092.63	8454683358	0	1	546.819
	AIRPQIDLK	9	1	13654237		1053.64	64281649089	3.7117e+07	0	527.324
	RYAVPSAGLR	3	1	13654237		1089.61	6168352482	0	1	363.876
	GPESESEDHR	1	1	13654237		1142.47	185991003	0	0	381.494
	LKLLLQGEADQSLLTFIDKAMHGELQK	1	1	13654237		3039.66	1.80957e+07	0	2	760.671
	FVPLLPGNR	12	1	13654237		1012.59	5.706e+10	0	0	506.8
	RVLEQLIVAHFPMQSR	5	1	13654237		1924.05	1108333824	0	1	481.769
	VYELLGLLGEVHPSEMINNAENLFR	8	1	13654237	M16(Oxidation)	2873.46	9609224874	0	0	719.12
	RLSFAVPFREMKPVIFLDVFLPR	1	1	13654237		2777.57	2.14745e+08	0	2	695.148
	MNKDSKPPGNLK	3	1	13654237		1328.7	1.27278e+08	0	1	664.853
	ESKVPADLLK	11	1	13654237		1099.63	766408359	0	1	550.321
	NLLTVTSSDEMMK	4	1	13654237	M11(Oxidation); M12(Oxidation)	1500.69	3884753134	0	0	750.849
	HDVGAYMLMYK	7	1	13654237	M7(Oxidation); M9(Oxidation)	1359.6	1159076183	0	0	453.873
	HVMQPYYK	7	1	13654237		1065.52	14451978205	0	0	533.263
	GANRTETVTSFR	3	1	13654237		1338.67	3.10002e+09	0	1	446.896
	GQAVTLLPFFTSLTGGSLEELRR	5	1	13654237		2492.35	5732965916	0	1	623.843
	KGGSWIQEINVAEKNWYPR	1	1	13654237		2275.15	2.10566e+07	0	2	759.055
	QLYEPLVMQLIHWFTNNK	6	1	13654237		2274.18	495014992	0	0	758.73
	SPVNTKSLFK	2	1	13654237		1120.63	34751284	0	1	560.821
	HLLSSDQMMDSILADEAFFSVNSSSESLNHLLYDEFVK	2	1	13654237		4319.02	0	0	0	1080.51
	QYDEALNK	6	1	13654237		980.466	11568714813	0	0	490.737
	RYNFPVEVEVPMER	3	1	13654237	M12(Oxidation)	1780.87	903523075	0	1	594.294
	WKVPTYK	8	1	13654237		921.519	9705940038	0	1	461.263
	DLLLNTMSQEEK	3	1	13654237	M7(Oxidation)	1436.69	1901232182	0	0	718.85
	TQMTSAVREPK	1	1	13654237	M3(Oxidation)	1263.63	121262425	0	1	421.883
	LGNPIVPLNIRLFLAK	1	1	13654237		1778.1	59831638	0	1	889.556
	DSPLETKMAVLALLAK	2	1	13654237		1699.96	8.52256e+07	0	1	850.486
	LSFAVPFREMKPVIFLDVFLPR	2	1	13654237	M10(Oxidation)	2637.46	210947373	0	1	660.121
	QITPQQQEK	6	1	13654237		1099.57	7.78155e+09	1.02436e+07	0	550.29
	QFINLMLPMKETGLMYSIMVHALR	3	1	13654237	M9(Oxidation)	2852.47	1.16713e+08	0	1	713.873
	LMDEFKIGELFSK	2	1	13654237		1556.8	1.83097e+08	0	1	519.605
	LLNFLMKHVFHPK	2	1	13654237		1623.92	5.50923e+07	0	1	406.735
	VTELALTASDRQTK	1	1	13654237		1532.83	5.56356e+07	0	1	766.917
	RVLEQLIVAHFPMQSR	3	1	13654237	M13(Oxidation)	1940.05	476766403	0	1	647.356
	EQMYNILMWIHDNYRDPESETDNDSQEIFK	3	1	13654237		3760.65	4.93632e+09	0	1	1254.22
	RLLNTWTNR	1	1	13654237		1173.64	1.21311e+08	0	1	391.886
	QDWVDGEPTEAEK	1	1	13654237		1503.66	180193748	0	0	752.333
	HVMQPYYK	4	1	13654237	M3(Oxidation)	1081.51	5313188788	0	0	541.26
	AIRPQIDLKR	4	1	13654237		1209.74	2.39669e+09	0	1	403.918
	QHQNTMEDK	2	1	13654237		1130.49	8.92314e+06	0	0	377.501
	QLYEPLVMQLIHWFTNNK	1	1	13654237	M8(Oxidation)	2290.17	35296202	0	0	1145.59
	GHDEREHPFLVK	15	1	13654237		1463.74	2.08193e+10	0	1	732.372
	QLFSSLFSGILKEMDKFK	1	1	13654237	M14(Oxidation)	2134.12	41843029	0	2	534.286
	LDLTLEIQTVGEQENGDEAPGVWMIPTSDPAANLHPAKPK	5	1	13654237		4282.13	3870583520	0	0	1071.29
	NFWSHETRLPSNTLDR	1	1	13654237		1972.96	183136590	0	1	658.326
	MVSAVLNGMLDQSFRER	1	1	13654237		1952.96	100551395	0	1	651.659
	DSKPPGNLK	2	1	13654237		955.519	9.4987e+08	0	0	319.178
	FMNAVFFLLPKFHGVLK	1	1	13654237		2008.12	4.05126e+07	0	1	670.046
	FMRDQEK	1	1	13654237		953.45	5.89348e+08	0	1	477.229
	HGDLPDIQIKHSSLITPLQAVAQR	1	1	13654237		2637.44	97882302	0	1	660.116
	IGELFSKFYGELALKK	1	1	13654237		1843.04	24936910	0	2	461.514
	QFINLMLPMKETGLMYSIMVHALR	2	1	13654237	M6(Oxidation); M15(Oxidation)	2868.46	1.51091e+08	0	1	717.87
	HQGLKLATTILQHWK	1	1	13654237		1774.01	11556260	0	1	444.258
	EQMYNILMWIHDNYR	1	1	13654237	M8(Oxidation)	2041.93	1.95084e+07	0	0	681.314
	SSFDWLTGSSTDPLVDHTSPSSDSLLFAHK	3	1	13654237	T18(Phospho)	3314.48	656285634	0	0	1105.5
	LVSLLLNPAVLSTASLGSSQGSVIHFSHGEYFYSLFSETINTELLK	1	1	13654237		4969.59	18086800	0	0	1243.15
	QLFSSLFSGILKEMDK	1	1	13654237	M14(Oxidation)	1858.96	3.01356e+07	0	1	620.325
	AMHGELQK	2	1	13654237	M2(Oxidation)	929.449	4.43629e+08	0	0	465.228
	AIVKVFLALAAK	1	1	13654237		1243.81	2.30529e+07	0	1	415.275
	NLSSNEAISLEEIRIR	1	1	13654237		1843.99	178625979	0	1	615.333
	NLLIFENLIDLKRR	1	1	13654237		1757.04	2.25181e+07	0	2	586.352
	AMHGELQK	2	1	13654237		913.456	1.63211e+10	0	0	457.231
	RLLNTWTNRYPDAK	1	1	13654237		1747.93	57351944	0	2	583.314
	VYELLGLLGEVHPSEMINNAENLFR	1	1	13654237		2857.46	0	0	0	715.121
	LAKDVLIQGLIDENPGLQLIIR	1	1	13654237		2431.43	234051717	0	1	811.148
	FLHGKLGNPIVPLNIR	1	1	13654237		1788.06	82946160	0	1	447.771
	DPTVHDDVLELEMDELNRHECMAPLTALVK	1	1	13654237	M13(Oxidation); C21(Carbamidomethyl); M22(Oxidation)	3522.69	37225008	0	1	881.427
	LDLTLEIQTVGEQENGDEAPGVWMIPTSDPAANLHPAKPK	2	1	13654237	M24(Oxidation)	4298.13	612072709	0	0	1075.29
	HLNNFMVAMETGGVIGIDFGHAFGSATQFLPVPELMPFR	3	1	13654237	M36(Oxidation)	4264.08	0	0	0	1066.78
	VEQLFQVMNGILAQDSACSQR	1	1	13654237	M8(Oxidation); C18(Carbamidomethyl)	2410.16	0	0	0	804.057
	DQAVAVQHSVEEITDNYPQAIVYPFIISSESYSFK	1	1	13654237		3974.92	0	0	0	1325.65
	LLQIIER	8	1	13654237		884.554	9.82454e+08	0	0	442.781
	ELSIAIR	5	1	13654237		801.482	30965644010	0	0	401.245
	KHVSLNK	1	1	13654237		825.493	1.24757e+08	0	1	413.25
	YFEGVSPK	13	1	13654237		926.46	2.55539e+10	59495082	0	463.734
	LLNFLMK	6	1	13654237	M6(Oxidation)	894.51	9007095190	0	0	447.759
	TSPQEGER	1	1	13654237		903.415	8.44791e+08	0	0	452.211
	VPADLLK	10	1	13654237		755.465	35804139706	0	0	378.236
	LSLMYAR	8	1	13654237		853.459	33922113912	3.34923e+07	0	427.233
	IGELFSK	10	1	13654237		793.444	2.61339e+10	6.15206e+07	0	397.226
	SVGPDFGK	6	1	13654237		806.404	2.61944e+10	0	0	403.705
	HKSIELFYK	3	1	13654237		1164.64	3.51167e+08	0	1	582.823
	LLSITVR	7	1	13654237		801.518	36265946604	0	0	401.263
	RTFPVLLR	3	1	13654237		1001.62	4700234742	0	1	334.546
	QNNFSLAMK	1	1	13654237	M8(Oxidation)	1068.51	411603061	0	0	534.76
	EFPPGTPR	4	1	13654237		900.455	0	0	0	450.732
	LSFAVPFR	5	1	13654237		936.526	2.70593e+10	0	0	468.768
	TYSVVPMTSR	8	1	13654237		1140.57	37987194112	8.02032e+07	0	570.79
	SYRHGDLPDIQIK	1	1	13654237		1541.81	1.53663e+07	0	1	771.407
	EFDKHFGK	4	1	13654237		1007.49	1.14569e+10	0	1	504.25
	INQVFHGSCITEGNELTK	1	1	13654237	S8(Phospho); C9(Carbamidomethyl)	2126.98	2.29845e+07	0	0	709.664
	QVSNMVAK	1	1	13654237	M5(Oxidation)	892.455	0	0	0	446.731
	AVFRHNLEIIK	1	1	13654237		1339.78	50760272	0	1	670.396
	IGELFSKFYGELALK	1	1	13654237		1714.94	3.71171e+07	0	1	572.318
	EQQHVMEELFQSSFRR	1	1	13654237		2050.97	73256664	0	1	513.499
	SMEEDPQTSREIFNFVLK	1	1	13654237		2170.05	127299388	0	1	724.021
	MSGKHDVGAYMLMYK	1	1	13654237	M1(Oxidation); M11(Oxidation); M13(Oxidation)	1778.79	1.43335e+07	0	1	593.601
	EIFNFVLKAIRPQIDLK	1	1	13654237		2044.19	13901715	0	1	511.803
	GFNKVVLK	3	1	13654237		904.56	342059842	0	1	452.783
	LLKELHK	1	1	13654237		880.56	2.7328e+08	0	1	440.784
	ASGEVR	14	1	13654237		618.32	0	0	0	309.663
	IPALDLLIKLLQTFR	1	1	13654237		1754.09	0	0	1	585.369
	QLYEPLVMQLIHWFTNNKK	1	1	13654237	M8(Oxidation)	2418.26	160586524	0	1	605.321
	EFLKWSIK	1	1	13654237		1050.6	3.15649e+07	0	1	350.87
	ALKMSPYK	1	1	13654237		937.518	18602877	0	1	469.263
	EIFNFVLK	3	1	13654237		1009.57	3.30339e+10	0	0	505.289
	KQNNFSLAMK	1	1	13654237	M9(Oxidation)	1196.61	9.49082e+08	0	1	399.541
	QYDEALNKQDWVDGEPTEAEK	1	1	13654237		2465.11	2.70275e+07	0	1	822.374
	QSFVDR	5	1	13654237		751.372	12762996871	0	0	376.19
	TQMTSAVR	4	1	13654237		893.449	2.13364e+10	0	0	447.228
	MKMIDSAR	1	1	13654237		951.473	4.68941e+07	0	1	317.829
	TYSVVPMTSR	2	1	13654237	M7(Oxidation)	1156.57	0	0	0	578.786
	HSPEDPEK	1	1	13654237		938.42	1.01479e+08	0	0	469.714
	WSIKQITPQQQEK	1	1	13654237		1613.86	3.85155e+07	0	1	807.436
	LKPVELR	5	1	13654237		854.545	25687848872	0	0	427.776
	DFVQVMR	2	1	13654237		894.448	6177676851	0	0	447.728
	LMDEFK	2	1	13654237	M2(Oxidation)	798.369	3.77534e+09	0	0	399.688
	AFLGELK	3	1	13654237		777.449	178071124	0	0	389.228
	EPSFDWK	8	1	13654237		908.414	7.78515e+09	0	0	454.711
	AAYLSDPR	1	1	13654237		892.451	3.2281e+08	0	0	446.729
	DPIIAK	1	1	13654237		656.397	0	0	0	328.702
	GAAGRTDLLR	1	1	13654237		1029.58	6.59692e+07	0	1	515.293
	EHPFLVK	2	1	13654237		869.486	2.02489e+10	0	0	435.247
	GGEDLRQDQR	1	1	13654237		1173.56	6.35423e+07	0	1	391.858
	LATTILQHWKK	1	1	13654237		1338.79	5.52504e+08	0	1	335.452
	SFPPLADR	6	1	13654237		902.472	1.71021e+09	0	0	451.74
	DFVQVMR	1	1	13654237	M6(Oxidation)	910.444	53747360	0	0	455.725
	DLPSWMK	1	1	13654237	M6(Oxidation)	892.423	2.78428e+09	0	0	446.715
	VVLKHLK	1	1	13654237		836.57	2.33275e+07	0	1	418.789
	SYVAWDREK	1	1	13654237		1153.56	902191168	0	1	385.192
	SIELFYK	1	1	13654237		899.486	0	0	0	450.247
	DEVLANR	1	1	13654237		816.42	0	0	0	408.714
4503097	casein kinase II subunit alpha' [Homo sapiens]	59.14	18	19	69	9.76544e+08	4.43839e+08	34	35	350	41.1871	8.55811
	Sequence	# PSMs	# Protein Groups	Protein Group Accessions	Modifications	MH+ [Da]	A2: Area	B2: Area	# Missed Cleavages	m/z [Da] A4
	LIDWGLAEFYHPAQEYNVR	4	1	4503097		2321.13	7.43323e+08	4.67048e+08	0	1161.07
	YHIDLDPHFNDILGQHSR	3	1	4503097		2177.05	87453314	7.25198e+07	0	1089.03
	QLYQILTDFDIR	4	1	4503097		1524.81	3.72963e+08	186231949	0	762.906
	WENFIHSENR	5	1	4503097		1331.61	277543077	1.66163e+08	0	666.31
	HLVSPEALDLLDK	6	1	4503097		1449.79	6.28036e+08	361623923	0	725.4
	VLGTEELYGYLKK	4	1	4503097		1512.83	142963894	8.95073e+07	1	756.918
	VYAEVNSLR	4	1	4503097		1050.56	1193392428	296030932	0	525.782
	LIDTVKDPVSK	7	1	4503097		1214.7	992916449	5.02845e+08	1	607.852
	EAMEHPYFYPVVK	4	1	4503097		1609.77	80710069	3.07417e+08	0	805.389
	FYMYELLK	2	2	29570791;4503097		1106.56	6.76335e+08	0	0	553.782
	DVKPHNVMIDHQQK	5	1	4503097		1688.85	1.54852e+08	4.78004e+07	0	844.93
	EAMEHPYFYPVVK	6	1	4503097	M3(Oxidation)	1625.77	6.4672e+07	4.63549e+07	0	813.387
	EPFFHGQDNYDQLVR	3	1	4503097		1864.86	1.44428e+08	2.25299e+08	0	932.932
	REPFFHGQDNYDQLVR	3	1	4503097		2020.96	2.19768e+08	1.49674e+08	1	674.325
	EYWDYEAHVPSWGNQDDYQLVR	1	1	4503097		2770.22	96254997	0	0	924.077
	KYHIDLDPHFNDILGQHSR	2	1	4503097		2305.14	0	34130516	1	769.054
	VLGTEELYGYLK	1	1	4503097		1384.74	0	2.97346e+08	0
	TPALVFEYINNTDFK	1	1	4503097		1771.89	0	126924209	0
	YDHQQR	2	1	4503097		846.384	2.85245e+07	0	0	423.696
	PGPAAGSR	2	1	4503097		712.372	9.45479e+07	6.84809e+06	0	356.69
156071459	ADP/ATP translocase 2 [Homo sapiens]	59.06	8	23	131	1.13562e+10	1.2984e+09	96	35	298	32.8312	9.68604
	Sequence	# PSMs	# Protein Groups	Protein Group Accessions	Modifications	MH+ [Da]	A2: Area	B2: Area	# Missed Cleavages	m/z [Da] A4
	GLYQGFNVSVQGIIIYR	15	1	156071459		1927.04	350433773	0	0	964.026
	GMGGAFVLVLYDEIK	2	2	156071462;156071459	M2(Oxidation)	1627.84	1.61452e+08	3.57378e+07	0	814.424
	GMGGAFVLVLYDEIKK	22	2	156071462;156071459		1739.94	3.47442e+09	225919766	1	870.474
	GMGGAFVLVLYDEIKK	12	2	156071462;156071459	M2(Oxidation)	1755.93	9.97364e+08	152848976	1	878.47
	YFPTQALNFAFK	7	2	156071459;156071462		1446.74	5425128091	901142524	0	723.873
	TDAAVSFAK	5	1	156071459	N-Term(Acetyl)	951.477	3.18736e+09	795739097	0	476.242
	DFLAGGVAAAISK	9	1	156071459		1219.67	3504992692	2.18345e+08	0	610.337
	AAYFGIYDTAK	7	1	156071459		1219.6	6.66653e+09	9.84639e+08	0	610.303
	GNLANVIR	5	2	156071459;156071462		856.497	9382150258	1.08802e+09	0	428.752
	VKLLLQVQHASK	2	2	156071459;156071462		1363.84	246708450	0	1	682.424
	YFPTQALNFAFKDK	1	2	156071459;156071462		1689.86	6.2998e+07	0	1	563.958
	GAWSNVLR	8	2	156071459;156071462		902.483	4.52527e+09	1.3263e+09	0	451.745
	LLLQVQHASK	7	2	156071459;156071462		1136.68	14049359532	601582286	0	568.842
	QIFLGGVDK	1	2	156071459;156071462		976.546	2.47347e+09	0	0	488.777
	KGTDIMYTGTLDCWR	2	1	156071459	T8(Phospho); C13(Carbamidomethyl)	1896.82	0	0	1	948.912
	EQGVLSFWR	4	2	156071459;156071462		1121.57	4205915252	4.79125e+08	0	561.29
	QIFLGGVDKR	5	1	156071459		1132.65	4989953958	4.37792e+08	1	566.827
	TAVAPIER	3	2	156071459;156071462		856.487	1.06372e+10	1480893146	0	428.746
	RMMMQSGR	1	2	156071459;156071462		996.453	2.62921e+07	0	1	498.73
	YFPTQALNFAFKDKYK	1	2	156071459;156071462		1981.02	55190253	0	2	661.011
	MTDAAVSFAK	1	1	156071459	N-Term(Acetyl)	1082.52	0	0	0
	LAADVGK	2	2	156071459;156071462		673.386	8.25369e+09	1.58233e+07	0	337.197
	MMMQSGR	5	2	156071459;156071462	M2(Oxidation)	856.346	2.93647e+08	2.73131e+07	0	428.677
	MMMQSGR	2	2	156071459;156071462	M1(Oxidation); M2(Oxidation)	872.34	3.21661e+07	0	0	436.674
	IYKSDGIK	1	1	156071459		923.518	3.87348e+07	0	1	462.263
	MMMQSGR	1	2	156071459;156071462		840.352	0	84173305	0
14389309	tubulin alpha-1C chain [Homo sapiens]	59.02	7	29	324	3.94648e+10	6.88528e+09	215	109	449	49.8635	5.09717
	Sequence	# PSMs	# Protein Groups	Protein Group Accessions	Modifications	MH+ [Da]	A2: Area	B2: Area	# Missed Cleavages	m/z [Da] A4
	FDGALNVDLTEFQTNLVPYPR	32	3	14389309;514052659;46409270		2409.21	12490175114	1.68153e+09	0	1205.11
	TIGGGDDSFNTFFSETGAGK	16	2	14389309;46409270		2007.89	12711835736	2.17146e+09	0	1004.45
	AFVHWYVGEGMEEGEFSEAR	25	2	14389309;514052659		2330.02	4227571272	9.52621e+08	0	1165.51
	LISQIVSSITASLR	22	2	14389309;514052659		1487.88	1.93845e+10	3.04029e+09	0	744.443
	AVFVDLEPTVIDEVR	22	1	14389309		1701.9	26745733768	5261427144	0	851.455
	IHFPLATYAPVISAEK	24	3	14389309;514052659;46409270		1756.96	1.41837e+10	3968371944	0	878.985
	AFVHWYVGEGMEEGEFSEAR	6	2	14389309;514052659	M11(Oxidation)	2346.02	1159645651	4.18589e+08	0	1173.51
	DVNAAIATIK	20	2	14389309;46409270		1015.58	42601831416	7.90349e+09	0	508.293
	QLFHPEQLITGKEDAANNYAR	8	2	14389309;514052659		2415.21	5747177088	5.72546e+08	1	1208.11
	GHYTIGKEIIDLVLDR	3	1	14389309		1842.01	1.19329e+08	41581369	1	461.258
	LDHKFDLMYAK	11	3	14389309;514052659;285395246	M8(Oxidation)	1396.69	9.60188e+08	6.33176e+07	1	466.235
	QLFHPEQLITGK	15	3	14389309;514052659;46409270		1410.77	23418213339	5429649952	0	470.929
	GDVVPKDVNAAIATIK	1	2	14389309;46409270		1610.91	48771885	0	1	805.959
	LDHKFDLMYAK	14	3	14389309;514052659;285395246		1380.7	2107208186	3.28343e+08	1	690.853
	EDAANNYAR	2	3	14389309;514052659;285395246		1023.45	6.25654e+08	1.47618e+08	0	512.227
	EDMAALEK	4	2	14389309;514052659		906.422	2.59223e+09	432790016	0	453.715
	EIIDLVLDR	8	1	14389309		1085.62	1.33811e+10	2588370751	0	543.314
	FDLMYAK	10	4	14389309;514052659;46409270;285395246		887.432	15819628320	2631201448	0	444.22
	LSVDYGKK	8	2	14389309;514052659		909.503	7634043004	1152476236	1	455.255
	EDMAALEK	2	2	14389309;514052659	M3(Oxidation)	922.418	8.97602e+07	3.69408e+07	0	461.712
	VGINYQPPTVVPGGDLAK	20	3	14389309;514052659;46409270		1824.98	4.90468e+10	7.32269e+09	0	912.996
	GHYTIGKEIIDLVLDRIR	5	1	14389309		2111.19	3.31269e+08	4.39134e+07	2	423.045
	NLDIERPTYTNLNR	11	3	14389309;514052659;46409270		1718.88	1.89272e+10	4.84315e+09	0	859.945
	AFVHWYVGEGMEEGEFSEAREDMAALEK	1	2	14389309;514052659		3217.43	5.80732e+07	0	1	1073.15
	EIIDLVLDRIR	2	1	14389309		1354.8	96551587	30150831	1	452.273
	FDLMYAK	7	4	14389309;514052659;46409270;285395246	M4(Oxidation)	903.427	4.18271e+09	8.61488e+08	0	452.217
	AYHEQLTVAEITNACFEPANQMVK	2	1	14389309	C15(Carbamidomethyl); M22(Oxidation)	2780.3	622148369	0	0	927.438
	DVNAAIATIKTK	1	2	14389309;46409270		1244.72	2.79889e+07	0	1	415.578
	RNLDIERPTYTNLNR	3	3	14389309;514052659;46409270		1874.98	683427369	106962375	1	625.665
	TIGGGDDSFNTFFSETGAGKHVPR	2	2	14389309;46409270		2497.17	64696416	0	1	625.049
	AYHEQLTVAEITNACFEPANQMVK	3	1	14389309	C15(Carbamidomethyl)	2764.31	1.72631e+09	0	0	1382.66
	LSVDYGK	12	2	14389309;514052659		781.408	12805746020	2.76335e+09	0	391.208
	TIQFVDWCPTGFK	1	2	14389309;46409270	C8(Carbamidomethyl)	1598.77	2.66157e+07	0	0	533.593
	EIIDLVLDRIRK	1	1	14389309		1482.9	1.17355e+07	0	2	494.971
41399285	60 kDa heat shock protein, mitochondrial [Homo sapiens]	58.81	34	34	133	4.2186e+09	1.44222e+08	114	19	573	61.0164	5.87158
	Sequence	# PSMs	# Protein Groups	Protein Group Accessions	Modifications	MH+ [Da]	A2: Area	B2: Area	# Missed Cleavages	m/z [Da] A4
	KPLVIIAEDVDGEALSTLVLNR	14	1	41399285		2365.33	1169129104	7.44002e+07	0	1183.17
	LVQDVANNTNEEAGDGTTTATVLAR	3	1	41399285		2560.24	246831526	5.23809e+07	0	1280.62
	IMQSSSEVGYDAMAGDFVNMVEK	2	1	41399285	M2(Oxidation)	2524.1	7.24204e+07	0	0	1262.55
	IMQSSSEVGYDAMAGDFVNMVEK	2	1	41399285		2508.11	397861861	0	0	1254.56
	ALMLQGVDLLADAVAVTMGPK	4	1	41399285		2113.14	2.9243e+07	0	0	1057.07
	KISSIQSIVPALEIANAHR	3	1	41399285		2047.17	559266070	0	1	1024.09
	TALLDAAGVASLLTTAEVVVTEIPK	1	1	41399285		2482.4	72112887	0	0	828.138
	GVMLAVDAVIAELKK	1	1	41399285	M3(Oxidation)	1572.9	1.76167e+08	0	1	524.972
	GVMLAVDAVIAELKK	7	1	41399285		1556.91	2.87141e+09	0	1	778.957
	TVIIEQSWGSPK	4	1	41399285		1344.72	4.20624e+09	1.54871e+08	0	672.861
	VGGTSDVEVNEK	2	1	41399285		1233.59	228384364	0	0	617.301
	TLNDELEIIEGMK	2	1	41399285		1504.76	2049379682	0	0	752.881
	VGEVIVTK	3	1	41399285		844.513	3.37856e+09	0	0	422.76
	VGLQVVAVK	4	1	41399285		912.586	3.47908e+09	9.74854e+07	0	456.797
	VTDALNATR	10	1	41399285		960.51	4430622824	1.26113e+08	0	480.758
	NAGVEGSLIVEK	7	1	41399285		1215.66	2.12106e+09	5.46985e+07	0	608.333
	RGVMLAVDAVIAELKK	3	1	41399285		1713.01	4.891e+08	0	2	429.007
	VGEVIVTKDDAMLLK	2	1	41399285		1630.91	1.45481e+09	0	1	815.957
	ISSIQSIVPALEIANAHR	3	1	41399285		1919.07	2.03168e+09	0	0	960.038
	LKVGLQVVAVK	4	1	41399285		1153.76	207851698	1.23001e+07	1	385.26
	APGFGDNR	2	1	41399285		833.388	796791140	0	0	417.198
	ALMLQGVDLLADAVAVTMGPK	1	1	41399285	M3(Oxidation); M18(Oxidation)	2145.13	9.73422e+07	0	0	715.715
	DDAMLLK	2	1	41399285		805.411	1021284237	0	0	403.209
	LSDGVAVLK	4	1	41399285		901.534	4018932687	1.51682e+08	0	451.271
	IGIEIIK	6	1	41399285		785.512	2112184986	5.10046e+07	0	393.259
	VGGTSDVEVNEKK	2	1	41399285		1361.69	2.31396e+07	0	1	681.348
	IGIEIIKR	6	1	41399285		941.613	2003973252	4.62843e+07	1	471.31
	GANPVEIR	4	1	41399285		855.468	3.35252e+09	0	0	428.237
	RGVMLAVDAVIAELK	2	1	41399285		1584.91	137104561	0	1	528.976
	IPAMTIAK	3	1	41399285		844.495	3.80926e+09	0	0	422.751
	GYISPYFINTSK	3	1	41399285		1389.7	2824009731	0	0	695.356
	IPAMTIAK	4	1	41399285	M4(Oxidation)	860.49	6.84766e+08	7.109e+07	0	430.749
	VGEVIVTKDDAMLLK	2	1	41399285	M12(Oxidation)	1646.9	209097014	0	1	549.639
	EIGNIISDAMK	1	1	41399285		1190.61	187582820	0	0	595.807
	DDAMLLK	2	1	41399285	M4(Oxidation)	821.405	67876628	0	0	411.206
	APGFGDNRK	3	1	41399285		961.483	279799979	6.84338e+06	1	481.245
	RGVMLAVDAVIAELKK	1	1	41399285	M4(Oxidation)	1729	0	0	2	577.006
	TLNDELEIIEGMKFDR	1	1	41399285	M12(Oxidation)	1938.94	2.45488e+07	0	1	646.987
	KGVITVK	1	1	41399285		744.498	0	4.56816e+07	1
	IQEIIEQLDVTTSEYEKEK	1	1	41399285		2295.16	110932051	0	1	765.724
	DGVTVAK	1	1	41399285		689.381	1.10645e+09	0	0	345.194
10800144	histone cluster 1, H2aj [Homo sapiens]	58.59	2	5	13	1.21618e+09	4.4145e+08	7	6	128	13.9278	10.8872
	Sequence	# PSMs	# Protein Groups	Protein Group Accessions	Modifications	MH+ [Da]	A2: Area	B2: Area	# Missed Cleavages	m/z [Da] A4
	VGAGAPVYLAAVLEYLTAEILELAGNAAR	1	2	4504253;10800144		2915.59	2.0134e+07	0	0	972.535
	AGLQFPVGR	3	3	4504255;4504253;10800144		944.53	2.38645e+09	6.46515e+08	0	472.769
	NDEELNKLLGK	1	1	10800144		1272.68	21775987	0	1	636.843
	VTIAQGGVLPNIQAVLLPK	7	1	10800144		1931.17	1240314354	2.76943e+08	0	966.087
	HLQLAIR	1	3	4504255;4504253;10800144		850.525	0	4.00893e+08	0
10800140	histone H2B type 1-B [Homo sapiens]	57.94	2	9	33	1.65884e+09	3.17972e+08	15	18	126	13.9416	10.3159
	Sequence	# PSMs	# Protein Groups	Protein Group Accessions	Modifications	MH+ [Da]	A2: Area	B2: Area	# Missed Cleavages	m/z [Da] A4
	AMGIMNSFVNDIFER	2	2	18105048;10800140	M2(Oxidation)	1759.81	258092118	69657969	0	880.41
	AMGIMNSFVNDIFER	4	2	18105048;10800140		1743.82	949643262	68809933	0	872.413
	AMGIMNSFVNDIFER	2	2	18105048;10800140	M2(Oxidation); M5(Oxidation)	1775.81	146480147	7.42805e+07	0	888.408
	HAVSEGTK	11	2	18105048;10800140		828.423	6.28048e+06	5.07876e+06	0	414.715
	LLLPGELAK	2	2	18105048;10800140		953.602	3.10821e+09	8.06307e+08	0	477.305
	KESYSIYVYK	1	1	10800140		1279.66	55345153	0	1	427.223
	ESYSIYVYK	1	1	10800140		1151.56	308950572	0	0	576.284
	QVHPDTGISSK	4	2	18105048;10800140		1168.59	5.56965e+08	7.3329e+07	0	584.801
	IAGEASR	1	2	18105048;10800140		703.374	2.73324e+08	0	0	352.191
	EIQTAVR	4	2	18105048;10800140		816.456	918655442	7.66853e+06	0	408.731
	STITSR	1	2	10800140;18105048		664.361	285057260	0	0	332.684
18105048	histone H2B type 1-K [Homo sapiens]	57.94	1	8	32	1.65884e+09	3.17972e+08	13	19	126	13.8816	10.3159
	Sequence	# PSMs	# Protein Groups	Protein Group Accessions	Modifications	MH+ [Da]	A2: Area	B2: Area	# Missed Cleavages	m/z [Da] A4
	AMGIMNSFVNDIFER	2	2	18105048;10800140	M2(Oxidation)	1759.81	258092118	69657969	0	880.41
	AMGIMNSFVNDIFER	4	2	18105048;10800140		1743.82	949643262	68809933	0	872.413
	AMGIMNSFVNDIFER	2	2	18105048;10800140	M2(Oxidation); M5(Oxidation)	1775.81	146480147	7.42805e+07	0	888.408
	HAVSEGTK	11	2	18105048;10800140		828.423	6.28048e+06	5.07876e+06	0	414.715
	LLLPGELAK	2	2	18105048;10800140		953.602	3.10821e+09	8.06307e+08	0	477.305
	QVHPDTGISSK	4	2	18105048;10800140		1168.59	5.56965e+08	7.3329e+07	0	584.801
	KESYSVYVYK	1	1	18105048		1265.64	0	5.39128e+07	1
	IAGEASR	1	2	18105048;10800140		703.374	2.73324e+08	0	0	352.191
	EIQTAVR	4	2	18105048;10800140		816.456	918655442	7.66853e+06	0	408.731
	STITSR	1	2	10800140;18105048		664.361	285057260	0	0	332.684
14210536	tubulin beta-6 chain [Homo sapiens]	57.4	9	20	240	2.41526e+10	1.04196e+10	125	115	446	49.825	4.88135
	Sequence	# PSMs	# Protein Groups	Protein Group Accessions	Modifications	MH+ [Da]	A2: Area	B2: Area	# Missed Cleavages	m/z [Da] A4
	GHYTEGAELVDAVLDVVR	5	2	21361322;14210536		1942.98	393381567	6.01762e+08	0	971.996
	MASTFIGNSTAIQELFKR	1	1	14210536		2014.04	7.6185e+07	0	1	1007.53
	ALTVPELTQQMFDAR	7	1	14210536		1719.87	6.40108e+08	422454054	0	860.439
	IMNTFSVMPSPK	10	3	29788768;4507729;14210536	M2(Oxidation)	1367.67	538390976	4.64332e+08	0	684.339
	MASTFIGNSTAIQELFK	4	1	14210536	M1(Oxidation)	1873.93	1868151088	1.46298e+09	0	937.47
	MASTFIGNSTAIQELFK	7	1	14210536		1857.94	274112709	5102469901	0	929.477
	FPGQLNADLR	38	7	50592996;5174735;29788768;29788785;4507729;21361322;14210536		1130.59	4811583887	4.07281e+09	0	565.8
	FWEVISDEHGIDPAGGYVGDSALQLER	2	1	14210536		2960.41	308870018	0	0	987.474
	KLAVNMVPFPR	7	7	50592996;5174735;29788768;29788785;4507729;21361322;14210536		1271.73	9411141021	3.13445e+09	1	636.368
	LAVNMVPFPR	9	7	50592996;5174735;29788768;29788785;4507729;21361322;14210536		1143.63	19904887588	8.3992e+09	0	572.321
	IMNTFSVMPSPK	5	3	29788768;4507729;14210536		1351.67	1649919083	0	0	676.339
	LHFFMPGFAPLTSR	14	6	5174735;29788768;29788785;4507729;21361322;14210536		1620.84	3.20081e+10	11198363410	0	540.95
	LAVNMVPFPR	21	7	50592996;5174735;29788768;29788785;4507729;21361322;14210536	M5(Oxidation)	1159.63	2601104836	2.60688e+09	0	580.318
	ISEQFSAMFR	2	1	14210536		1215.58	302395278	0	0	608.294
	EVDEQMLAIQSK	3	2	50592996;14210536		1390.69	288709381	2.81934e+08	0	695.848
	KLAVNMVPFPR	14	7	50592996;5174735;29788768;29788785;4507729;21361322;14210536	M6(Oxidation)	1287.72	2.53097e+09	1297639109	1	644.366
	LHFFMPGFAPLTSR	11	6	5174735;29788768;29788785;4507729;21361322;14210536	M5(Oxidation)	1636.83	8.22189e+09	5934690063	0	818.918
	LTTPTYGDLNHLVSATMSGVTTSLR	5	1	14210536	M17(Oxidation)	2651.31	170436006	4.69495e+07	0	1326.16
	FPGQLNADLRK	34	7	50592996;5174735;29788768;29788785;4507729;21361322;14210536		1258.69	2488340276	6.33891e+08	1	629.848
	INVYYNESSSQK	4	1	14210536		1431.68	5.18529e+08	2.39994e+08	0	716.342
	YLTVATVFR	2	2	50592996;14210536		1069.6	554893417	207278945	0	535.305
	LTTPTYGDLNHLVSATMSGVTTSLR	4	1	14210536		2635.34	724929784	4.60779e+08	0	879.117
	IMNTFSVMPSPK	4	3	29788768;4507729;14210536	M2(Oxidation); M8(Oxidation)	1383.66	58926026	145935364	0	692.336
	LTTPTYGDLNHLVSATMSGVTTSLR	2	1	14210536	T2(Phospho); M17(Oxidation)	2731.27	0	0	0	1366.14
	ISEQFSAMFR	4	1	14210536	M8(Oxidation)	1231.57	1.82171e+08	198818257	0	616.291
	NSSYFVEWIPNNVK	9	7	50592996;5174735;29788768;29788785;4507729;21361322;14210536		1696.83	20544721343	1.16612e+10	0	848.919
	AALVDLEPGTMDSVR	3	1	14210536		1573.79	856651194	284752605	0	787.398
	SGPFGQLFRPDNFIFGQTGAGNNWAK	3	1	14210536		2826.38	6.47393e+08	415786571	0	942.797
	AALVDLEPGTMDSVR	4	1	14210536	M11(Oxidation)	1589.78	247127804	3.05976e+08	0	795.396
	IREEFPDR	2	2	21361322;14210536		1061.54	3.98498e+08	0	1	531.272
20070280	transcription initiation factor TFIID subunit 9B [Homo sapiens]	57.37	6	11	20	3.76319e+08	0	20		251	27.6044	9.5542
	Sequence	# PSMs	# Protein Groups	Protein Group Accessions	Modifications	MH+ [Da]	A2: Area	B2: Area	# Missed Cleavages	m/z [Da] A4
	NILITTNMVSSQNTANEANPLKR	1	1	20070280		2529.31	14857314	0	1	1265.16
	VINQMLEFAFR	1	2	62865614;20070280		1367.71	3.35384e+08	0	0	684.361
	YVTTILDDAK	1	2	62865614;20070280		1138.6	475314031	0	0	569.803
	VATPMSVTSQR	2	1	20070280		1176.6	318258194	0	0	588.805
	ADQSFTSPPPR	6	2	62865614;20070280		1202.58	1.58997e+08	0	0	601.794
	KPNVDADDVR	1	1	20070280		1128.56	4.58147e+06	0	0	564.785
	DALVMAQILK	1	1	20070280		1101.63	214605530	0	0	551.32
	NQTPLPLIKPYAGPR	3	1	20070280		1664.95	227625228	0	0	832.976
	DMGITEYEPR	2	2	62865614;20070280		1210.54	65886340	0	0	605.773
	LSVGAVSSKPTTPTIATPQTVSVPNK	1	1	20070280		2580.42	139402793	0	0	860.812
	IYSSHAK	1	2	62865614;20070280		805.419	2.03459e+06	0	0	403.213
34147630	elongation factor Tu, mitochondrial precursor [Homo sapiens]	56.92	27	27	226	1.2755e+09	7.08833e+09	41	185	455	49.8433	7.60596
	Sequence	# PSMs	# Protein Groups	Protein Group Accessions	Modifications	MH+ [Da]	A2: Area	B2: Area	# Missed Cleavages	m/z [Da] A4
	TIGTGLVTNTLAMTEEEK	5	1	34147630		1907.96	4.32012e+08	4.79058e+09	0	954.485
	AEAGDNLGALVR	12	1	34147630		1185.62	1025564610	7.45109e+09	0	593.314
	DLEKPFLLPVEAVYSVPGR	13	1	34147630		2129.16	1.2059e+09	4780721380	0	1065.09
	LLDAVDTYIPVPAR	6	1	34147630		1542.85	942771953	7809290836	0	771.929
	DKPHVNVGTIGHVDHGK	17	1	34147630		1809.93	2.47802e+08	1587983457	0	905.471
	TIGTGLVTNTLAMTEEEK	3	1	34147630	M13(Oxidation)	1923.96	29470539	3.00989e+08	0	962.481
	GITINAAHVEYSTAAR	22	1	34147630		1673.86	719147657	6003177641	0	837.434
	VEAQVYILSK	11	1	34147630		1149.65	723570328	6.00462e+09	0	575.329
	TTLTAAITK	13	1	34147630		919.544	1.16296e+09	5.31812e+09	0	460.276
	TVVTGIEMFHK	9	1	34147630		1261.66	3.72365e+08	4.81844e+09	0	631.334
	ILAEGGGAK	7	1	34147630		815.461	6.68229e+08	3336266585	0	408.234
	YEEIDNAPEER	2	1	34147630		1364.6	17911959	1.26518e+08	0	682.8
	TVVTGIEMFHK	18	1	34147630	M8(Oxidation)	1277.65	3.43455e+08	2794361028	0	426.556
	ELAMPGEDLK	5	1	34147630		1102.55	345677607	2.67647e+09	0	551.776
	GTVVTGTLER	8	1	34147630		1032.57	1457649056	5305801979	0	516.787
	QIGVEHVVVYVNK	4	1	34147630		1483.83	6.10238e+08	5.6893e+09	0	742.417
	ELLTEFGYK	5	1	34147630		1099.57	419030507	2071579292	0	550.286
	IILPPEKELAMPGEDLK	6	1	34147630		1893.04	62748346	4.03074e+08	1	631.685
	ELAMPGEDLK	5	1	34147630	M4(Oxidation)	1118.54	56963500	474391794	0	559.773
	GLVMVKPGSIKPHQK	8	1	34147630		1618.95	259445119	1.33029e+09	0	405.491
	ADAVQDSEMVELVELEIR	2	1	34147630		2046.01	0	162721148	0
	ELAMPGEDLKFNLILR	2	1	34147630	M4(Oxidation)	1875	0	8.89468e+07	1
	ELAMPGEDLKFNLILR	2	1	34147630		1859.01	0	8.01251e+07	1
	IILPPEKELAMPGEDLK	3	1	34147630	M11(Oxidation)	1909.03	0	226876624	1
	KYEEIDNAPEER	2	1	34147630		1492.69	0	7.27988e+07	1
	GLVMVKPGSIKPHQK	6	1	34147630	M4(Oxidation)	1634.94	0	464073733	0
	VEAQVYILSKEEGGR	1	1	34147630		1677.88	0	2.94787e+07	1
	DPELGLK	8	1	34147630		771.423	2.86513e+08	1.66251e+09	0	386.215
	IILPPEK	13	1	34147630		809.513	6.27378e+07	1.94563e+09	0	405.26
	TIGTGLVTNTLAMTEEEKNIK	1	1	34147630	M13(Oxidation)	2279.18	0	1.10836e+07	1
	QPMILEK	2	1	34147630		858.475	0	2610698275	0
	TIGTGLVTNTLAMTEEEKNIKWG	1	1	34147630		2506.28	0	4.98228e+07	2
	QPMILEK	3	1	34147630	M3(Oxidation)	874.469	1.37473e+08	1.05799e+09	0	437.738
	FNLILR	1	1	34147630		775.481	1.06231e+09	0	0	388.244
16936528	cyclin-dependent kinase 2 isoform 1 [Homo sapiens]	56.71	11	13	17	2.73738e+08	5.48551e+07	15	2	298	33.908	8.67529
	Sequence	# PSMs	# Protein Groups	Protein Group Accessions	Modifications	MH+ [Da]	A2: Area	B2: Area	# Missed Cleavages	m/z [Da] A4
	ALFPGDSEIDQLFR	1	1	16936528		1607.8	1.52757e+08	0	0	804.406
	FMDASALTGIPLPLIK	1	1	16936528		1686.95	9.02116e+07	0	0	843.977
	LTGEVVALKK	1	1	16936528		1057.66	6.27395e+07	0	1	529.334
	IRLDTETEGVPSTAIR	1	1	16936528		1757.94	3.55189e+07	0	1	879.473
	VVPPLDEDGR	2	1	16936528		1096.56	1.58022e+08	0	0	548.785
	TYTHEVVTLWYR	1	1	16936528	T3(Phospho)	1647.76	38116388	0	0	824.383
	IGEGTYGVVYK	2	2	4502709;16936528		1185.61	2.9633e+08	1.77571e+07	0	593.311
	SLLSQMLHYDPNKR	2	1	16936528		1701.87	14752883	0	1	851.44
	AALAHPFFQDVTKPVPHLR	1	1	16936528		2144.17	0	0	0	429.64
	TLGTPDEVVWPGVTSMPDYKPSFPK	1	1	16936528		2748.35	0	0	0	916.79
	LADFGLAR	2	4	4502735;4502709;16936528;256542306		862.477	366863174	9.19532e+07	0	431.742
	LYLVFEFLHQDLK	1	1	16936528		1664.9	2.34702e+07	0	0	555.639
	LYLVFEFLHQDLKK	1	1	16936528		1793	0	0	1	449.004
29570791	casein kinase II subunit alpha isoform a [Homo sapiens]	56.52	20	21	83	2.19937e+09	7.77475e+08	45	38	391	45.1148	7.73779
	Sequence	# PSMs	# Protein Groups	Protein Group Accessions	Modifications	MH+ [Da]	A2: Area	B2: Area	# Missed Cleavages	m/z [Da] A4
	GKYSEVFEAINITNNEK	2	1	29570791		1955.97	4.4481e+07	0	1	978.487
	VLGTEDLYDYIDKYNIELDPR	2	1	29570791		2544.25	708966344	0	1	1272.63
	GGPNIITLADIVKDPVSR	4	1	29570791		1865.05	1.61089e+09	547598048	1	933.028
	VLGTEDLYDYIDK	2	1	29570791		1543.75	153834483	9.00542e+07	0	772.379
	LIDWGLAEFYHPGQEYNVR	5	1	29570791		2307.12	419465770	734849610	0	1154.06
	QLYQTLTDYDIR	3	1	29570791		1528.76	985956848	4.51565e+08	0	764.886
	YSEVFEAINITNNEK	3	1	29570791		1770.85	230195178	108229813	0	885.931
	FNDILGR	4	1	29570791		834.446	1922859551	0	0	417.727
	DVKPHNVMIDHEHR	5	1	29570791		1726.84	127758605	4.38779e+07	0	863.925
	TPALVFEHVNNTDFK	7	1	29570791		1731.87	3064352872	1.04998e+09	0	866.438
	GGPNIITLADIVK	2	1	29570791		1310.77	337365375	172596149	0	655.887
	FVHSENQHLVSPEALDFLDK	5	1	29570791		2325.15	1.01322e+09	436517122	0	775.721
	EPFFHGHDNYDQLVR	6	1	29570791		1873.86	578039619	297861896	0	937.434
	EYWDYESHVVEWGNQDDYQLVR	2	1	29570791		2830.24	5.72756e+07	0	0	944.084
	KEPFFHGHDNYDQLVR	7	1	29570791		2001.96	7.76904e+08	1.90552e+08	1	1001.48
	EAMEHPYFYTVVK	7	1	29570791		1613.76	1535029378	5.45616e+08	0	807.385
	DVKPHNVMIDHEHRK	2	1	29570791		1854.94	2.26502e+07	1.96178e+07	1	464.489
	FYMYEILK	2	2	29570791;4503097		1106.56	6.76335e+08	0	0	553.782
	VYTDVNTHRPR	6	1	29570791		1357.7	833365533	294392687	0	340.18
	EAMEHPYFYTVVK	4	1	29570791	M3(Oxidation)	1629.76	1.92971e+07	2.15734e+08	0	543.925
	YNIELDPR	2	1	29570791		1019.51	0	1.44484e+08	0
	SGPVPSR	1	1	29570791	N-Term(Acetyl)	741.388	500289081	0	0	371.197
157412270	heterogeneous nuclear ribonucleoprotein M isoform b [Homo sapiens]	56.15	35	35	118	1.01997e+09	1.69772e+08	82	36	691	73.5724	8.82178
	Sequence	# PSMs	# Protein Groups	Protein Group Accessions	Modifications	MH+ [Da]	A2: Area	B2: Area	# Missed Cleavages	m/z [Da] A4
	AAGVEAAAEVAATEIK	2	1	157412270	N-Term(Acetyl)	1542.8	5.57778e+08	0	0	771.904
	GIGMGNIGPAGMGMEGIGFGINK	1	1	157412270	M12(Oxidation)	2194.04	2.00696e+08	0	0	1097.52
	VGEVTYVELLMDAEGK	2	1	157412270		1752.87	240209289	0	0	876.94
	QGGGGGGGSVPGIER	3	1	157412270		1284.63	247626637	41120002	0	642.818
	MGANSLER	2	1	157412270		877.419	8.20377e+08	0	0	439.213
	MGAGMGFGLER	3	1	157412270	M5(Oxidation)	1141.51	8.43643e+07	9.51422e+06	0	571.26
	GNFGGSFAGSFGGAGGHAPGVAR	6	1	157412270		2034.95	1.36393e+09	2.27021e+08	0	1017.98
	MGAGLGHGMDR	6	1	157412270		1101.49	3.37881e+08	3.00294e+07	0	551.249
	MGLAMGGGGGASFDR	3	1	157412270		1383.61	352054622	0	0	692.31
	LGSTVFVANLDYK	2	1	157412270		1426.76	323384476	84898783	0	713.882
	MGPAMGPALGAGIER	3	1	157412270	M1(Oxidation); M5(Oxidation)	1459.7	148453989	37945950	0	730.355
	MGPLGLDHMASSIER	5	1	157412270		1613.78	872446080	73341900	0	807.392
	LGGAGMER	1	1	157412270		790.386	3.37833e+08	0	0	395.697
	INEILSNALK	2	1	157412270		1114.64	823521833	1.38798e+08	0	557.826
	FGSGMNMGR	4	1	157412270	M5(Oxidation)	972.401	1.05994e+08	20177355	0	486.704
	MGAGLGHGMDR	3	1	157412270	M9(Oxidation)	1117.49	6.61436e+07	8.43294e+06	0	559.247
	MAAPIDR	2	1	157412270		773.396	5.20414e+08	0	0	387.202
	ADILEDKDGK	1	1	157412270		1103.56	4.15852e+07	0	1	552.282
	MGPVMDR	3	1	157412270		805.369	458286146	6.35915e+07	0	403.188
	MGPAMGPALGAGIER	6	1	157412270	M5(Oxidation)	1443.71	3.53033e+08	48548271	0	722.359
	MVPAGMGAGLER	1	1	157412270	M1(Oxidation)	1204.58	68744277	0	0	602.794
	AAEVLNK	1	1	157412270		744.424	4.3571e+08	0	0	372.715
	MGANNLER	3	1	157412270		904.429	4.14804e+08	4.66781e+07	0	452.718
	MVPAGMGAGLER	6	1	157412270		1188.59	2.92438e+08	3.3347e+07	0	594.796
	AFITNIPFDVK	2	1	157412270		1264.69	778699690	143495919	0	632.849
	LKEVFSMAGVVVR	2	1	157412270		1434.81	185568420	0	1	478.943
	FGSGMNMGR	1	1	157412270		956.407	3.44902e+08	0	0	478.707
	FESPEVAER	2	1	157412270		1063.5	147959643	0	0	532.255
	VGSEIER	1	1	157412270		789.409	1.10643e+08	0	0	395.208
	FGSGMNMGR	1	1	157412270	M5(Oxidation); M7(Oxidation)	988.396	11331855	0	0	494.702
	MGPGIDR	2	1	157412270	M1(Oxidation)	761.359	104643017	1.89921e+07	0	381.183
	MGGMEGPFGGGMENMGR	2	1	157412270	M1(Oxidation)	1730.67	0	0	0	865.839
	NLPFDFTWK	2	1	157412270		1167.58	3.55161e+08	67752070	0	584.295
	MGANSLER	2	1	157412270	M1(Oxidation)	893.413	61651307	1.24864e+07	0	447.21
	MGPAMGPALGAGIER	5	1	157412270		1427.71	6.53869e+08	1.11466e+08	0	714.36
	MGPLGLDHMASSIER	4	1	157412270	M9(Oxidation)	1629.77	8.55176e+07	2.79753e+07	0	543.929
	INEILSNALKR	1	1	157412270		1270.75	3.61329e+07	0	1	424.254
	MGAGMGFGLER	1	1	157412270		1125.52	0	7.28655e+07	0
	VGQTIER	2	1	157412270		802.44	3.98301e+08	6.23759e+07	0	401.723
	MGSGIER	1	1	157412270		749.36	225293138	0	0	375.184
	MGPGIDR	5	1	157412270		745.365	257822844	6.48545e+07	0	373.186
	MGLVMDR	1	1	157412270	M5(Oxidation)	837.394	8.89808e+07	0	0	419.201
	FEPYANPTKR	2	1	157412270		1222.62	116563552	8.89458e+06	1	611.814
	MGLSMER	4	1	157412270		823.378	2.44847e+08	57143431	0	412.193
	MGLVMDR	1	1	157412270		821.4	5.84553e+08	0	0	411.203
	MGPVMDR	1	1	157412270	M1(Oxidation)	821.362	1.79796e+07	0	0	411.185
	HSLSGRPLK	2	1	157412270		994.578	79519294	0	0	497.792
40018640	parafibromin [Homo sapiens]	55.93	32	32	77	3.83372e+09	2.61051e+07	72	5	531	60.5391	9.61279
	Sequence	# PSMs	# Protein Groups	Protein Group Accessions	Modifications	MH+ [Da]	A2: Area	B2: Area	# Missed Cleavages	m/z [Da] A4
	DQMQPGGTAISVTVPYR	3	1	40018640		1819.9	6.45932e+08	0	0	910.456
	IDTMGTYHGMTLK	4	1	40018640		1467.7	687402384	0	0	734.352
	KDQMQPGGTAISVTVPYR	2	1	40018640		1947.99	284321032	0	1	974.501
	SFVDAEVDVTR	7	1	40018640		1237.6	623763330	1.01822e+07	0	619.305
	TDLDDDITALK	1	1	40018640		1219.6	6.66653e+09	0	0	610.305
	AATENIPVVR	3	1	40018640		1069.6	1363884290	0	0	535.303
	SLSEAMSVEK	3	1	40018640		1080.52	788098270	0	0	540.766
	IDTMGTYHGMTLK	3	1	40018640	M4(Oxidation)	1483.69	326972422	0	0	495.235
	SAPLEIGLQR	3	1	40018640		1083.61	1.43851e+09	0	0	542.311
	WDVTVLELSYHK	2	1	40018640		1489.76	0	0	0	497.259
	NIFAILQSVK	2	1	40018640		1132.67	1710111680	0	0	566.84
	TNYVVWGTGK	2	1	40018640		1124.57	785582652	0	0	562.79
	RKDQMQPGGTAISVTVPYR	1	1	40018640		2104.1	8.21966e+07	0	2	702.038
	RAADEVLAEAK	1	1	40018640		1172.63	55607169	0	1	586.816
	AADEVLAEAK	2	1	40018640		1016.52	4.15859e+08	0	0	508.766
	APEQRPAPNAAPVDPTLR	1	1	40018640		1900	9.84165e+08	0	0	634.006
	TTILQSTGK	6	1	40018640		948.535	2.07163e+09	2.95489e+07	0	474.771
	SLSEAMSVEK	1	1	40018640	M6(Oxidation)	1096.52	72438842	0	0	548.762
	VVAVFVQGPAWQFK	2	1	40018640		1575.87	1214439734	0	0	788.438
	TPIIIIPAATTSLITMLNAK	2	1	40018640	M16(Oxidation)	2098.22	8.21316e+07	0	0	700.078
	GDEVIFGEFSWPK	2	1	40018640		1510.72	745755248	0	0	755.865
	EGIVQTEQIR	2	1	40018640		1172.63	8.81851e+08	0	0	586.817
	ADVLSVLR	2	1	40018640	N-Term(Acetyl)	914.53	8.59881e+08	1.19906e+07	0	457.768
	LEGHKEGIVQTEQIR	1	1	40018640		1736.93	2.34909e+07	0	1	579.647
	KDQMQPGGTAISVTVPYR	1	1	40018640	M4(Oxidation)	1963.99	8.13046e+07	0	1	655.336
	HLDRPVFLR	4	1	40018640		1152.66	2.763e+09	3.67758e+07	0	384.892
	VVDQPLK	4	1	40018640		798.47	1.3957e+09	0	0	399.739
	ENETLIQR	2	1	40018640		1002.52	6.16537e+08	0	0	501.764
	GKEETEGFK	1	1	40018640		1024.49	8.85707e+06	0	1	512.751
	EETEGFKIDTMGTYHGMTLK	1	1	40018640		2288.05	2.26372e+07	0	1	763.354
	DLLQDLK	1	1	40018640		844.476	9.24902e+08	0	0	422.742
	FWETLDR	1	1	40018640		966.467	1.30862e+09	0	0	483.737
	LDPNVQK	1	1	40018640		813.445	8.99817e+08	0	0	407.226
	TKQPIPAAYNR	2	1	40018640		1258.69	426367228	0	1	420.234
	LMPQDWDR	1	1	40018640		1060.49	714269734	0	0	530.747
55956899	keratin, type I cytoskeletal 9 [Homo sapiens]	55.86	33	34	146	2.49579e+09	4.45395e+09	53	93	623	62.0268	5.23682
	Sequence	# PSMs	# Protein Groups	Protein Group Accessions	Modifications	MH+ [Da]	A2: Area	B2: Area	# Missed Cleavages	m/z [Da] A4
	HGVQELEIELQSQLSK	6	1	55956899		1837.96	643435124	1.30222e+09	0	919.485
	GGSGGSYGGGGSGGGYGGGSGSR	4	1	55956899		1791.73	7.00593e+07	190359490	0	896.367
	EIETYHNLLEGGQEDFESSGAGK	3	1	55956899		2510.12	1.04975e+08	1.59058e+08	0	1255.57
	SDLEMQYETLQEELMALK	3	1	55956899		2171.02	57428809	2.06773e+08	0	1086.02
	QGVDADINGLR	4	1	55956899		1157.59	747730832	1321987435	0	579.298
	SDLEMQYETLQEELMALKK	2	1	55956899		2299.12	40997143	1.63082e+08	1	1150.06
	FSSSSGYGGGSSR	4	1	55956899		1235.53	5.9498e+08	1.07695e+09	0	618.267
	FSSSGGGGGGGR	2	1	55956899		982.433	1.46224e+08	147818838	0	491.72
	SDLEMQYETLQEELMALK	1	1	55956899	M5(Oxidation)	2187.02	2.18388e+07	0	0	1094.01
	SGGGGGGGLGSGGSIR	10	1	55956899		1232.6	902325696	1.46874e+09	0	616.802
	QVLDNLTMEK	4	1	55956899		1190.61	6.86276e+08	1.72152e+09	0	595.807
	STMQELNSR	2	1	55956899	M3(Oxidation)	1081.49	69460125	1.68633e+08	0	541.25
	TLLDIDNTR	6	1	55956899		1060.56	1974686469	3.98885e+09	0	530.785
	QVLDNLTMEK	8	1	55956899	M8(Oxidation)	1206.6	2.69693e+08	1.09462e+09	0	603.805
	IKFEMEQNLR	7	1	55956899		1307.68	700712212	1439688113	1	436.564
	SDLEMQYETLQEELMALKK	4	1	55956899	M15(Oxidation)	2315.12	4.88984e+07	1.67899e+08	1	1158.06
	GGGGSFGYSYGGGSGGGFSASSLGGGFGGGSR	2	1	55956899		2705.16	126262440	1.67465e+08	0	902.391
	DIENQYETQITQIEHEVSSSGQEVQSSAK	2	1	55956899		3264.51	6.21821e+07	118141657	0	1088.84
	FEMEQNLR	3	1	55956899		1066.5	116195216	2.7076e+08	0	533.753
	QEYEQLIAK	3	1	55956899		1121.58	5.57448e+08	1589617555	0	561.295
	IKFEMEQNLR	7	1	55956899	M5(Oxidation)	1323.67	1.28613e+08	1.84791e+08	1	662.339
	NYSPYYNTIDDLKDQIVDLTVGNNK	4	1	55956899		2902.41	153636935	1886342591	1	726.357
	STMQELNSR	4	1	55956899		1065.5	8.07148e+08	1.45471e+09	0	533.252
	TLNDMRQEYEQLIAK	5	1	55956899	M5(Oxidation)	1867.92	6.73128e+07	1.51573e+08	1	934.465
	SDLEMQYETLQEELMALKK	2	1	55956899	M5(Oxidation); M15(Oxidation)	2331.11	68030280	20340323	1	777.709
	FEMEQNLR	2	1	55956899	M3(Oxidation)	1082.49	1.97675e+07	3.04948e+07	0	541.75
	LASYLDKVQALEEANNDLENK	2	1	55956899		2377.19	0	57761570	1
	VQALEEANNDLENK	2	1	55956899		1586.76	0	387679831	0
	DQIVDLTVGNNK	1	1	55956899		1315.68	0	69112205	0
	QFSSSYLSR	2	1	55956899		1074.52	0	3.85769e+08	0
	TLNDMRQEYEQLIAK	1	1	55956899		1851.93	0	0	1
	QGVDADINGLRQVLDNLTMEK	1	1	55956899		2329.18	0	2.44007e+07	1
	FSSSGGGGGGGRFSSSSGYGGGSSR	1	1	55956899		2198.94	0	1.18413e+07	1
	GSRGGSGGSYGGGGSGGGYGGGSGSR	1	1	55956899		2091.88	0	8.06649e+06	1
	MTLDDFR	4	1	55956899		897.412	1.03755e+09	2.44875e+09	0	449.21
	MTLDDFR	10	1	55956899	M1(Oxidation)	913.407	209393359	3.78395e+08	0	457.207
	IQDWYDKK	2	1	55956899		1095.55	3.79888e+08	6.16676e+08	1	548.277
	IGLGGRGGSGGSYGR	1	1	55956899		1350.68	0	5.75091e+07	1
	LASYLDK	6	5	15431310;4557701;24430192;195972866;55956899		809.439	4475132576	6.92425e+09	0	405.223
	GPAAIQK	1	1	55956899		684.402	0	971564910	0
	IQDWYDK	4	1	55956899		967.451	2.17129e+08	507696493	0	484.229
	KGPAAIQK	2	1	55956899		812.496	26493831	8.60692e+07	1	406.752
	EVTQLR	1	1	55956899		745.419	0	1235727116	0
514052659	tubulin alpha-4A chain isoform 2 [Homo sapiens]	55.43	2	20	243	30616481301	5.86516e+09	161	82	433	48.2976	5.0083
	Sequence	# PSMs	# Protein Groups	Protein Group Accessions	Modifications	MH+ [Da]	A2: Area	B2: Area	# Missed Cleavages	m/z [Da] A4
	FDGALNVDLTEFQTNLVPYPR	32	3	14389309;514052659;46409270		2409.21	12490175114	1.68153e+09	0	1205.11
	AFVHWYVGEGMEEGEFSEAR	25	2	14389309;514052659		2330.02	4227571272	9.52621e+08	0	1165.51
	LISQIVSSITASLR	22	2	14389309;514052659		1487.88	1.93845e+10	3.04029e+09	0	744.443
	IHFPLATYAPVISAEK	24	3	14389309;514052659;46409270		1756.96	1.41837e+10	3968371944	0	878.985
	AFVHWYVGEGMEEGEFSEAR	6	2	14389309;514052659	M11(Oxidation)	2346.02	1159645651	4.18589e+08	0	1173.51
	QLFHPEQLITGKEDAANNYAR	8	2	14389309;514052659		2415.21	5747177088	5.72546e+08	1	1208.11
	LDHKFDLMYAK	11	3	14389309;514052659;285395246	M8(Oxidation)	1396.69	9.60188e+08	6.33176e+07	1	466.235
	QLFHPEQLITGK	15	3	14389309;514052659;46409270		1410.77	23418213339	5429649952	0	470.929
	LDHKFDLMYAK	14	3	14389309;514052659;285395246		1380.7	2107208186	3.28343e+08	1	690.853
	EDAANNYAR	2	3	14389309;514052659;285395246		1023.45	6.25654e+08	1.47618e+08	0	512.227
	EDMAALEK	4	2	14389309;514052659		906.422	2.59223e+09	432790016	0	453.715
	LSDQCTGLQGFLVFHSFGGGTGSGFTSLLMER	1	1	514052659	C5(Carbamidomethyl)	3406.65	6.10911e+07	0	0	1136.22
	FDLMYAK	10	4	14389309;514052659;46409270;285395246		887.432	15819628320	2631201448	0	444.22
	LSVDYGKK	8	2	14389309;514052659		909.503	7634043004	1152476236	1	455.255
	EDMAALEK	2	2	14389309;514052659	M3(Oxidation)	922.418	8.97602e+07	3.69408e+07	0	461.712
	VGINYQPPTVVPGGDLAK	20	3	14389309;514052659;46409270		1824.98	4.90468e+10	7.32269e+09	0	912.996
	NLDIERPTYTNLNR	11	3	14389309;514052659;46409270		1718.88	1.89272e+10	4.84315e+09	0	859.945
	AFVHWYVGEGMEEGEFSEAREDMAALEK	1	2	14389309;514052659		3217.43	5.80732e+07	0	1	1073.15
	FDLMYAK	7	4	14389309;514052659;46409270;285395246	M4(Oxidation)	903.427	4.18271e+09	8.61488e+08	0	452.217
	RNLDIERPTYTNLNR	3	3	14389309;514052659;46409270		1874.98	683427369	106962375	1	625.665
	AVFVDLEPTVIDEIR	1	1	514052659		1715.92	73769530	0	0	858.466
	AVCMLSNTTAIAEAWAR	1	2	514052659;46409270	C3(Carbamidomethyl); M4(Oxidation)	1880.91	0	0	0	940.958
	LSVDYGK	12	2	14389309;514052659		781.408	12805746020	2.76335e+09	0	391.208
	AVCMLSNTTAIAEAWAR	2	2	514052659;46409270	C3(Carbamidomethyl)	1864.9	55400398	19628081	0	622.305
	AYHEQLSVAEITNACFEPANQMVK	1	2	514052659;46409270	C15(Carbamidomethyl); M22(Oxidation)	2766.31	0	178136398	0
16507237	78 kDa glucose-regulated protein precursor [Homo sapiens]	54.74	39	41	240	2.49848e+10	2.18251e+10	70	170	654	72.2884	5.16064
	Sequence	# PSMs	# Protein Groups	Protein Group Accessions	Modifications	MH+ [Da]	A2: Area	B2: Area	# Missed Cleavages	m/z [Da] A4
	SQIFSTASDNQPTVTIK	7	1	16507237		1836.93	795781858	2.2e+09	0	918.967
	KSDIDEIVLVGGSTR	7	1	16507237		1588.85	186988389	6.28701e+08	1	794.93
	IEWLESHQDADIEDFK	4	1	16507237		1974.91	16385347	91116245	0	987.957
	DNHLLGTFDLTGIPPAPR	15	1	16507237		1934.01	155528654	6.71543e+08	0	967.508
	ALSSQHQAR	1	1	16507237		997.515	1.01678e+07	0	0	499.261
	TFAPEEISAMVLTK	5	1	16507237		1536.8	5.55061e+08	1196269684	0	768.902
	TKPYIQVDIGGGQTK	7	1	16507237		1604.86	388827724	926260841	0	802.936
	AKFEELNMDLFR	4	1	16507237		1512.75	2.44479e+08	9.28051e+08	1	756.879
	ITPSYVAFTPEGER	9	1	16507237		1566.78	1.13638e+09	2.71817e+09	0	783.893
	VEIIANDQGNR	49	6	34419635;16507237;13676857;167466173;124256496;5729877		1228.63	32659069538	23917905693	0	614.817
	KKELEEIVQPIISK	4	1	16507237		1653.98	54177128	507475238	2	827.492
	NELESYAYSLK	3	1	16507237		1316.64	5.93809e+08	1715934968	0	658.822
	MKETAEAYLGK	5	1	16507237		1240.62	253701164	5.16844e+08	1	620.815
	NQLTSNPENTVFDAK	5	1	16507237		1677.81	381952352	2025869404	0	839.407
	VTHAVVTVPAYFNDAQR	14	1	16507237		1887.97	7.44718e+07	1913325191	0	629.994
	DAGTIAGLNVMR	4	1	16507237		1217.63	0	1632162046	0	406.548
	TWNDPSVQQDIK	5	1	16507237		1430.69	2.86244e+08	1.65092e+09	0	715.848
	FEELNMDLFR	2	1	16507237	M6(Oxidation)	1329.61	101584706	2.63385e+07	0	665.311
	AKFEELNMDLFR	3	1	16507237	M8(Oxidation)	1528.75	45575101	177803631	1	764.876
	ITITNDQNR	4	1	16507237		1074.55	621993055	1440662700	0	537.78
	ELEEIVQPIISK	2	1	16507237		1397.79	355194442	827039982	0	699.398
	LTPEEIER	5	1	16507237		986.515	376382337	904958412	0	493.761
	VYEGERPLTK	7	1	16507237		1191.63	2.56748e+08	1.02776e+09	0	596.322
	MKETAEAYLGK	3	1	16507237	M1(Oxidation)	1256.62	1.65036e+07	6.99322e+07	1	628.813
	VMEHFIK	2	1	16507237		903.475	6.54551e+08	1209447038	0	301.83
	IINEPTAAAIAYGLDKR	3	1	16507237		1816	0	5.24547e+08	1
	FEELNMDLFR	1	1	16507237		1313.62	0	1.38087e+08	0
	SDIDEIVLVGGSTR	2	1	16507237		1460.76	0	1.57192e+08	0
	VLEDSDLK	2	1	16507237		918.477	0	7.48392e+08	0
	ETAEAYLGK	2	1	16507237		981.486	0	100377442	0
	LSSEDKETMEK	1	1	16507237		1296.6	0	7.30036e+06	1
	KSQIFSTASDNQPTVTIK	1	1	16507237		1965.03	0	7.1489e+07	1
	TFAPEEISAMVLTK	2	1	16507237	M10(Oxidation)	1552.79	0	110335852	0
	IEWLESHQDADIEDFKAK	2	1	16507237		2174.04	0	4.62771e+07	1
	KVTHAVVTVPAYFNDAQR	8	1	16507237		2016.07	0	2.33265e+08	1
	MKETAEAYLGKK	2	1	16507237		1368.72	0	1.46501e+08	2
	NQLTSNPENTVFDAKR	1	1	16507237		1833.91	0	1.4604e+07	1
	DAGTIAGLNVMR	4	1	16507237	M11(Oxidation)	1233.63	0	535500720	0
	LYGSAGPPPTGEEDTAEKDEL	1	1	16507237		2175.99	0	2.95239e+07	1
	LIGDAAK	23	5	16507237;13676857;167466173;124256496;5729877		687.403	41159027096	38839238564	0	344.205
	NTVVPTKK	2	1	16507237		886.531	5.1238e+07	167201692	1	443.771
	MVNDAEK	1	1	16507237		806.37	4.96156e+07	0	0	403.689
	VLEDSDLKK	3	1	16507237		1046.57	0	1.575e+08	1
	ETAEAYLGKK	1	1	16507237		1109.58	0	2.43207e+07	1
	KTKPYIQVDIGGGQTK	1	1	16507237		1732.96	0	0	1
	FAEEDKK	1	1	16507237		866.424	0	0	1	433.716
29788785	tubulin beta chain [Homo sapiens]	54.73	6	27	527	3.22844e+10	1.55383e+10	255	272	444	49.639	4.89404
	Sequence	# PSMs	# Protein Groups	Protein Group Accessions	Modifications	MH+ [Da]	A2: Area	B2: Area	# Missed Cleavages	m/z [Da] A4
	GHYTEGAELVDSVLDVVR	20	5	50592996;5174735;29788768;29788785;4507729		1958.98	1.83897e+10	1.01262e+10	0	979.995
	GHYTEGAELVDSVLDVVRK	6	5	50592996;5174735;29788768;29788785;4507729		2087.07	1.43889e+09	371627686	1	1044.04
	IMNTFSVVPSPK	16	4	50592996;5174735;29788785;21361322		1319.7	35297573969	1.68074e+10	0	660.355
	MAVTFIGNSTAIQELFK	11	1	29788785	M1(Oxidation)	1885.97	4.06524e+09	3189089974	0	943.49
	MAVTFIGNSTAIQELFK	33	1	29788785		1869.98	9023643653	6.69914e+09	0	935.493
	ISVYYNEATGGK	69	1	29788785		1301.64	13556034052	1.49545e+10	0	651.322
	IMNTFSVVPSPK	24	4	50592996;5174735;29788785;21361322	M2(Oxidation)	1335.7	1.26819e+10	1.11425e+10	0	668.352
	FPGQLNADLR	38	7	50592996;5174735;29788768;29788785;4507729;21361322;14210536		1130.59	4811583887	4.07281e+09	0	565.8
	SGPFGQIFRPDNFVFGQSGAGNNWAK	10	5	5174735;29788768;29788785;4507729;21361322		2798.34	22011895474	14852969130	0	933.452
	KLAVNMVPFPR	7	7	50592996;5174735;29788768;29788785;4507729;21361322;14210536		1271.73	9411141021	3.13445e+09	1	636.368
	LAVNMVPFPR	9	7	50592996;5174735;29788768;29788785;4507729;21361322;14210536		1143.63	19904887588	8.3992e+09	0	572.321
	MSMKEVDEQMLNVQNK	2	4	5174735;29788768;29788785;4507729	M1(Oxidation); M3(Oxidation)	1955.88	1.80792e+07	0	1	978.445
	LHFFMPGFAPLTSR	14	6	5174735;29788768;29788785;4507729;21361322;14210536		1620.84	3.20081e+10	11198363410	0	540.95
	ISEQFTAMFR	14	6	50592996;5174735;29788768;29788785;4507729;21361322		1229.6	16699983619	5179652500	0	615.302
	LAVNMVPFPR	21	7	50592996;5174735;29788768;29788785;4507729;21361322;14210536	M5(Oxidation)	1159.63	2601104836	2.60688e+09	0	580.318
	YLTVAAVFR	17	3	5174735;29788785;21361322		1039.59	2.5019e+10	6.52037e+09	0	520.3
	EVDEQMLNVQNK	9	4	5174735;29788768;29788785;4507729	M6(Oxidation)	1462.68	346576326	2.74314e+08	0	731.845
	AILVDLEPGTMDSVR	12	4	50592996;29788768;29788785;4507729		1615.84	18841951668	6.65377e+09	0	808.421
	KLAVNMVPFPR	14	7	50592996;5174735;29788768;29788785;4507729;21361322;14210536	M6(Oxidation)	1287.72	2.53097e+09	1297639109	1	644.366
	ALTVPELTQQVFDAK	22	1	29788785		1659.89	29547610370	11840434616	0	553.97
	ISEQFTAMFR	30	6	50592996;5174735;29788768;29788785;4507729;21361322	M8(Oxidation)	1245.59	1.02896e+10	6.38965e+09	0	623.299
	RISEQFTAMFR	7	6	50592996;5174735;29788768;29788785;4507729;21361322		1385.7	5.09718e+08	203344434	1	462.571
	LHFFMPGFAPLTSR	11	6	5174735;29788768;29788785;4507729;21361322;14210536	M5(Oxidation)	1636.83	8.22189e+09	5934690063	0	818.918
	ISVYYNEATGGKYVPR	3	1	29788785		1816.92	94668337	3.19252e+07	1	606.313
	FWEVISDEHGIDPTGTYHGDSDLQLDR	7	1	29788785		3102.4	7850464028	2.1532e+09	0	1034.81
	FPGQLNADLRK	34	7	50592996;5174735;29788768;29788785;4507729;21361322;14210536		1258.69	2488340276	6.33891e+08	1	629.848
	AILVDLEPGTMDSVR	18	4	50592996;29788768;29788785;4507729	M11(Oxidation)	1631.83	10438238028	5571277406	0	816.419
	NSSYFVEWIPNNVK	9	7	50592996;5174735;29788768;29788785;4507729;21361322;14210536		1696.83	20544721343	1.16612e+10	0	848.919
	EVDEQMLNVQNK	12	4	5174735;29788768;29788785;4507729		1446.69	4349522496	3.77085e+09	0	723.848
	RISEQFTAMFR	4	6	50592996;5174735;29788768;29788785;4507729;21361322	M9(Oxidation)	1401.69	754437211	267681464	1	467.903
	ISEQFTAMFRR	2	6	50592996;5174735;29788768;29788785;4507729;21361322		1385.7	184064936	196293992	1	462.571
	MAVTFIGNSTAIQELFKR	4	1	29788785		2026.08	0	764030826	1
	MSMKEVDEQMLNVQNK	4	4	5174735;29788768;29788785;4507729	M3(Oxidation)	1939.89	0	3.26383e+07	1
	IREEYPDRIMNTFSVVPSPK	2	2	5174735;29788785	M10(Oxidation)	2394.21	0	11179880	2
	IREEYPDRIMNTFSVVPSPK	1	2	5174735;29788785		2378.22	0	62356065	2
	IREEYPDR	6	4	5174735;29788768;29788785;4507729		1077.53	3530006848	1.3137e+09	1	539.269
	ISEQFTAMFRR	1	6	50592996;5174735;29788768;29788785;4507729;21361322	M8(Oxidation)	1401.69	0	2.63005e+07	1
	EEYPDR	1	5	50592996;5174735;29788768;29788785;4507729		808.345	25750214	0	0	404.676
	GRMSMKEVDEQMLNVQNK	3	4	5174735;29788768;29788785;4507729	M3(Oxidation); K6(Acetyl)	2195.03	0	0	2	732.347
5174735	tubulin beta-4B chain [Homo sapiens]	54.61	2	27	440	3.07749e+10	1.44405e+10	208	232	445	49.799	4.89404
	Sequence	# PSMs	# Protein Groups	Protein Group Accessions	Modifications	MH+ [Da]	A2: Area	B2: Area	# Missed Cleavages	m/z [Da] A4
	MSATFIGNSTAIQELFK	5	3	5174735;29788768;4507729		1857.94	6143918656	5102469901	0	929.475
	GHYTEGAELVDSVLDVVR	20	5	50592996;5174735;29788768;29788785;4507729		1958.98	1.83897e+10	1.01262e+10	0	979.995
	GHYTEGAELVDSVLDVVRK	6	5	50592996;5174735;29788768;29788785;4507729		2087.07	1.43889e+09	371627686	1	1044.04
	IMNTFSVVPSPK	16	4	50592996;5174735;29788785;21361322		1319.7	35297573969	1.68074e+10	0	660.355
	MSATFIGNSTAIQELFKR	2	3	5174735;29788768;4507729		2014.04	7.6185e+07	90713643	1	1007.53
	INVYYNEATGGK	42	1	5174735		1328.65	16095234680	7950141436	0	664.827
	IMNTFSVVPSPK	24	4	50592996;5174735;29788785;21361322	M2(Oxidation)	1335.7	1.26819e+10	1.11425e+10	0	668.352
	AVLVDLEPGTMDSVR	7	2	5174735;21361322		1601.82	8019327868	4.08601e+09	0	801.414
	FPGQLNADLR	38	7	50592996;5174735;29788768;29788785;4507729;21361322;14210536		1130.59	4811583887	4.07281e+09	0	565.8
	SGPFGQIFRPDNFVFGQSGAGNNWAK	10	5	5174735;29788768;29788785;4507729;21361322		2798.34	22011895474	14852969130	0	933.452
	KLAVNMVPFPR	7	7	50592996;5174735;29788768;29788785;4507729;21361322;14210536		1271.73	9411141021	3.13445e+09	1	636.368
	LAVNMVPFPR	9	7	50592996;5174735;29788768;29788785;4507729;21361322;14210536		1143.63	19904887588	8.3992e+09	0	572.321
	MSMKEVDEQMLNVQNK	2	4	5174735;29788768;29788785;4507729	M1(Oxidation); M3(Oxidation)	1955.88	1.80792e+07	0	1	978.445
	MSATFIGNSTAIQELFK	5	3	5174735;29788768;4507729	M1(Oxidation)	1873.93	1868151088	1.46298e+09	0	937.471
	LHFFMPGFAPLTSR	14	6	5174735;29788768;29788785;4507729;21361322;14210536		1620.84	3.20081e+10	11198363410	0	540.95
	ISEQFTAMFR	14	6	50592996;5174735;29788768;29788785;4507729;21361322		1229.6	16699983619	5179652500	0	615.302
	LAVNMVPFPR	21	7	50592996;5174735;29788768;29788785;4507729;21361322;14210536	M5(Oxidation)	1159.63	2601104836	2.60688e+09	0	580.318
	YLTVAAVFR	17	3	5174735;29788785;21361322		1039.59	2.5019e+10	6.52037e+09	0	520.3
	EVDEQMLNVQNK	9	4	5174735;29788768;29788785;4507729	M6(Oxidation)	1462.68	346576326	2.74314e+08	0	731.845
	KLAVNMVPFPR	14	7	50592996;5174735;29788768;29788785;4507729;21361322;14210536	M6(Oxidation)	1287.72	2.53097e+09	1297639109	1	644.366
	ISEQFTAMFR	30	6	50592996;5174735;29788768;29788785;4507729;21361322	M8(Oxidation)	1245.59	1.02896e+10	6.38965e+09	0	623.299
	RISEQFTAMFR	7	6	50592996;5174735;29788768;29788785;4507729;21361322		1385.7	5.09718e+08	203344434	1	462.571
	AVLVDLEPGTMDSVR	11	2	5174735;21361322	M11(Oxidation)	1617.81	4.41657e+09	4106219504	0	809.411
	LHFFMPGFAPLTSR	11	6	5174735;29788768;29788785;4507729;21361322;14210536	M5(Oxidation)	1636.83	8.22189e+09	5934690063	0	818.918
	ALTVPELTQQMFDAK	8	3	50592996;5174735;21361322		1691.87	9006225744	4183625950	0	846.436
	FPGQLNADLRK	34	7	50592996;5174735;29788768;29788785;4507729;21361322;14210536		1258.69	2488340276	6.33891e+08	1	629.848
	ALTVPELTQQMFDAK	7	3	50592996;5174735;21361322	M11(Oxidation)	1707.86	1819565552	1426635545	0	569.958
	NSSYFVEWIPNNVK	9	7	50592996;5174735;29788768;29788785;4507729;21361322;14210536		1696.83	20544721343	1.16612e+10	0	848.919
	EVDEQMLNVQNK	12	4	5174735;29788768;29788785;4507729		1446.69	4349522496	3.77085e+09	0	723.848
	RISEQFTAMFR	4	6	50592996;5174735;29788768;29788785;4507729;21361322	M9(Oxidation)	1401.69	754437211	267681464	1	467.903
	ISEQFTAMFRR	2	6	50592996;5174735;29788768;29788785;4507729;21361322		1385.7	184064936	196293992	1	462.571
	MSATFIGNSTAIQELFKR	1	3	5174735;29788768;4507729	M1(Oxidation)	2030.03	0	4.1722e+07	1
	INVYYNEATGGKYVPR	2	1	5174735		1843.93	0	9.89247e+07	1
	MSMKEVDEQMLNVQNK	4	4	5174735;29788768;29788785;4507729	M3(Oxidation)	1939.89	0	3.26383e+07	1
	IREEYPDRIMNTFSVVPSPK	2	2	5174735;29788785	M10(Oxidation)	2394.21	0	11179880	2
	FWEVISDEHGIDPTGTYHGDSDLQLER	2	2	5174735;21361322		3116.42	0	1040320681	0
	IREEYPDRIMNTFSVVPSPK	1	2	5174735;29788785		2378.22	0	62356065	2
	IREEYPDR	6	4	5174735;29788768;29788785;4507729		1077.53	3530006848	1.3137e+09	1	539.269
	ISEQFTAMFRR	1	6	50592996;5174735;29788768;29788785;4507729;21361322	M8(Oxidation)	1401.69	0	2.63005e+07	1
	EEYPDR	1	5	50592996;5174735;29788768;29788785;4507729		808.345	25750214	0	0	404.676
	GRMSMKEVDEQMLNVQNK	3	4	5174735;29788768;29788785;4507729	M3(Oxidation); K6(Acetyl)	2195.03	0	0	2	732.347
29788768	tubulin beta-2B chain [Homo sapiens]	54.61	2	26	371	2.48549e+10	1.25709e+10	183	188	445	49.9209	4.89404
	Sequence	# PSMs	# Protein Groups	Protein Group Accessions	Modifications	MH+ [Da]	A2: Area	B2: Area	# Missed Cleavages	m/z [Da] A4
	MSATFIGNSTAIQELFK	5	3	5174735;29788768;4507729		1857.94	6143918656	5102469901	0	929.475
	GHYTEGAELVDSVLDVVR	20	5	50592996;5174735;29788768;29788785;4507729		1958.98	1.83897e+10	1.01262e+10	0	979.995
	GHYTEGAELVDSVLDVVRK	6	5	50592996;5174735;29788768;29788785;4507729		2087.07	1.43889e+09	371627686	1	1044.04
	MSATFIGNSTAIQELFKR	2	3	5174735;29788768;4507729		2014.04	7.6185e+07	90713643	1	1007.53
	INVYYNEATGNK	5	1	29788768		1385.67	1067022635	4.70601e+08	0	693.339
	IMNTFSVMPSPK	10	3	29788768;4507729;14210536	M2(Oxidation)	1367.67	538390976	4.64332e+08	0	684.339
	FPGQLNADLR	38	7	50592996;5174735;29788768;29788785;4507729;21361322;14210536		1130.59	4811583887	4.07281e+09	0	565.8
	SGPFGQIFRPDNFVFGQSGAGNNWAK	10	5	5174735;29788768;29788785;4507729;21361322		2798.34	22011895474	14852969130	0	933.452
	KLAVNMVPFPR	7	7	50592996;5174735;29788768;29788785;4507729;21361322;14210536		1271.73	9411141021	3.13445e+09	1	636.368
	LAVNMVPFPR	9	7	50592996;5174735;29788768;29788785;4507729;21361322;14210536		1143.63	19904887588	8.3992e+09	0	572.321
	IMNTFSVMPSPK	5	3	29788768;4507729;14210536		1351.67	1649919083	0	0	676.339
	MSMKEVDEQMLNVQNK	2	4	5174735;29788768;29788785;4507729	M1(Oxidation); M3(Oxidation)	1955.88	1.80792e+07	0	1	978.445
	MSATFIGNSTAIQELFK	5	3	5174735;29788768;4507729	M1(Oxidation)	1873.93	1868151088	1.46298e+09	0	937.471
	ALTVPELTQQMFDSK	6	2	29788768;4507729		1707.86	1819565552	644934922	0	569.958
	LHFFMPGFAPLTSR	14	6	5174735;29788768;29788785;4507729;21361322;14210536		1620.84	3.20081e+10	11198363410	0	540.95
	ISEQFTAMFR	14	6	50592996;5174735;29788768;29788785;4507729;21361322		1229.6	16699983619	5179652500	0	615.302
	LAVNMVPFPR	21	7	50592996;5174735;29788768;29788785;4507729;21361322;14210536	M5(Oxidation)	1159.63	2601104836	2.60688e+09	0	580.318
	EVDEQMLNVQNK	9	4	5174735;29788768;29788785;4507729	M6(Oxidation)	1462.68	346576326	2.74314e+08	0	731.845
	AILVDLEPGTMDSVR	12	4	50592996;29788768;29788785;4507729		1615.84	18841951668	6.65377e+09	0	808.421
	YLTVAAIFR	3	2	29788768;4507729		1053.61	975819150	381131537	0	527.308
	KLAVNMVPFPR	14	7	50592996;5174735;29788768;29788785;4507729;21361322;14210536	M6(Oxidation)	1287.72	2.53097e+09	1297639109	1	644.366
	ISEQFTAMFR	30	6	50592996;5174735;29788768;29788785;4507729;21361322	M8(Oxidation)	1245.59	1.02896e+10	6.38965e+09	0	623.299
	RISEQFTAMFR	7	6	50592996;5174735;29788768;29788785;4507729;21361322		1385.7	5.09718e+08	203344434	1	462.571
	LHFFMPGFAPLTSR	11	6	5174735;29788768;29788785;4507729;21361322;14210536	M5(Oxidation)	1636.83	8.22189e+09	5934690063	0	818.918
	FPGQLNADLRK	34	7	50592996;5174735;29788768;29788785;4507729;21361322;14210536		1258.69	2488340276	6.33891e+08	1	629.848
	AILVDLEPGTMDSVR	18	4	50592996;29788768;29788785;4507729	M11(Oxidation)	1631.83	10438238028	5571277406	0	816.419
	IMNTFSVMPSPK	4	3	29788768;4507729;14210536	M2(Oxidation); M8(Oxidation)	1383.66	58926026	145935364	0	692.336
	NSSYFVEWIPNNVK	9	7	50592996;5174735;29788768;29788785;4507729;21361322;14210536		1696.83	20544721343	1.16612e+10	0	848.919
	EVDEQMLNVQNK	12	4	5174735;29788768;29788785;4507729		1446.69	4349522496	3.77085e+09	0	723.848
	RISEQFTAMFR	4	6	50592996;5174735;29788768;29788785;4507729;21361322	M9(Oxidation)	1401.69	754437211	267681464	1	467.903
	ISEQFTAMFRR	2	6	50592996;5174735;29788768;29788785;4507729;21361322		1385.7	184064936	196293992	1	462.571
	ALTVPELTQQMFDSK	4	2	29788768;4507729	M11(Oxidation)	1723.86	196378156	246906026	0	862.433
	FWEVISDEHGIDPTGSYHGDSDLQLER	2	2	29788768;4507729		3102.41	2.35612e+08	0	0	776.357
	MSATFIGNSTAIQELFKR	1	3	5174735;29788768;4507729	M1(Oxidation)	2030.03	0	4.1722e+07	1
	MSMKEVDEQMLNVQNK	4	4	5174735;29788768;29788785;4507729	M3(Oxidation)	1939.89	0	3.26383e+07	1
	INVYYNEATGNKYVPR	1	1	29788768		1900.95	0	10993917	1
	IREEYPDR	6	4	5174735;29788768;29788785;4507729		1077.53	3530006848	1.3137e+09	1	539.269
	ISEQFTAMFRR	1	6	50592996;5174735;29788768;29788785;4507729;21361322	M8(Oxidation)	1401.69	0	2.63005e+07	1
	EEYPDR	1	5	50592996;5174735;29788768;29788785;4507729		808.345	25750214	0	0	404.676
	GRMSMKEVDEQMLNVQNK	3	4	5174735;29788768;29788785;4507729	M3(Oxidation); K6(Acetyl)	2195.03	0	0	2	732.347
4503599	DNA excision repair protein ERCC-1 isoform 2 [Homo sapiens]	54.55	24	24	208	0	2.74268e+10		208	297	32.5419	6.25244
	Sequence	# PSMs	# Protein Groups	Protein Group Accessions	Modifications	MH+ [Da]	A2: Area	B2: Area	# Missed Cleavages	m/z [Da] A4
	TDSQTLLTTFGSLEQLIAASR	7	1	4503599		2252.18	0	4.18691e+07	0
	SVNKTDSQTLLTTFGSLEQLIAASR	2	1	4503599		2680.41	0	0	1
	VLLVQVDVKDPQQALK	8	1	4503599		1793.05	0	2.76918e+10	1
	VLLVQVDVK	9	1	4503599		1012.64	0	5.24607e+09	0
	FVIPLDEDEVPPGVAKPLFR	9	1	4503599		2238.22	0	1.22273e+10	0
	YHNLHPDYIHGR	48	1	4503599		1521.73	0	2.33207e+10	0
	AYEQKPADLLMEK	20	1	4503599		1535.78	0	22067888273	0
	LEQDFVSR	3	1	4503599		993.499	0	25588110547	0
	LQSLGKNFALR	4	1	4503599		1246.72	0	248957876	1
	AYEQKPADLLMEKLEQDFVSR	1	1	4503599		2510.26	0	5.83805e+07	1
	SNSIIVSPR	28	1	4503599		972.546	0	29000389560	0
	RLFDVLHEPFLKVP	6	1	4503599		1709.97	0	1.09346e+09	2
	VLLVQVDVKDPQQALKELAK	3	1	4503599		2234.31	0	9.78466e+08	2
	LFDVLHEPFLKVP	1	1	4503599		1553.87	0	610420054	1
	EGVPQPSGPPAR	14	1	4503599		1191.61	0	8704455703	0
	LFDVLHEPFLK	5	1	4503599		1357.75	0	12865434844	0
	DPQQALK	3	1	4503599		799.43	0	2.09961e+09	0
	RLFDVLHEPFLK	7	1	4503599		1513.85	0	8136752240	1
	AYEQKPADLLMEK	8	1	4503599	M11(Oxidation)	1551.77	0	2.09639e+09	0
	GNPVLKFVR	3	1	4503599		1029.62	0	1.25516e+07	1
	MDPGKDKEGVPQPSGPPAR	9	1	4503599	N-Term(Acetyl)	2004.98	0	1.5998e+09	2
	KKFVIPLDEDEVPPGVAKPLFR	2	1	4503599		2494.41	0	1.92794e+08	2
	KFVIPLDEDEVPPGVAKPLFR	1	1	4503599		2366.31	0	458685372	1
	MDPGKDKEGVPQPSGPPAR	3	1	4503599	N-Term(Acetyl); M1(Oxidation)	2020.97	0	98891544	2
	DKEGVPQPSGPPAR	3	1	4503599		1434.73	0	1.25807e+08	1
	MDPGKDK	1	1	4503599	N-Term(Acetyl)	832.386	0	1.81995e+09	1
7657575	NAD-dependent protein deacetylase sirtuin-1 isoform a [Homo sapiens]	54.35	37	37	218	1.47838e+10	2.8197e+08	196	22	747	81.63	4.66553
	Sequence	# PSMs	# Protein Groups	Protein Group Accessions	Modifications	MH+ [Da]	A2: Area	B2: Area	# Missed Cleavages	m/z [Da] A4
	LDGNQYLFLPPNR	7	1	7657575		1546.8	1254910382	0	0	773.904
	NYTQNIDTLEQVAGIQR	5	1	7657575		1962.98	7.15496e+09	87438344	0	981.996
	YDKDEVDLLIVIGSSLK	9	1	7657575		1907.04	1.25741e+09	108384929	1	954.022
	EAEAEAAAAGGEQEAQATAAAGEGDNGPGLQGPSR	2	1	7657575		3238.45	2.22614e+08	0	0	1080.15
	NVESIAEQMENPDLK	4	1	7657575		1716.81	2.74822e+09	22442200	0	858.908
	LAVDFPDLPDPQAMFDIEYFR	4	1	7657575	M14(Oxidation)	2515.18	1.29029e+09	0	0	1258.09
	ADEAALALQPGGSPSAAGADR	5	1	7657575	N-Term(Acetyl)	1966.95	1.7497e+09	0	0	983.977
	IGPYTFVQQHLMIGTDPR	10	1	7657575		2073.06	4966819482	0	0	1037.03
	LSEITEKPPR	30	1	7657575		1169.65	4.80197e+09	8.46365e+07	0	585.329
	TSPPDSSVIVTLLDQAAK	7	1	7657575		1841.98	7.97422e+09	123520406	0	921.498
	RLDGNQYLFLPPNR	25	1	7657575		1702.9	5550391118	182252913	1	851.953
	AGGAGFGTDGDDQEAINEAISVK	1	1	7657575	T8(Phospho)	2301.99	9.93763e+06	0	0	1151.5
	NVGSSTGEKNER	1	1	7657575		1277.61	6.34026e+06	0	1	426.54
	QEVTDMNYPSNK	2	1	7657575	M6(Oxidation)	1441.63	82114667	0	0	721.317
	QEVTDMNYPSNK	4	1	7657575		1425.63	1.33906e+09	0	0	713.319
	EAASSPAGEPLR	8	1	7657575		1184.59	3629132498	5.2852e+07	0	592.798
	FIALSDKEGK	13	1	7657575		1107.6	1.12023e+10	324031872	1	554.305
	ADEAALALQPGGSPSAAGADR	3	1	7657575	N-Term(Acetyl); S13(Phospho)	2046.91	276773826	0	0	1023.96
	IGPYTFVQQHLMIGTDPR	2	1	7657575	M12(Oxidation)	2089.05	9.50815e+08	0	0	1045.03
	SNDDLDVSESK	2	1	7657575		1208.53	516718852	6.64939e+06	0	604.766
	DINTIEDAVK	3	1	7657575		1117.57	6.34129e+09	0	0	559.29
	SPGEPGGAAPER	2	1	7657575	S1(Phospho)	1204.5	168297411	0	0	602.752
	GDIFNQVVPR	6	1	7657575		1144.61	16427427858	3.39626e+08	0	572.809
	AMKYDKDEVDLLIVIGSSLK	2	1	7657575		2237.21	276649346	0	2	746.407
	AMKYDKDEVDLLIVIGSSLK	7	1	7657575	M2(Oxidation)	2253.2	957285803	0	2	751.739
	VRPVALIPSSIPHEVPQILINR	11	1	7657575		2448.45	1.56309e+10	176668102	0	612.867
	AGGAGFGTDGDDQEAINEAISVK	2	1	7657575		2222.02	2.90382e+08	0	0	741.345
	EAASSPAGEPLR	2	1	7657575	S5(Phospho)	1264.56	2.80014e+08	0	0	632.782
	SRDGIYAR	1	1	7657575		937.485	500377216	0	1	469.246
	NVGSSTGEK	1	1	7657575		878.42	7.59697e+07	0	0	439.714
	SPGEPGGAAPER	2	1	7657575		1124.53	4.00853e+08	0	0	562.769
	KDINTIEDAVK	1	1	7657575		1245.67	1117778944	0	1	623.338
	QEVTDMNYPSNKS	3	1	7657575		1512.66	530512215	0	1	756.835
	LGGEYAK	2	1	7657575		737.381	6892432960	0	0	369.194
	EAASSPAGEPLRK	2	1	7657575		1312.69	220680630	0	1	656.846
	ASHASSSDWTPRPR	7	1	7657575		1554.74	6.27491e+08	0	0	389.44
	RKDINTIEDAVK	2	1	7657575		1401.77	7.9663e+07	0	2	701.388
	NVESIAEQMENPDLK	1	1	7657575	M9(Oxidation)	1732.8	4.23953e+07	0	0	578.273
	ADEAALALQPGGSPSAAGADREAASSPAGEPLR	1	1	7657575	N-Term(Acetyl)	3132.52	1.26812e+07	0	1	1044.84
	FIALSDK	10	1	7657575		793.444	6803752271	7.07953e+07	0	397.225
	TSVAGTVR	2	1	7657575		790.441	1.22931e+10	1.81477e+08	0	395.724
	CPADEPLAIMKPEIVFFGENLPEQFHR	1	1	7657575	C1(Carbamidomethyl); M10(Oxidation)	3200.58	0	0	0	1067.53
	DPRPFFK	1	1	7657575		906.481	2.58825e+08	0	0	302.832
	DGIYAR	1	1	7657575		694.351	2.26948e+08	0	0	347.679
	RDGPGLERSPGEPGGAAPER	1	1	7657575	S9(Phospho)	2084.95	459215713	0	2	695.655
24234688	stress-70 protein, mitochondrial precursor [Homo sapiens]	54.2	32	33	127	6.62706e+09	5.73339e+09	57	70	679	73.6348	6.16357
	Sequence	# PSMs	# Protein Groups	Protein Group Accessions	Modifications	MH+ [Da]	A2: Area	B2: Area	# Missed Cleavages	m/z [Da] A4
	STNGDTFLGGEDFDQALLR	2	1	24234688		2055.96	1.52941e+08	9.03424e+07	0	1028.48
	VEAVNMAEGIIHDTETK	3	1	24234688		1856.9	2.52833e+08	90841210	0	928.955
	LYSPSQIGAFVLMK	5	1	24234688		1553.84	925529507	384568626	0	777.423
	TTPSVVAFTADGER	11	1	24234688		1450.72	1.2848e+09	9.73373e+08	0	725.862
	VINEPTAAALAYGLDKSEDK	4	1	24234688		2105.08	283715802	1.6091e+08	1	1053.04
	LLGQFTLIGIPPAPR	11	1	24234688		1592.95	4.81783e+08	0	0	796.98
	QAASSLQQASLK	2	1	24234688		1231.66	1.60367e+09	8.37544e+08	0	616.335
	VQQTVQDLFGR	5	1	24234688		1290.68	2044596608	1577164997	0	645.843
	MKETAENYLGHTAK	6	1	24234688		1592.77	517157076	3.41642e+08	1	796.89
	VINEPTAAALAYGLDK	3	1	24234688		1645.88	965525382	7.58649e+08	0	823.443
	SDIGEVILVGGMTR	4	1	24234688		1446.76	293648977	344216794	0	723.883
	VLENAEGAR	5	1	24234688		958.494	7.02187e+08	4.32413e+08	0	479.75
	EQQIVIQSSGGLSK	3	1	24234688		1473.79	255593860	1.7187e+08	0	737.399
	DAGQISGLNVLR	2	1	24234688		1242.68	1434083769	1277857484	0	621.843
	QAVTNPNNTFYATK	4	1	24234688		1568.77	1.14765e+09	868564565	0	784.889
	EQQIVIQSSGGLSKDDIENMVK	2	1	24234688		2418.22	71944545	57037530	1	806.744
	LYSPSQIGAFVLMK	3	1	24234688	M13(Oxidation)	1569.84	222709568	99997253	0	785.42
	NAVITVPAYFNDSQR	2	1	24234688		1694.85	493961140	0	0	847.928
	ASNGDAWVEAHGK	4	1	24234688		1341.62	70684947	7.50255e+07	0	671.312
	ETGVDLTKDNMALQR	3	1	24234688		1690.84	0	44684307	1	845.924
	SQVFSTAADGQTQVEIK	4	1	24234688		1808.9	1.68719e+07	2.48327e+08	0	904.954
	ETAENYLGHTAK	1	1	24234688		1333.64	2.89193e+07	0	0	667.321
	SDIGEVILVGGMTR	2	1	24234688	M12(Oxidation)	1462.76	8.00277e+06	2.61523e+07	0	731.882
	GVPQIEVTFDIDANGIVHVSAK	2	1	24234688		2309.21	0	6.8938e+07	0
	ETGVDLTK	2	1	24234688		862.45	0	3.71635e+08	0
	AQFEGIVTDLIR	1	1	24234688		1361.74	0	83251830	0
	VIAVYDLGGGTFDISILEIQK	1	1	24234688		2251.22	0	4.75537e+07	0
	AMQDAEVSK	1	1	24234688		978.455	0	6.71414e+07	0
	MKETAENYLGHTAK	1	1	24234688	M1(Oxidation)	1608.76	0	2.10897e+07	1
	NTTIPTK	18	3	24234688;13676857;5729877		774.435	1.62329e+10	1.43452e+10	0	387.721
	LFEMAYK	2	1	24234688		901.447	581935248	0	0	451.227
	LFEMAYK	3	1	24234688	M4(Oxidation)	917.442	1.9144e+08	152587026	0	459.224
	YDDPEVQK	1	1	24234688		993.451	0	1.73576e+07	0
	LFEMAYKK	1	1	24234688	M4(Oxidation)	1045.54	0	3.73853e+07	1
	DDIENMVK	1	1	24234688		963.443	46483910	0	0	482.225
	LKEEISK	1	1	24234688		846.492	9.56437e+07	0	1	423.75
	LVGMPAK	1	1	24234688		715.417	0	0	0	358.212
21361322	tubulin beta-4A chain [Homo sapiens]	54.05	5	22	358	3.07749e+10	1.44405e+10	184	174	444	49.5539	4.88135
	Sequence	# PSMs	# Protein Groups	Protein Group Accessions	Modifications	MH+ [Da]	A2: Area	B2: Area	# Missed Cleavages	m/z [Da] A4
	MAATFIGNSTAIQELFK	19	1	21361322	M1(Oxidation)	1857.94	6143918656	5102469901	0	929.475
	INVYYNEATGGNYVPR	6	1	21361322		1829.88	696876040	6.36587e+08	0	915.444
	IMNTFSVVPSPK	16	4	50592996;5174735;29788785;21361322		1319.7	35297573969	1.68074e+10	0	660.355
	GHYTEGAELVDAVLDVVR	5	2	21361322;14210536		1942.98	393381567	6.01762e+08	0	971.996
	MAATFIGNSTAIQELFKR	3	1	21361322	M1(Oxidation)	2014.04	236400565	90713643	1	1007.53
	IMNTFSVVPSPK	24	4	50592996;5174735;29788785;21361322	M2(Oxidation)	1335.7	1.26819e+10	1.11425e+10	0	668.352
	AVLVDLEPGTMDSVR	7	2	5174735;21361322		1601.82	8019327868	4.08601e+09	0	801.414
	FPGQLNADLR	38	7	50592996;5174735;29788768;29788785;4507729;21361322;14210536		1130.59	4811583887	4.07281e+09	0	565.8
	SGPFGQIFRPDNFVFGQSGAGNNWAK	10	5	5174735;29788768;29788785;4507729;21361322		2798.34	22011895474	14852969130	0	933.452
	KLAVNMVPFPR	7	7	50592996;5174735;29788768;29788785;4507729;21361322;14210536		1271.73	9411141021	3.13445e+09	1	636.368
	LAVNMVPFPR	9	7	50592996;5174735;29788768;29788785;4507729;21361322;14210536		1143.63	19904887588	8.3992e+09	0	572.321
	LHFFMPGFAPLTSR	14	6	5174735;29788768;29788785;4507729;21361322;14210536		1620.84	3.20081e+10	11198363410	0	540.95
	ISEQFTAMFR	14	6	50592996;5174735;29788768;29788785;4507729;21361322		1229.6	16699983619	5179652500	0	615.302
	LAVNMVPFPR	21	7	50592996;5174735;29788768;29788785;4507729;21361322;14210536	M5(Oxidation)	1159.63	2601104836	2.60688e+09	0	580.318
	YLTVAAVFR	17	3	5174735;29788785;21361322		1039.59	2.5019e+10	6.52037e+09	0	520.3
	KLAVNMVPFPR	14	7	50592996;5174735;29788768;29788785;4507729;21361322;14210536	M6(Oxidation)	1287.72	2.53097e+09	1297639109	1	644.366
	ISEQFTAMFR	30	6	50592996;5174735;29788768;29788785;4507729;21361322	M8(Oxidation)	1245.59	1.02896e+10	6.38965e+09	0	623.299
	RISEQFTAMFR	7	6	50592996;5174735;29788768;29788785;4507729;21361322		1385.7	5.09718e+08	203344434	1	462.571
	AVLVDLEPGTMDSVR	11	2	5174735;21361322	M11(Oxidation)	1617.81	4.41657e+09	4106219504	0	809.411
	LHFFMPGFAPLTSR	11	6	5174735;29788768;29788785;4507729;21361322;14210536	M5(Oxidation)	1636.83	8.22189e+09	5934690063	0	818.918
	ALTVPELTQQMFDAK	8	3	50592996;5174735;21361322		1691.87	9006225744	4183625950	0	846.436
	FPGQLNADLRK	34	7	50592996;5174735;29788768;29788785;4507729;21361322;14210536		1258.69	2488340276	6.33891e+08	1	629.848
	MAATFIGNSTAIQELFK	2	1	21361322		1841.95	1.7304e+08	1.03681e+08	0	614.653
	ALTVPELTQQMFDAK	7	3	50592996;5174735;21361322	M11(Oxidation)	1707.86	1819565552	1426635545	0	569.958
	NSSYFVEWIPNNVK	9	7	50592996;5174735;29788768;29788785;4507729;21361322;14210536		1696.83	20544721343	1.16612e+10	0	848.919
	MSMKEVDEQMLSVQSKNSSYFVEWIPNNVK	3	1	21361322	M1(Oxidation); M3(Oxidation)	3579.69	0	0	2	1193.9
	RISEQFTAMFR	4	6	50592996;5174735;29788768;29788785;4507729;21361322	M9(Oxidation)	1401.69	754437211	267681464	1	467.903
	ISEQFTAMFRR	2	6	50592996;5174735;29788768;29788785;4507729;21361322		1385.7	184064936	196293992	1	462.571
	EVDEQMLSVQSK	1	1	21361322		1392.67	0	1.07836e+08	0
	FWEVISDEHGIDPTGTYHGDSDLQLER	2	2	5174735;21361322		3116.42	0	1040320681	0
	IREEFPDR	2	2	21361322;14210536		1061.54	3.98498e+08	0	1	531.272
	ISEQFTAMFRR	1	6	50592996;5174735;29788768;29788785;4507729;21361322	M8(Oxidation)	1401.69	0	2.63005e+07	1
4507729	tubulin beta-2A chain [Homo sapiens]	53.71	1	25	371	2.48549e+10	1.25709e+10	184	187	445	49.875	4.89404
	Sequence	# PSMs	# Protein Groups	Protein Group Accessions	Modifications	MH+ [Da]	A2: Area	B2: Area	# Missed Cleavages	m/z [Da] A4
	MSATFIGNSTAIQELFK	5	3	5174735;29788768;4507729		1857.94	6143918656	5102469901	0	929.475
	GHYTEGAELVDSVLDVVR	20	5	50592996;5174735;29788768;29788785;4507729		1958.98	1.83897e+10	1.01262e+10	0	979.995
	GHYTEGAELVDSVLDVVRK	6	5	50592996;5174735;29788768;29788785;4507729		2087.07	1.43889e+09	371627686	1	1044.04
	MSATFIGNSTAIQELFKR	2	3	5174735;29788768;4507729		2014.04	7.6185e+07	90713643	1	1007.53
	IMNTFSVMPSPK	10	3	29788768;4507729;14210536	M2(Oxidation)	1367.67	538390976	4.64332e+08	0	684.339
	FPGQLNADLR	38	7	50592996;5174735;29788768;29788785;4507729;21361322;14210536		1130.59	4811583887	4.07281e+09	0	565.8
	SGPFGQIFRPDNFVFGQSGAGNNWAK	10	5	5174735;29788768;29788785;4507729;21361322		2798.34	22011895474	14852969130	0	933.452
	KLAVNMVPFPR	7	7	50592996;5174735;29788768;29788785;4507729;21361322;14210536		1271.73	9411141021	3.13445e+09	1	636.368
	LAVNMVPFPR	9	7	50592996;5174735;29788768;29788785;4507729;21361322;14210536		1143.63	19904887588	8.3992e+09	0	572.321
	IMNTFSVMPSPK	5	3	29788768;4507729;14210536		1351.67	1649919083	0	0	676.339
	MSMKEVDEQMLNVQNK	2	4	5174735;29788768;29788785;4507729	M1(Oxidation); M3(Oxidation)	1955.88	1.80792e+07	0	1	978.445
	MSATFIGNSTAIQELFK	5	3	5174735;29788768;4507729	M1(Oxidation)	1873.93	1868151088	1.46298e+09	0	937.471
	ALTVPELTQQMFDSK	6	2	29788768;4507729		1707.86	1819565552	644934922	0	569.958
	LHFFMPGFAPLTSR	14	6	5174735;29788768;29788785;4507729;21361322;14210536		1620.84	3.20081e+10	11198363410	0	540.95
	ISEQFTAMFR	14	6	50592996;5174735;29788768;29788785;4507729;21361322		1229.6	16699983619	5179652500	0	615.302
	LAVNMVPFPR	21	7	50592996;5174735;29788768;29788785;4507729;21361322;14210536	M5(Oxidation)	1159.63	2601104836	2.60688e+09	0	580.318
	EVDEQMLNVQNK	9	4	5174735;29788768;29788785;4507729	M6(Oxidation)	1462.68	346576326	2.74314e+08	0	731.845
	AILVDLEPGTMDSVR	12	4	50592996;29788768;29788785;4507729		1615.84	18841951668	6.65377e+09	0	808.421
	YLTVAAIFR	3	2	29788768;4507729		1053.61	975819150	381131537	0	527.308
	KLAVNMVPFPR	14	7	50592996;5174735;29788768;29788785;4507729;21361322;14210536	M6(Oxidation)	1287.72	2.53097e+09	1297639109	1	644.366
	ISEQFTAMFR	30	6	50592996;5174735;29788768;29788785;4507729;21361322	M8(Oxidation)	1245.59	1.02896e+10	6.38965e+09	0	623.299
	RISEQFTAMFR	7	6	50592996;5174735;29788768;29788785;4507729;21361322		1385.7	5.09718e+08	203344434	1	462.571
	LHFFMPGFAPLTSR	11	6	5174735;29788768;29788785;4507729;21361322;14210536	M5(Oxidation)	1636.83	8.22189e+09	5934690063	0	818.918
	INVYYNEAAGNK	6	1	4507729		1355.66	961509714	677206165	0	678.333
	FPGQLNADLRK	34	7	50592996;5174735;29788768;29788785;4507729;21361322;14210536		1258.69	2488340276	6.33891e+08	1	629.848
	AILVDLEPGTMDSVR	18	4	50592996;29788768;29788785;4507729	M11(Oxidation)	1631.83	10438238028	5571277406	0	816.419
	IMNTFSVMPSPK	4	3	29788768;4507729;14210536	M2(Oxidation); M8(Oxidation)	1383.66	58926026	145935364	0	692.336
	NSSYFVEWIPNNVK	9	7	50592996;5174735;29788768;29788785;4507729;21361322;14210536		1696.83	20544721343	1.16612e+10	0	848.919
	EVDEQMLNVQNK	12	4	5174735;29788768;29788785;4507729		1446.69	4349522496	3.77085e+09	0	723.848
	RISEQFTAMFR	4	6	50592996;5174735;29788768;29788785;4507729;21361322	M9(Oxidation)	1401.69	754437211	267681464	1	467.903
	ISEQFTAMFRR	2	6	50592996;5174735;29788768;29788785;4507729;21361322		1385.7	184064936	196293992	1	462.571
	ALTVPELTQQMFDSK	4	2	29788768;4507729	M11(Oxidation)	1723.86	196378156	246906026	0	862.433
	FWEVISDEHGIDPTGSYHGDSDLQLER	2	2	29788768;4507729		3102.41	2.35612e+08	0	0	776.357
	MSATFIGNSTAIQELFKR	1	3	5174735;29788768;4507729	M1(Oxidation)	2030.03	0	4.1722e+07	1
	MSMKEVDEQMLNVQNK	4	4	5174735;29788768;29788785;4507729	M3(Oxidation)	1939.89	0	3.26383e+07	1
	IREEYPDR	6	4	5174735;29788768;29788785;4507729		1077.53	3530006848	1.3137e+09	1	539.269
	ISEQFTAMFRR	1	6	50592996;5174735;29788768;29788785;4507729;21361322	M8(Oxidation)	1401.69	0	2.63005e+07	1
	EEYPDR	1	5	50592996;5174735;29788768;29788785;4507729		808.345	25750214	0	0	404.676
	GRMSMKEVDEQMLNVQNK	3	4	5174735;29788768;29788785;4507729	M3(Oxidation); K6(Acetyl)	2195.03	0	0	2	732.347
11024700	mitochondrial import inner membrane translocase subunit Tim13 [Homo sapiens]	53.68	4	4	5	2.45853e+08	0	5		95	10.493	8.17725
	Sequence	# PSMs	# Protein Groups	Protein Group Accessions	Modifications	MH+ [Da]	A2: Area	B2: Area	# Missed Cleavages	m/z [Da] A4
	VQIAVANAQELLQR	1	1	11024700		1552.88	315982220	0	0	776.942
	MEGGFGSDFGGSGSGK	1	1	11024700	N-Term(Acetyl); M1(Oxidation)	1534.61	15844722	0	0	767.81
	YMDAWNTVSR	1	1	11024700		1242.56	1.89722e+08	0	0	621.782
	LDPGLIMEQVK	1	1	11024700		1242.67	231854210	0	0	621.841
	LDPGLIMEQVK	1	1	11024700	M7(Oxidation)	1258.67	2.23806e+07	0	0	629.838
4506457	reticulocalbin-2 isoform a precursor [Homo sapiens]	52.68	14	14	29	1.50787e+09	8.30023e+07	21	8	317	36.8536	4.39893
	Sequence	# PSMs	# Protein Groups	Protein Group Accessions	Modifications	MH+ [Da]	A2: Area	B2: Area	# Missed Cleavages	m/z [Da] A4
	VIDFDENTALDDAEEESFR	1	1	4506457		2214.96	6.09711e+07	0	0	1107.99
	LSEEEILENPDLFLTSEATDYGR	3	1	4506457		2641.25	246149189	1.08557e+07	0	881.088
	WDPTANEDPEWILVEK	2	1	4506457		1941.92	1752608138	9.84871e+07	0	971.464
	WDPTANEDPEWILVEKDR	2	1	4506457		2213.05	159184769	0	1	1107.03
	KIDLDSDGFLTESELSSWIQMSFK	3	1	4506457		2776.34	2.15491e+07	0	1	926.117
	EALLGVQEDVDEYVK	3	1	4506457		1706.85	826604714	0	0	853.927
	VIDFDENTALDDAEEESFRK	2	1	4506457		2343.06	1.46185e+08	20070773	1	781.692
	FVNDYDKDNDGR	3	1	4506457		1457.63	1.01824e+08	7.30811e+06	1	729.317
	AEELHYPLGER	3	1	4506457		1313.65	7.39266e+08	70524778	0	657.327
	NGDGFVSLEEFLGDYR	1	1	4506457		1817.83	0	2.55727e+07	0
	HYAMQEAK	1	1	4506457		977.449	0	79994930	0
	FVNDYDK	2	1	4506457		900.408	1.41593e+08	39062336	0	450.708
	HYAMQEAK	1	1	4506457	M4(Oxidation)	993.444	2.83903e+07	0	0	497.226
	QQFVEYDK	1	1	4506457		1056.5	3.57416e+08	0	0	528.753
	QLHDDYFYHDEL	1	1	4506457		1594.68	1.94439e+09	0	0	797.844
195972866	keratin, type I cytoskeletal 10 [Homo sapiens]	52.23	35	40	177	4.00332e+09	6.1714e+09	58	119	584	58.7656	5.21143
	Sequence	# PSMs	# Protein Groups	Protein Group Accessions	Modifications	MH+ [Da]	A2: Area	B2: Area	# Missed Cleavages	m/z [Da] A4
	NQILNLTTDNANILLQIDNAR	4	1	195972866		2367.26	2.89285e+08	9.89407e+08	0	1184.13
	ELTTEIDNNIEQISSYK	2	1	195972866		1996.97	94520245	0	0	998.987
	NVQALEIELQSQLALK	17	1	195972866		1797.01	760490852	1005717953	0	899.009
	GSLGGGFSSGGFSGGSFSR	9	1	195972866		1707.77	1.47461e+09	2946188758	0	854.39
	ADLEMQIESLTEELAYLKK	7	1	195972866	M5(Oxidation)	2240.14	257847226	4.73305e+08	1	1120.57
	VTMQNLNDR	12	3	15431310;24430192;195972866		1090.53	3202956090	4.33008e+09	0	545.769
	VTMQNLNDR	8	3	15431310;24430192;195972866	M3(Oxidation)	1106.52	3.32628e+08	7.38425e+08	0	553.766
	NVSTGDVNVEMNAAPGVDLTQLLNNMR	5	1	195972866		2872.39	5.24142e+08	1804435947	0	718.855
	QSVEADINGLR	4	1	195972866		1201.62	2.73811e+08	827165842	0	601.312
	IRLENEIQTYR	9	1	195972866		1434.77	939364536	2603182741	1	717.889
	ADLEMQIESLTEELAYLKK	5	1	195972866		2224.14	760499794	416004898	1	1112.58
	LENEIQTYR	1	1	195972866		1165.58	946244443	0	0	583.295
	SSSSGSVGESSSK	2	1	195972866		1185.52	3.56272e+06	0	0	593.264
	ALEESNYELEGK	3	1	195972866		1381.65	5.72793e+08	1.47857e+09	0	691.328
	VLDELTLTK	4	1	195972866		1031.6	3826543332	7.25988e+09	0	516.302
	LASYLDKVR	7	4	15431310;4557701;24430192;195972866		1064.61	1.36421e+08	2.58438e+08	1	532.807
	NHEEEMKDLR	1	1	195972866		1300.6	5.20716e+07	0	1	434.203
	RVLDELTLTK	3	1	195972866		1187.7	2.13769e+08	4.12488e+08	1	594.353
	LKYENEVALR	5	1	195972866		1234.68	1.50307e+09	2.88824e+09	1	617.842
	DAEAWFNEK	6	1	195972866		1109.49	6.32564e+08	1.52734e+09	0	555.248
	SLLEGEGSSGGGGR	3	1	195972866		1262.6	6.45684e+08	1.49245e+09	0	631.801
	SQYEQLAEQNRK	6	1	195972866		1493.73	3.22037e+08	8.11115e+08	1	498.582
	SKELTTEIDNNIEQISSYK	2	1	195972866		2212.09	65180154	8.0302e+07	1	738.037
	YYKTIDDLKNQILNLTTDNANILLQIDNAR	1	1	195972866		3506.84	0	6303661	2
	TIDDLKNQILNLTTDNANILLQIDNAR	2	1	195972866		3052.63	0	3.20094e+08	1
	SQYEQLAEQNRKDAEAWFNEK	3	1	195972866		2584.2	0	3.22257e+08	2
	RNVQALEIELQSQLALK	1	1	195972866		1953.11	0	40158254	1
	QSLEASLAETEGR	2	1	195972866		1390.68	0	1123066663	0
	NVSTGDVNVEMNAAPGVDLTQLLNNMR	2	1	195972866	M26(Oxidation)	2888.38	0	9.0341e+08	0
	SQYEQLAEQNR	2	1	195972866		1365.64	0	305927432	0
	YENEVALR	1	1	195972866		993.5	0	645450796	0
	NVSTGDVNVEMNAAPGVDLTQLLNNMR	1	1	195972866	M11(Oxidation); M26(Oxidation)	2904.39	0	1.72546e+08	0
	VTMQNLNDRLASYLDKVR	3	3	15431310;24430192;195972866		2136.12	0	3.37498e+08	2
	KDAEAWFNEK	1	1	195972866		1237.58	0	4.98741e+07	1
	HGNSHQGEPR	7	1	195972866		1118.51	0	2.5765e+07	0
	ALEESNYELEGKIKEWYEK	2	1	195972866		2358.15	0	63274580	2
	LAADDFRLKYENEVALR	1	1	195972866		2023.06	0	6.85267e+07	2
	LAADDFR	4	7	15431310;4557701;14917115;24430192;195972866;40354195;10337581		807.398	3.70828e+09	9.43262e+07	0	404.203
	IKEWYEK	7	1	195972866		995.519	9.93026e+08	2.48191e+09	1	498.263
	LASYLDK	6	5	15431310;4557701;24430192;195972866;55956899		809.439	4475132576	6.92425e+09	0	405.223
	SEITELR	3	1	195972866		847.451	6.12413e+08	1122904907	0	424.229
	QSVEADINGLRR	1	1	195972866		1357.71	0	1.09285e+09	1
	ELTTEIDNNIEQISSYKSEITELRR	1	1	195972866		2981.51	0	0	2
	SEITELRR	1	1	195972866		1003.55	790251290	0	1	335.189
13376840	WD repeat-containing protein 61 [Homo sapiens]	52.13	12	12	27	1.05122e+09	1.65073e+07	26	1	305	33.5598	5.46533
	Sequence	# PSMs	# Protein Groups	Protein Group Accessions	Modifications	MH+ [Da]	A2: Area	B2: Area	# Missed Cleavages	m/z [Da] A4
	LDLQWSLEGHQLGVVSVDISHTLPIAASSSLDAHIR	2	1	13376840		3865.02	3.93222e+08	0	0	1289.01
	QEQAHDDAIWSVAWGTNKK	3	1	13376840		2184.04	165885476	0	1	1092.53
	QEQAHDDAIWSVAWGTNK	2	1	13376840		2055.95	50994234	0	0	1028.48
	LLHTLEGHAMPIR	2	1	13376840		1487.81	753203972	0	0	496.609
	SIDAGPVDAWTLAFSPDSQYLATGTHVGK	3	1	13376840		3004.47	1.50352e+09	0	0	1002.16
	SLTFSPDSQLLVTASDDGYIK	2	1	13376840		2257.12	368577768	0	0	1129.06
	VNIFGVESGK	2	1	13376840		1049.56	3.3988e+08	0	0	525.285
	FILSIAYSPDGK	1	1	13376840		1310.7	344765037	0	0	655.854
	GKFILSIAYSPDGK	2	1	13376840		1495.81	5.25382e+07	0	1	748.41
	LLHTLEGHAMPIR	4	1	13376840	M10(Oxidation)	1503.81	5.74462e+08	1.65073e+07	0	376.707
	VNIFGVESGKK	2	1	13376840		1177.66	896934564	0	1	589.332
	EYSLDTR	1	1	13376840		883.415	428217707	0	0	442.211
	TNQYGILFK	1	1	13376840	N-Term(Acetyl)	1125.59	148721830	0	0	563.3
4506439	histone-binding protein RBBP7 isoform 2 [Homo sapiens]	52	7	14	39	2.21415e+09	2.52654e+08	29	10	425	47.7902	5.04639
	Sequence	# PSMs	# Protein Groups	Protein Group Accessions	Modifications	MH+ [Da]	A2: Area	B2: Area	# Missed Cleavages	m/z [Da] A4
	AIFTGHSAVVEDVAWHLLHESLFGSVADDQK	4	1	4506439		3378.68	2046063443	5.92987e+07	0	1126.9
	DYALHWLVLGTHTSDEQNHLVVAR	2	1	4506439		2774.4	3.66843e+08	0	0	925.471
	TPSSDVLVFDYTK	2	2	207029415;4506439		1471.73	1503119616	3.44291e+08	0	736.369
	TVALWDLR	1	2	207029415;4506439		973.546	2178867258	0	0	487.276
	YMPQNPHIIATK	7	1	4506439	M2(Oxidation)	1428.73	1.17303e+09	2.3446e+08	0	476.914
	LHTFESHKDEIFQVHWSPHNETILASSGTDR	1	1	4506439		3618.73	3.44578e+08	0	1	1206.92
	LMIWDTR	3	2	207029415;4506439	M2(Oxidation)	950.475	189142309	134750040	0	475.741
	LNVWDLSK	3	2	207029415;4506439		974.53	1117207768	179210928	0	487.769
	INHEGEVNR	1	2	207029415;4506439		1067.52	6.44165e+07	0	0	534.264
	NTPFLYDLVMTHALQWPSLTVQWLPEVTKPEGK	1	1	4506439		3838.98	4.2985e+07	0	0	1280.33
	YMPQNPHIIATK	2	1	4506439		1412.73	1611081002	0	0	471.583
	RLNVWDLSK	5	2	207029415;4506439		1130.63	6.55558e+08	55356570	1	377.548
	EMFEDTVEER	1	1	4506439		1284.54	7.52351e+07	0	0	642.775
	IGEEQSAEDAEDGPPELLFIHGGHTAK	1	1	4506439		2847.34	4.14185e+07	0	0	712.59
	VINEEYK	3	2	207029415;4506439		894.455	1153066118	171729539	0	447.731
	LMIWDTR	2	2	207029415;4506439		934.48	2.41752e+09	0	0	467.744
56788356	tuftelin-interacting protein 11 [Homo sapiens]	51.73	38	38	87	1.08726e+09	0	87		837	96.7584	5.66846
	Sequence	# PSMs	# Protein Groups	Protein Group Accessions	Modifications	MH+ [Da]	A2: Area	B2: Area	# Missed Cleavages	m/z [Da] A4
	SLLENDQLLSHGGQDLSADAFHR	2	1	56788356		2523.22	545706482	0	0	1262.11
	SMFSDQVLAHPSVK	2	1	56788356		1545.77	775391866	0	0	773.39
	AVSSNVGAYMQPGAR	4	1	56788356		1507.73	7.75452e+08	0	0	754.37
	GAVGAYGSER	1	1	56788356		966.463	3.2603e+08	0	0	483.735
	IFETLQDKYYEEYR	2	1	56788356		1896.9	58630988	0	1	948.954
	TWVPTSLQSLIDMAK	2	1	56788356		1689.89	464974476	0	0	845.448
	SMFSDQVLAHPSVK	1	1	56788356	M2(Oxidation)	1561.77	1.06396e+08	0	0	781.387
	TGGNFKPSQK	1	1	56788356		1063.55	1.94337e+07	0	0	532.279
[truncated: 13,976 more rows]

## Sheet: Sheet2
Accession	Description	ΣCoverage	Σ# Unique Peptides	Σ# Peptides	Σ# PSMs	XPF: Area	SN1B: Area	# PSM-XPF	# PSM-SN1B	# AAs	MW [kDa]	calc. pI
11024714	polyubiquitin-B precursor [Homo sapiens]	91.7	12	12	79	5978179117	3.62893e+09	32	47	229	25.7458	7.43018
167466173	heat shock 70 kDa protein 1A/1B [Homo sapiens]	77.22	24	49	775	4.58558e+10	42003277638	304	471	641	70.009	5.65576
5729877	heat shock cognate 71 kDa protein isoform 1 [Homo sapiens]	77.09	33	53	940	4.71189e+10	4.22395e+10	318	622	646	70.8542	5.51611
4503841	X-ray repair cross-complementing protein 6 [Homo sapiens]	76.19	69	69	638	6.1971e+10	1.93164e+08	609	29	609	69.7991	6.63916
47132620	keratin, type II cytoskeletal 2 epidermal [Homo sapiens]	74.49	36	48	202	4568903516	7.93605e+09	60	142	639	65.3932	8.00146
10863945	X-ray repair cross-complementing protein 5 [Homo sapiens]	73.91	60	61	595	5.30516e+10	2.03644e+08	570	25	732	82.6523	5.80811
12383082	5' exonuclease Apollo [Homo sapiens]	71.05	47	47	809	132778685958	795357059	775	34	532	59.9639	8.41162
4885217	DNA repair endonuclease XPF [Homo sapiens]	68.23	90	90	2425	1.26834e+08	161438527129	8	2417	916	104.42	6.93213
52627149	telomeric repeat-binding factor 2-interacting protein 1 [Homo sapiens]	67.42	33	33	208	20904492104	2.71027e+07	202	6	399	44.2328	4.729
4557553	emerin [Homo sapiens]	67.32	16	16	57	3670942433	1.51408e+08	44	13	254	28.9759	5.50342
378548190	40S ribosomal protein S3 isoform 1 [Homo sapiens]	65.84	15	15	30	1.62668e+08	2.0716e+08	15	15	243	26.6714	9.65674
429535832	telomeric repeat-binding factor 2 [Homo sapiens]	63.47	38	38	221	23431500937	4.96859e+07	217	4	542	59.5566	9.34912
5453603	T-complex protein 1 subunit beta isoform 1 [Homo sapiens]	62.43	27	27	71	4.5196e+08	2.42515e+08	39	32	535	57.4521	6.45557
13654237	DNA-dependent protein kinase catalytic subunit isoform 1 [Homo sapiens]	60.34	299	299	2479	6.43837e+10	9.7591e+07	2429	50	4128	468.788	7.12256
4503097	casein kinase II subunit alpha' [Homo sapiens]	59.14	18	19	69	9.76544e+08	4.43839e+08	34	35	350	41.1871	8.55811
156071459	ADP/ATP translocase 2 [Homo sapiens]	59.06	8	23	131	1.13562e+10	1.2984e+09	96	35	298	32.8312	9.68604
14389309	tubulin alpha-1C chain [Homo sapiens]	59.02	7	29	324	3.94648e+10	6.88528e+09	215	109	449	49.8635	5.09717
41399285	60 kDa heat shock protein, mitochondrial [Homo sapiens]	58.81	34	34	133	4.2186e+09	1.44222e+08	114	19	573	61.0164	5.87158
10800144	histone cluster 1, H2aj [Homo sapiens]	58.59	2	5	13	1.21618e+09	4.4145e+08	7	6	128	13.9278	10.8872
10800140	histone H2B type 1-B [Homo sapiens]	57.94	2	9	33	1.65884e+09	3.17972e+08	15	18	126	13.9416	10.3159
18105048	histone H2B type 1-K [Homo sapiens]	57.94	1	8	32	1.65884e+09	3.17972e+08	13	19	126	13.8816	10.3159
14210536	tubulin beta-6 chain [Homo sapiens]	57.4	9	20	240	2.41526e+10	1.04196e+10	125	115	446	49.825	4.88135
20070280	transcription initiation factor TFIID subunit 9B [Homo sapiens]	57.37	6	11	20	3.76319e+08	0	20		251	27.6044	9.5542
34147630	elongation factor Tu, mitochondrial precursor [Homo sapiens]	56.92	27	27	226	1.2755e+09	7.08833e+09	41	185	455	49.8433	7.60596
16936528	cyclin-dependent kinase 2 isoform 1 [Homo sapiens]	56.71	11	13	17	2.73738e+08	5.48551e+07	15	2	298	33.908	8.67529
29570791	casein kinase II subunit alpha isoform a [Homo sapiens]	56.52	20	21	83	2.19937e+09	7.77475e+08	45	38	391	45.1148	7.73779
157412270	heterogeneous nuclear ribonucleoprotein M isoform b [Homo sapiens]	56.15	35	35	118	1.01997e+09	1.69772e+08	82	36	691	73.5724	8.82178
40018640	parafibromin [Homo sapiens]	55.93	32	32	77	3.83372e+09	2.61051e+07	72	5	531	60.5391	9.61279
55956899	keratin, type I cytoskeletal 9 [Homo sapiens]	55.86	33	34	146	2.49579e+09	4.45395e+09	53	93	623	62.0268	5.23682
514052659	tubulin alpha-4A chain isoform 2 [Homo sapiens]	55.43	2	20	243	30616481301	5.86516e+09	161	82	433	48.2976	5.0083
16507237	78 kDa glucose-regulated protein precursor [Homo sapiens]	54.74	39	41	240	2.49848e+10	2.18251e+10	70	170	654	72.2884	5.16064
29788785	tubulin beta chain [Homo sapiens]	54.73	6	27	527	3.22844e+10	1.55383e+10	255	272	444	49.639	4.89404
5174735	tubulin beta-4B chain [Homo sapiens]	54.61	2	27	440	3.07749e+10	1.44405e+10	208	232	445	49.799	4.89404
29788768	tubulin beta-2B chain [Homo sapiens]	54.61	2	26	371	2.48549e+10	1.25709e+10	183	188	445	49.9209	4.89404
4503599	DNA excision repair protein ERCC-1 isoform 2 [Homo sapiens]	54.55	24	24	208	0	2.74268e+10		208	297	32.5419	6.25244
7657575	NAD-dependent protein deacetylase sirtuin-1 isoform a [Homo sapiens]	54.35	37	37	218	1.47838e+10	2.8197e+08	196	22	747	81.63	4.66553
24234688	stress-70 protein, mitochondrial precursor [Homo sapiens]	54.2	32	33	127	6.62706e+09	5.73339e+09	57	70	679	73.6348	6.16357
21361322	tubulin beta-4A chain [Homo sapiens]	54.05	5	22	358	3.07749e+10	1.44405e+10	184	174	444	49.5539	4.88135
4507729	tubulin beta-2A chain [Homo sapiens]	53.71	1	25	371	2.48549e+10	1.25709e+10	184	187	445	49.875	4.89404
11024700	mitochondrial import inner membrane translocase subunit Tim13 [Homo sapiens]	53.68	4	4	5	2.45853e+08	0	5		95	10.493	8.17725
4506457	reticulocalbin-2 isoform a precursor [Homo sapiens]	52.68	14	14	29	1.50787e+09	8.30023e+07	21	8	317	36.8536	4.39893
195972866	keratin, type I cytoskeletal 10 [Homo sapiens]	52.23	35	40	177	4.00332e+09	6.1714e+09	58	119	584	58.7656	5.21143
13376840	WD repeat-containing protein 61 [Homo sapiens]	52.13	12	12	27	1.05122e+09	1.65073e+07	26	1	305	33.5598	5.46533
4506439	histone-binding protein RBBP7 isoform 2 [Homo sapiens]	52	7	14	39	2.21415e+09	2.52654e+08	29	10	425	47.7902	5.04639
56788356	tuftelin-interacting protein 11 [Homo sapiens]	51.73	38	38	87	1.08726e+09	0	87		837	96.7584	5.66846
4757834	BAG family molecular chaperone regulator 2 [Homo sapiens]	51.18	13	13	47	9.92864e+08	1974590230	15	32	211	23.7572	6.69775
50592996	tubulin beta-3 chain isoform 1 [Homo sapiens]	50.89	5	21	320	2.52491e+10	1.28649e+10	167	153	450	50.4003	4.93213
119395750	keratin, type II cytoskeletal 1 [Homo sapiens]	50.47	39	47	258	5.01603e+09	8.98133e+09	77	181	644	65.999	8.11865
50345984	ATP synthase subunit alpha, mitochondrial isoform a precursor [Homo sapiens]	50.45	24	24	61	6.80626e+08	2.10899e+08	34	27	553	59.7136	9.12939
15431310	keratin, type I cytoskeletal 14 [Homo sapiens]	50.21	11	27	95	3.79546e+09	4.07635e+09	27	68	472	51.5894	5.16064
119395754	keratin, type II cytoskeletal 5 [Homo sapiens]	50.17	19	36	104	850740488	1.58016e+09	33	71	590	62.34	7.73779
156071462	ADP/ATP translocase 3 [Homo sapiens]	50	6	21	102	1.13562e+10	1.2984e+09	72	30	298	32.8452	9.74463
78214522	60S ribosomal protein L38 [Homo sapiens]	50	4	4	9	2.96828e+08	3.47679e+07	8	1	70	8.21273	10.0962
4503529	eukaryotic initiation factor 4A-I isoform 1 [Homo sapiens]	49.75	14	16	35	2.23418e+08	1.68399e+08	16	19	406	46.1246	5.47803
63162572	T-complex protein 1 subunit gamma isoform a [Homo sapiens]	49.36	25	25	62	6.83024e+08	3.58624e+08	30	32	545	60.4953	6.49365
46409270	tubulin alpha-3E chain [Homo sapiens]	48.89	2	17	176	3.83556e+10	6.88528e+09	108	68	450	49.8846	5.09717
316659409	actin, cytoplasmic 2 [Homo sapiens]	48.53	5	14	51	6.86704e+08	5.31246e+08	22	29	375	41.7658	5.47803
374671789	single-stranded DNA-binding protein, mitochondrial precursor [Homo sapiens]	47.97	6	6	8	2.32715e+08	0	8		148	17.249	9.59814
151101235	TERF1-interacting nuclear factor 2 isoform 2 [Homo sapiens]	47.74	14	14	23	2.45431e+08	0	23		354	39.4196	9.24658
42476169	RNA polymerase II-associated factor 1 homolog isoform 1 [Homo sapiens]	47.27	23	23	48	1.53226e+09	2.01078e+07	45	3	531	59.9391	4.62744
48762932	T-complex protein 1 subunit theta [Homo sapiens]	47.26	25	25	70	7.88422e+08	3.80865e+08	34	36	548	59.5825	5.60498
431822408	heat shock protein HSP 90-beta isoform c [Homo sapiens]	46.92	17	32	119	1.19103e+10	7.15719e+08	70	49	714	82.2687	5.05908
154146191	heat shock protein HSP 90-alpha isoform 2 [Homo sapiens]	46.86	20	35	138	1.84405e+09	5.66937e+08	73	65	732	84.6067	5.021
4504511	dnaJ homolog subfamily A member 1 [Homo sapiens]	46.85	23	23	108	6.72414e+09	2.67247e+09	63	45	397	44.8395	7.07861
25777730	aldehyde dehydrogenase X, mitochondrial precursor [Homo sapiens]	45.84	19	21	43	4.9444e+08	429142491	19	24	517	57.2132	6.99072
62865614	adenylate kinase isoenzyme 6 isoform a [Homo sapiens]	45.83	5	10	17	3.23232e+08	0	17		264	28.9556	8.66064
5803181	stress-induced-phosphoprotein 1 [Homo sapiens]	45.3	32	32	54	5.92654e+08	9.82867e+07	45	9	543	62.5994	6.80029
38455427	T-complex protein 1 subunit delta isoform a [Homo sapiens]	45.27	21	21	62	6.62891e+08	3.07209e+08	38	24	539	57.8878	7.82568
33469968	DNA replication licensing factor MCM7 isoform 1 [Homo sapiens]	44.78	27	27	50	1.4201e+08	9.22482e+07	24	26	719	81.2566	6.45557
116805327	methylcrotonoyl-CoA carboxylase subunit alpha, mitochondrial precursor [Homo sapiens]	44.55	23	23	57	3.70894e+08	7.30952e+08	14	43	725	80.4219	7.78174
11545863	methylcrotonoyl-CoA carboxylase beta chain, mitochondrial [Homo sapiens]	44.4	20	20	60	1.78981e+08	5.8453e+08	12	48	563	61.2944	7.6792
57863257	T-complex protein 1 subunit alpha isoform a [Homo sapiens]	44.24	21	21	59	7.555e+08	3.49604e+08	30	29	556	60.3056	6.11279
117190192	heterogeneous nuclear ribonucleoproteins C1/C2 isoform a [Homo sapiens]	44.12	1	13	36	1.47165e+09	1.11182e+08	28	8	306	33.6495	5.08447
18105007	CAD protein [Homo sapiens]	44	73	73	213	2.19375e+09	1.2568e+08	182	31	2225	242.829	6.45557
5031839	keratin, type II cytoskeletal 6A [Homo sapiens]	43.97	4	30	87	850740488	1.66544e+09	27	60	564	60.0083	8.00146
4504301	histone H4 [Homo sapiens]	43.69	7	7	27	1.47478e+09	3.28062e+08	16	11	103	11.3604	11.356
56181387	E3 ubiquitin-protein ligase CHIP [Homo sapiens]	43.56	15	15	54	1.43652e+09	1.07666e+09	28	26	303	34.8342	5.87158
13676857	heat shock-related 70 kDa protein 2 [Homo sapiens]	43.35	12	31	304	4.71189e+10	4.21569e+10	99	205	639	69.9779	5.74463
330340389	up-regulated during skeletal muscle growth protein 5 [Homo sapiens]	43.1	2	2	4	184910375	38025988	3	1	58	6.45337	9.75928
4506671	60S acidic ribosomal protein P2 [Homo sapiens]	42.61	2	2	3	2.60232e+07	1.70327e+07	1	2	115	11.6578	4.53857
5730023	ruvB-like 2 [Homo sapiens]	42.55	20	20	46	1.1929e+09	7.33837e+07	36	10	463	51.1246	5.64307
16751921	dermcidin preproprotein [Homo sapiens]	41.82	5	5	7	1.30843e+08	4.63649e+07	2	5	110	11.2768	6.53662
117190254	heterogeneous nuclear ribonucleoproteins C1/C2 isoform b [Homo sapiens]	41.64	1	13	36	1.47165e+09	1.11182e+08	28	8	293	32.3179	5.08447
5453844	TAF6-like RNA polymerase II p300/CBP-associated factor-associated factor 65 kDa subunit 6L [Homo sapiens]	41.48	21	21	34	5.22506e+08	0	34		622	67.772	8.96826
4758340	phenylalanine--tRNA ligase alpha subunit [Homo sapiens]	41.14	13	13	22	2.88399e+08	3.86155e+07	17	5	508	57.5275	7.79639
24307939	T-complex protein 1 subunit epsilon [Homo sapiens]	41.04	24	24	56	3.66259e+08	2.01005e+08	29	27	541	59.6328	5.65576
50345988	ATP synthase subunit gamma, mitochondrial isoform L (liver) precursor [Homo sapiens]	40.94	11	11	32	1.02666e+09	1.6928e+08	20	12	298	32.9753	9.21729
119703753	keratin, type II cytoskeletal 6B [Homo sapiens]	40.6	2	28	99	1.35346e+09	3.14839e+09	28	71	564	60.0303	8.00146
38679977	acetyl-CoA carboxylase 1 isoform 2 [Homo sapiens]	40.45	67	77	162	1.16348e+08	4.31241e+08	30	132	2346	265.385	6.3667
20149598	mitochondrial dicarboxylate carrier isoform 2 [Homo sapiens]	40.42	12	12	22	3.27882e+08	2.2164e+07	16	6	287	31.2623	9.53955
148529014	DNA damage-binding protein 1 [Homo sapiens]	40.26	48	48	180	2.98001e+09	2.7962e+08	134	46	1140	126.887	5.26221
47132595	phosphate carrier protein, mitochondrial isoform b precursor [Homo sapiens]	40.17	16	16	66	4.05378e+09	2.48419e+08	49	17	361	39.9326	9.36377
71772415	40S ribosomal protein S15a [Homo sapiens]	40	4	4	9	8.39301e+07	1.04114e+08	5	4	130	14.83	10.1255
5453607	T-complex protein 1 subunit eta isoform a [Homo sapiens]	39.78	20	20	54	5.22923e+08	2.50353e+08	24	30	543	59.3289	7.6499
166197710	protein LSM14 homolog A isoform b [Homo sapiens]	39.52	21	21	64	0	1.57191e+09		64	463	50.5232	9.51025
4503471	elongation factor 1-alpha 1 [Homo sapiens]	39.39	15	15	105	4.65563e+09	2.43254e+09	46	59	462	50.1091	9.01221
4506773	protein S100-A9 [Homo sapiens]	38.6	4	4	5	14165342	2.80374e+07	1	4	114	13.2335	6.12549
13775200	splicing factor 3B subunit 5 [Homo sapiens]	38.37	4	4	8	1.42907e+08	0	8		86	10.1288	6.354
62548854	BAG family molecular chaperone regulator 5 isoform b [Homo sapiens]	38.26	14	14	26	8.53034e+07	2.0034e+08	6	20	447	51.1677	6.04932
24307899	GTPase Era, mitochondrial [Homo sapiens]	37.99	14	14	41	9.67086e+07	1.13525e+09	4	37	437	48.3195	8.83643
295821207	cell division control protein 45 homolog isoform 3 [Homo sapiens]	37.88	18	18	44	1.57286e+09	1.21558e+08	34	10	520	60.206	5.80811
5902102	small nuclear ribonucleoprotein Sm D1 [Homo sapiens]	37.82	3	3	8	2.03296e+08	9.32864e+06	7	1	119	13.2734	11.561
189095269	propionyl-CoA carboxylase alpha chain, mitochondrial isoform b [Homo sapiens]	37.75	22	22	47	1.30536e+07	2.18178e+08	1	46	702	76.9986	7.34229
11321607	pachytene checkpoint protein 2 homolog isoform 1 [Homo sapiens]	37.73	15	15	34	242745478	1.52229e+08	15	19	432	48.5205	6.0874
106049528	pyruvate carboxylase, mitochondrial precursor [Homo sapiens]	37.52	32	32	53	9.99184e+07	2.59881e+08	9	44	1178	129.551	6.84424
110735439	Werner syndrome ATP-dependent helicase [Homo sapiens]	37.5	58	58	127	1554652067	0	127		1432	162.357	6.34131
428977337	protein AAR2 homolog [Homo sapiens]	37.5	12	12	18	1.05386e+08	6.8597e+07	12	6	384	43.4441	5.96045
5803165	protein transport protein Sec61 subunit beta [Homo sapiens]	37.5	3	3	3	8.68052e+07	0	3		96	9.9681	11.561
31543831	tubulin gamma-1 chain [Homo sapiens]	37.47	14	14	30	1.83085e+08	9.72946e+07	16	14	451	51.1378	6.13818
124256496	heat shock 70 kDa protein 1-like [Homo sapiens]	37.44	3	23	353	4.35483e+10	3.73632e+10	140	213	641	70.3313	6.02393
91208426	pre-mRNA-processing-splicing factor 8 [Homo sapiens]	37.22	76	76	109	3.53839e+08	2.46032e+07	97	12	2335	273.427	8.83643
381342476	heterogeneous nuclear ribonucleoprotein H [Homo sapiens]	37.19	7	12	47	2.13218e+09	1.27826e+08	37	10	449	49.1984	6.30322
22202629	apoptosis-inducing factor 1, mitochondrial isoform 2 precursor [Homo sapiens]	37.11	19	19	55	6.49327e+08	2.85805e+08	32	23	609	66.2536	8.93896
4506753	ruvB-like 1 [Homo sapiens]	37.06	13	13	44	1.02016e+09	1.11889e+08	28	16	456	50.1963	6.41748
4504253	histone H2A.x [Homo sapiens]	37.06	1	4	6	1.20329e+09	5.23704e+08	4	2	143	15.1354	10.7407
323276700	40S ribosomal protein S10 [Homo sapiens]	36.97	5	5	8	1.56431e+08	0	8		165	18.8859	10.1548
31880783	protein pelota homolog [Homo sapiens]	36.88	13	13	53	5.46329e+08	9.49697e+08	18	35	385	43.332	6.34131
259155317	mitochondrial 2-oxoglutarate/malate carrier protein isoform 3 [Homo sapiens]	36.88	8	8	17	2.52882e+08	1.29126e+07	14	3	263	28.4759	9.89111
23503295	casein kinase II subunit beta [Homo sapiens]	36.74	6	6	37	1.94124e+09	7.86425e+08	26	11	215	24.926	5.5542
119943100	propionyl-CoA carboxylase beta chain, mitochondrial isoform 1 precursor [Homo sapiens]	36.73	16	16	20	2.08607e+07	2.15835e+08	2	18	539	58.1788	7.63525
7661952	squamous cell carcinoma antigen recognized by T-cells 3 [Homo sapiens]	36.55	33	33	72	1.58319e+09	0	72		963	109.865	5.56689
5454090	translocon-associated protein subunit delta isoform 2 precursor [Homo sapiens]	36.42	5	5	11	2.62818e+08	8.10027e+07	6	5	173	18.9866	6.15088
33239451	proliferating cell nuclear antigen [Homo sapiens]	36.4	9	9	35	6.0267e+08	3.22104e+08	19	16	261	28.7503	4.69092
207029415	histone-binding protein RBBP4 isoform b [Homo sapiens]	36.32	4	11	30	2.08807e+09	2.55161e+08	19	11	424	47.555	4.89404
256223453	probable ATP-dependent RNA helicase DDX20 [Homo sapiens]	36.17	21	21	43	7.13119e+08	1.85527e+07	39	4	824	92.1825	6.94678
21361399	serine/threonine-protein phosphatase 2A 65 kDa regulatory subunit A alpha isoform [Homo sapiens]	36.16	18	18	28	8.1314e+08	3.73845e+07	25	3	589	65.2669	5.10986
6005942	transitional endoplasmic reticulum ATPase [Homo sapiens]	35.98	25	25	66	2.46785e+08	4.52799e+08	19	47	806	89.2657	5.26221
116734702	homeobox protein Hox-D13 [Homo sapiens]	35.86	8	9	17	3.72356e+08	2.08845e+07	16	1	343	36.0787	9.45166
19920317	cytoskeleton-associated protein 4 [Homo sapiens]	35.71	19	19	26	4.3329e+07	1.25497e+08	7	19	602	65.9827	5.92236
4506455	reticulocalbin-1 precursor [Homo sapiens]	35.65	8	8	10	1.66663e+08	4.12883e+07	6	4	331	38.8662	4.99561
4506691	40S ribosomal protein S16 [Homo sapiens]	35.62	5	5	10	1.37903e+08	4.7276e+07	5	5	146	16.435	10.2134
7661950	RNA polymerase-associated protein CTR9 homolog [Homo sapiens]	35.55	38	38	114	1.90217e+09	2.18282e+07	108	6	1173	133.42	6.771
303227926	matrin-3 isoform a [Homo sapiens]	35.54	25	25	55	1.52422e+09	4.06511e+07	47	8	847	94.5648	6.25244
11968182	40S ribosomal protein S18 [Homo sapiens]	35.53	6	6	10	1.41347e+08	1.07711e+08	4	6	152	17.7079	10.9897
54112121	splicing factor 3B subunit 3 [Homo sapiens]	35.5	34	34	72	5.88307e+08	9.94144e+07	52	20	1217	135.492	5.26221
83776600	aurora kinase B isoform 1 [Homo sapiens]	35.47	10	10	20	6.27144e+07	2.8405e+07	8	12	344	39.2856	9.29053
14165435	heterogeneous nuclear ribonucleoprotein K isoform b [Homo sapiens]	35.42	13	13	25	492617993	2.36542e+07	20	5	463	50.9444	5.5415
4506675	dolichyl-diphosphooligosaccharide--protein glycosyltransferase subunit 1 precursor [Homo sapiens]	35.42	16	16	34	178397726	7.66808e+07	14	20	607	68.5268	6.37939
24430192	keratin, type I cytoskeletal 16 [Homo sapiens]	35.31	7	19	67	3.79546e+09	4.07635e+09	18	49	473	51.2362	5.04639
38505218	acyl-CoA dehydrogenase family member 11 [Homo sapiens]	35.26	23	23	50	0	5.45815e+08		50	780	87.2088	8.01611
156523968	poly [ADP-ribose] polymerase 1 [Homo sapiens]	35.11	31	31	50	1.19866e+09	6066886	49	1	1014	113.012	8.88037
40217847	U5 small nuclear ribonucleoprotein 200 kDa helicase [Homo sapiens]	35.11	71	72	133	4.70051e+08	3.83593e+07	125	8	2136	244.353	6.06201
38202257	neutral alpha-glucosidase AB isoform 2 precursor [Homo sapiens]	35.06	27	27	48	2.16428e+08	9.55816e+07	23	25	944	106.807	6.13818
4503363	dolichol-phosphate mannosyltransferase [Homo sapiens]	35	6	6	19	2.08493e+08	1.00019e+08	6	13	260	29.6158	9.56885
14150100	cancer-related nucleoside-triphosphatase [Homo sapiens]	34.74	5	5	8	33082547	1.11454e+08	2	6	190	20.7001	9.53955
6912540	cytosolic Fe-S cluster assembly factor NUBP2 [Homo sapiens]	34.69	6	6	8	34000787	8.05434e+07	2	6	271	28.8068	5.8335
50592988	cytochrome b-c1 complex subunit 2, mitochondrial precursor [Homo sapiens]	34.66	12	12	18	2.52523e+08	8.66632e+06	17	1	453	48.4129	8.63135
4502643	T-complex protein 1 subunit zeta isoform a [Homo sapiens]	34.65	16	16	45	5.27174e+08	2.26369e+08	22	23	531	57.9876	6.68311
4504191	DNA mismatch repair protein Msh6 [Homo sapiens]	34.41	44	44	120	1.30366e+09	1.72327e+08	83	37	1360	152.689	6.90283
7706326	pre-mRNA branch site protein p14 [Homo sapiens]	34.4	4	4	5	59040029	1.22622e+07	4	1	125	14.5756	9.37842
46909584	cAMP-dependent protein kinase catalytic subunit alpha isoform 2 [Homo sapiens]	34.4	12	12	19	6.65997e+08	1.92789e+07	18	1	343	39.7966	8.66064
8923930	CDGSH iron-sulfur domain-containing protein 1 [Homo sapiens]	34.26	3	3	4	6.65412e+07	0	4		108	12.1912	9.08545
148470406	heterogeneous nuclear ribonucleoprotein F [Homo sapiens]	34.22	7	9	26	1913040164	2.10223e+08	21	5	415	45.6429	5.57959
4502709	cyclin-dependent kinase 1 isoform 1 [Homo sapiens]	34.01	7	9	15	377326058	4.04874e+07	12	3	297	34.0739	8.39697
5454024	ribonuclease P protein subunit p30 isoform b [Homo sapiens]	33.58	7	7	11	6.875e+07	2.89173e+07	6	5	268	29.3027	8.90967
42544159	heat shock protein 105 kDa [Homo sapiens]	33.57	21	24	54	4.56053e+08	1.68502e+08	26	28	858	96.8037	5.38916
5031741	dnaJ homolog subfamily A member 2 [Homo sapiens]	33.5	18	18	103	2989861845	1.24511e+09	59	44	412	45.7166	6.48096
4505773	prohibitin [Homo sapiens]	33.46	7	7	9	3.11825e+07	3.92651e+07	2	7	272	29.7859	5.75732
38327039	heat shock 70 kDa protein 4 [Homo sapiens]	33.33	21	24	58	4.47172e+08	1.73441e+08	26	32	840	94.2712	5.18604
312596881	26S protease regulatory subunit 8 isoform 2 [Homo sapiens]	33.17	9	10	19	1.12196e+08	1.03651e+08	8	11	398	44.7557	8.17725
351721324	protein SET isoform 4 [Homo sapiens]	33.08	5	5	8	3.73527e+08	22416691	7	1	266	31.1053	4.23389
208609990	nuclear pore complex protein Nup93 isoform 1 [Homo sapiens]	32.84	23	23	31	3.43811e+08	1.84661e+07	27	4	819	93.4296	5.71924
16596696	transcriptional adapter 1 [Homo sapiens]	32.84	8	8	15	4.62222e+08	0	15		335	37.3582	7.38623
217272894	116 kDa U5 small nuclear ribonucleoprotein component isoform b [Homo sapiens]	32.66	23	24	53	4.36518e+08	4.32518e+07	39	14	937	105.317	5.22412
4506209	26S protease regulatory subunit 7 isoform 1 [Homo sapiens]	32.56	11	11	19	1.27966e+08	6.53166e+07	8	11	433	48.6031	5.94775
414144878	casein kinase I isoform alpha isoform 3 [Homo sapiens]	32.31	9	9	17	2.53823e+08	0	17		325	37.5432	9.48096
27436920	C-Jun-amino-terminal kinase-interacting protein 4 isoform 3 [Homo sapiens]	32.29	35	35	59	4.25019e+08	3.45883e+06	57	2	1307	144.592	5.17334
325652048	transcription elongation factor B polypeptide 1 isoform b [Homo sapiens]	32.29	3	3	10	2.83397e+08	4.98309e+07	5	5	96	10.8254	5.36377
197333879	genetic suppressor element 1 isoform 2 [Homo sapiens]	32.26	25	25	28	2.30984e+08	0	28		1113	125.765	7.26904
33469141	COBW domain-containing protein 2 [Homo sapiens]	32.15	8	8	10	1.10786e+08	3.07426e+07	9	1	395	44.0066	4.89404
4505357	NADH dehydrogenase [ubiquinone] 1 alpha subcomplex subunit 4 [Homo sapiens]	32.1	3	3	9	1.22724e+08	7.93555e+07	6	3	81	9.36391	9.37842
40353734	nucleophosmin isoform 2 [Homo sapiens]	32.08	8	8	15	1.50701e+08	1.47867e+08	7	8	265	29.4462	4.61475
32189394	ATP synthase subunit beta, mitochondrial precursor [Homo sapiens]	31.95	13	13	16	2.13563e+08	2.10252e+07	12	4	529	56.5246	5.40186
4503535	eukaryotic translation initiation factor 4E isoform 1 [Homo sapiens]	31.8	7	7	35	11738814	1.38052e+09	1	34	217	25.0815	6.15088
281182727	protein SCO2 homolog, mitochondrial precursor [Homo sapiens]	31.58	8	8	16	2.60826e+08	5.83174e+07	7	9	266	29.7914	8.85107
98162802	DDB1- and CUL4-associated factor 16 [Homo sapiens]	31.48	5	5	17	2.60925e+09	0	17		216	24.178	6.03662
208973244	14-3-3 protein zeta/delta [Homo sapiens]	31.43	4	7	12	1.84895e+08	3.69214e+07	8	4	245	27.7277	4.79248
6005890	transcription elongation factor B polypeptide 2 isoform a [Homo sapiens]	31.36	5	5	9	2.87806e+08	4.46641e+07	5	4	118	13.1246	4.88135
262206280	dnaJ homolog subfamily C member 7 isoform 1 [Homo sapiens]	31.17	17	17	30	7.64697e+07	2.30611e+08	5	25	494	56.4047	6.96143
44890065	GC-rich sequence DNA-binding factor 2 isoform 1 [Homo sapiens]	31.11	24	24	43	1.84021e+09	0	43		781	89.3294	5.98584
312284072	40S ribosomal protein S17-like [Homo sapiens]	31.11	4	4	5	5.92962e+07	2.03044e+07	2	3	135	15.5404	9.84717
5453549	peroxiredoxin-4 precursor [Homo sapiens]	31	6	7	19	3.43866e+08	1.02422e+08	11	8	271	30.5208	6.29053
58761546	lysine-specific histone demethylase 1A isoform b [Homo sapiens]	30.99	18	18	29	4.74752e+08	2.34689e+07	28	1	852	92.8447	6.52197
4507691	transformation/transcription domain-associated protein isoform 2 [Homo sapiens]	30.99	102	102	153	5.05827e+08	0	153		3830	434.134	8.22119
157671927	spermatogenesis-associated protein 5 [Homo sapiens]	30.91	19	20	43	124638653	1.54007e+08	11	32	893	97.8429	5.65576
443497966	cAMP-dependent protein kinase type I-alpha regulatory subunit isoform b [Homo sapiens]	30.86	8	11	19	8.43164e+08	1.74131e+07	17	2	337	37.9793	5.12256
16554629	WD repeat-containing protein 5 [Homo sapiens]	30.84	9	9	14	5.31076e+08	0	14		334	36.5655	8.26514
4502551	calumenin isoform a precursor [Homo sapiens]	30.79	8	8	10	1.60021e+08	0	10		315	37.0835	4.64014
237681111	sodium/potassium-transporting ATPase subunit alpha-1 isoform d [Homo sapiens]	30.75	31	31	69	5.48514e+08	2.13112e+08	38	31	992	109.48	5.31299
293336691	histone deacetylase 2 [Homo sapiens]	30.74	7	12	24	5.72983e+08	8.38461e+07	17	7	488	55.3288	5.90967
7657015	tRNA-splicing ligase RtcB homolog [Homo sapiens]	30.69	12	12	22	116754995	6.08629e+07	10	12	505	55.1749	7.2251
4506723	40S ribosomal protein S3a isoform 1 [Homo sapiens]	30.68	9	9	15	4.40184e+07	1.32339e+08	1	14	264	29.9257	9.72998
5032179	transcription intermediary factor 1-beta [Homo sapiens]	30.42	21	21	32	1.04249e+08	2.52466e+07	23	9	835	88.4934	5.77002
4506741	40S ribosomal protein S7 [Homo sapiens]	30.41	5	5	8	9.06008e+07	5.71673e+07	5	3	194	22.1133	10.0962
194306567	replication factor C subunit 5 isoform 2 [Homo sapiens]	30.41	7	7	8	83749326	6.60109e+06	6	2	319	36.0819	6.94678
148491070	CTP synthase 1 [Homo sapiens]	30.12	17	17	43	4.77933e+08	2.14245e+08	22	21	591	66.648	6.45557
98991776	protection of telomeres protein 1 isoform 1 [Homo sapiens]	29.97	16	16	30	5.08965e+08	0	30		634	71.3964	6.72705
20270337	RNA polymerase-associated protein LEO1 [Homo sapiens]	29.88	15	15	24	1.34289e+09	0	24		666	75.3593	4.51318
378404908	glyceraldehyde-3-phosphate dehydrogenase isoform 2 [Homo sapiens]	29.69	6	7	11	2.93981e+07	9.32196e+07	2	9	293	31.528	7.60596
21396480	RNA-binding protein Raly isoform 2 [Homo sapiens]	29.66	8	8	11	2.72334e+08	1.51207e+07	9	2	290	30.3458	9.62744
320461711	peroxiredoxin-1 [Homo sapiens]	29.65	5	6	10	1.97218e+08	8.7559e+07	5	5	199	22.0963	8.1333
4758138	probable ATP-dependent RNA helicase DDX5 [Homo sapiens]	29.64	12	17	20	4.41673e+08	7.14827e+07	13	7	614	69.1047	8.92432
17388799	dnaJ homolog subfamily B member 6 isoform a [Homo sapiens]	29.45	7	8	11	4.24344e+08	2.17185e+07	9	2	326	36.0649	9.15869
12408675	prefoldin subunit 2 [Homo sapiens]	29.22	4	4	5	8.76934e+07	3.19526e+07	4	1	154	16.6376	6.58057
66392203	NME1-NME2 protein [Homo sapiens]	29.21	4	4	8	3.77311e+07	4.09074e+07	4	4	267	30.1176	8.92432
354681985	geminin [Homo sapiens]	29.19	5	5	9	2.66675e+08	0	9		209	23.5507	4.95752
15147337	E3 ubiquitin-protein ligase UBR5 [Homo sapiens]	29.12	67	68	161	3.44836e+08	1.84844e+08	81	80	2799	309.158	5.84619
24797106	FAS-associated factor 2 [Homo sapiens]	28.99	10	10	15	1.66183e+08	1.25393e+08	4	11	445	52.5905	5.61768
23238226	cdc42 effector protein 1 [Homo sapiens]	28.9	9	9	18	415594124	2.71223e+07	14	4	391	40.27	7.15186
5454106	transcription initiation factor TFIID subunit 10 [Homo sapiens]	28.9	5	5	6	302393976	0	6		218	21.6979	6.56592
13376142	non-homologous end-joining factor 1 [Homo sapiens]	28.76	6	6	38	3.71149e+09	0	38		299	33.3159	5.97314
55743118	rab3 GTPase-activating protein catalytic subunit isoform 2 [Homo sapiens]	28.64	24	24	45	7.24589e+08	0	45		981	110.454	5.5542
4506711	40S ribosomal protein S27 [Homo sapiens]	28.57	2	2	5	316654672	3.46724e+07	3	2	84	9.45484	9.45166
4504733	insulin receptor substrate 4 [Homo sapiens]	28.48	31	31	109	4.12887e+08	1.31786e+09	25	84	1257	133.685	8.44092
6681764	NADH dehydrogenase [ubiquinone] 1 alpha subcomplex subunit 9, mitochondrial precursor [Homo sapiens]	28.38	10	10	16	1.87337e+08	1.06731e+07	13	3	377	42.4826	9.80322
14702171	DNA-directed RNA polymerase II subunit RPB3 [Homo sapiens]	28.36	6	6	7	8.9732e+07	1.85989e+07	5	2	275	31.4217	4.91943
217272861	prolyl 4-hydroxylase subunit alpha-2 isoform 2 precursor [Homo sapiens]	28.14	11	11	18	7.0897e+07	1.07299e+08	5	13	533	60.5946	5.70654
133925805	RNA binding protein fox-1 homolog 2 isoform 6 [Homo sapiens]	28	10	10	14	1.97084e+08	21981172	12	2	450	47.1772	6.55127
209969703	protein RCC2 [Homo sapiens]	27.97	11	11	20	2.06349e+08	0	20		522	56.0492	8.77783
21614544	protein S100-A8 [Homo sapiens]	27.96	3	3	3	0	2.60537e+07		3	93	10.8276	7.03467
4506623	60S ribosomal protein L27 [Homo sapiens]	27.94	3	3	5	6.21875e+07	3.7007e+07	1	4	136	15.7877	10.5649
4507241	FACT complex subunit SSRP1 [Homo sapiens]	27.93	19	19	31	9.98407e+07	1.44308e+08	9	22	709	81.0244	6.87354
4501881	actin, alpha skeletal muscle [Homo sapiens]	27.85	1	9	35	355186085	3.10265e+08	17	18	377	42.0239	5.38916
29826282	protein phosphatase 1G [Homo sapiens]	27.84	13	13	20	5.30811e+08	1.54254e+08	13	7	546	59.2347	4.36084
68509926	putative pre-mRNA-splicing factor ATP-dependent RNA helicase DHX15 [Homo sapiens]	27.8	17	17	44	5.31366e+08	0	43	1	795	90.8752	7.45947
7019569	vacuolar protein sorting-associated protein 4A [Homo sapiens]	27.69	7	10	16	8.64007e+07	1.71419e+08	3	13	437	48.867	7.79639
390608669	prohibitin-2 isoform 3 [Homo sapiens]	27.59	6	6	6	7.82795e+07	29389399	5	1	261	29.0257	10.0229
25777602	26S proteasome non-ATPase regulatory subunit 2 [Homo sapiens]	27.53	23	23	52	1.9197e+08	2.36498e+08	16	36	908	100.136	5.19873
147904340	WD repeat-containing protein 82 [Homo sapiens]	27.48	8	8	10	2.00348e+08	0	10		313	35.0565	7.69385
5803225	14-3-3 protein epsilon [Homo sapiens]	27.45	5	7	12	1.96539e+08	6.17797e+07	5	7	255	29.1554	4.7417
38201710	probable ATP-dependent RNA helicase DDX17 isoform 1 [Homo sapiens]	27.43	13	17	20	4.22235e+08	5.26096e+07	17	3	729	80.222	8.26514
38605733	nucleoporin Nup43 [Homo sapiens]	27.37	7	7	9	1.05762e+08	4.36865e+07	5	4	380	42.1245	5.63037
253970456	HIV Tat-specific factor 1 [Homo sapiens]	27.28	20	20	31	5.42266e+08	0	31		755	85.8006	4.39893
5453906	CDP-diacylglycerol--inositol 3-phosphatidyltransferase [Homo sapiens]	27.23	5	5	6	1.55516e+08	2.01499e+07	4	2	213	23.5231	8.03076
51477708	heterogeneous nuclear ribonucleoprotein D0 isoform d [Homo sapiens]	27.18	8	9	21	1.13362e+09	6.86948e+07	17	4	287	30.6531	8.41162
7657439	TAF5-like RNA polymerase II p300/CBP-associated factor-associated factor 65 kDa subunit 5L isoform a [Homo sapiens]	27.16	14	14	20	4.22757e+08	0	20		589	66.1137	5.88428
4506685	40S ribosomal protein S13 [Homo sapiens]	27.15	4	4	8	6.49954e+07	6.92255e+07	3	5	151	17.2117	10.5356
283436222	ATPase family AAA domain-containing protein 3A isoform 2 [Homo sapiens]	27.13	15	15	23	329586967	5.91605e+07	16	7	586	66.1772	9.24658
52632379	melanoma-associated antigen D1 isoform b [Homo sapiens]	27.12	18	21	47	8.32115e+08	1.98281e+08	30	17	778	86.1073	5.8335
197100773	probable arginine--tRNA ligase, mitochondrial precursor [Homo sapiens]	26.99	13	13	16	9.25596e+07	0	16		578	65.464	8.20654
221316573	barrier-to-autointegration factor [Homo sapiens]	26.97	1	1	1	84426751	0	1		89	10.052	6.0874
15055539	40S ribosomal protein S2 [Homo sapiens]	26.96	7	7	15	1.38888e+08	1.16742e+08	8	7	293	31.3046	10.2427
5453555	GTP-binding nuclear protein Ran [Homo sapiens]	26.85	5	5	6	4.60462e+07	3.33374e+07	4	2	216	24.4076	7.48877
454521557	cellular tumor antigen p53 isoform g [Homo sapiens]	26.84	8	8	15	2.76144e+08	31628935	14	1	354	39.2953	7.86963
501353446	testis-expressed sequence 264 protein isoform 1 precursor [Homo sapiens]	26.84	8	8	19	4.89969e+08	0	19		313	34.167	4.85596
24430151	26S protease regulatory subunit 4 [Homo sapiens]	26.82	8	9	32	1.7759e+08	224797660	11	21	440	49.1537	6.21436
7662292	STAGA complex 65 subunit gamma [Homo sapiens]	26.57	6	6	9	2.97216e+08	0	9		414	46.1637	5.12256
4503895	galactokinase [Homo sapiens]	26.53	8	8	15	3.8165e+07	1.78242e+08	4	11	392	42.2456	6.45557
5031717	collagen type IV alpha-3-binding protein isoform 1 [Homo sapiens]	26.44	14	14	22	2.56448e+08	0	22		624	70.7907	5.47803
467094446	protein cornichon homolog 4 isoform 4 [Homo sapiens]	26.32	1	1	1	0	29389560		1	76	8.99156	8.22119
4506029	serine/threonine-protein phosphatase 6 catalytic subunit isoform b [Homo sapiens]	26.23	8	8	19	4.04731e+08	8.16556e+07	13	6	305	35.1215	5.69385
23199991	casein kinase I isoform epsilon [Homo sapiens]	26.2	3	10	19	2.10768e+08	0	18	1	416	47.2852	9.65674
4505151	homeobox protein Meis1 [Homo sapiens]	26.15	7	7	11	1.64056e+08	0	11		390	42.9885	6.32861
13435356	HCLS1-associated protein X-1 isoform a [Homo sapiens]	25.81	6	6	8	1.24298e+08	0	8		279	31.6011	4.91943
255918198	serine/threonine-protein phosphatase 6 regulatory subunit 3 isoform 2 [Homo sapiens]	25.71	19	20	51	4.29353e+08	5.4205e+07	40	11	844	94.3852	4.61475
14591909	60S ribosomal protein L5 [Homo sapiens]	25.59	9	9	22	1.82657e+08	7.94639e+07	9	13	297	34.3407	9.71533
344925845	REST corepressor 1 [Homo sapiens]	25.57	6	9	9	2.06786e+08	0	9		485	53.2946	7.03467
13904866	60S ribosomal protein L28 isoform 2 [Homo sapiens]	25.55	3	4	5	8.13364e+07	9960472	4	1	137	15.7377	12.0151
14043072	heterogeneous nuclear ribonucleoproteins A2/B1 isoform B1 [Homo sapiens]	25.5	6	7	11	7.95728e+07	48690372	9	2	353	37.4067	8.95361
4503483	elongation factor 2 [Homo sapiens]	25.41	18	19	31	2.69641e+08	1.70784e+08	13	18	858	95.277	6.82959
4503523	eukaryotic translation initiation factor 3 subunit D [Homo sapiens]	25.36	11	11	13	1.83456e+08	0	13		548	63.9324	6.04932
260898743	NADH dehydrogenase [ubiquinone] iron-sulfur protein 2, mitochondrial isoform 2 precursor [Homo sapiens]	25.16	11	11	20	100203233	8.65091e+07	9	11	457	51.8185	8.14795
170763506	general transcription factor 3C polypeptide 5 isoform 2 [Homo sapiens]	25.05	10	10	15	8.39803e+07	1.84063e+07	9	6	519	59.5331	6.90283
34419635	heat shock 70 kDa protein 6 [Homo sapiens]	25.04	4	16	225	4.02154e+10	3.23583e+10	78	147	643	70.9842	6.13818
55956921	heterogeneous nuclear ribonucleoprotein A/B isoform b [Homo sapiens]	24.91	6	6	7	1.78418e+08	0	7		285	30.5691	7.91357
6912280	activator of 90 kDa heat shock protein ATPase homolog 1 [Homo sapiens]	24.85	7	7	12	1.11593e+08	7.89714e+07	5	7	338	38.2503	5.52881
20070344	threonine--tRNA ligase, mitochondrial isoform a [Homo sapiens]	24.79	15	15	23	1.00491e+08	7.87613e+07	5	18	718	80.9854	7.29834
34485722	importin subunit alpha-3 [Homo sapiens]	24.76	12	12	15	6.00839e+08	0	15		521	57.7748	4.94482
205360840	dnaJ homolog subfamily A member 3, mitochondrial isoform 2 [Homo sapiens]	24.72	10	10	37	8.86292e+08	2.33239e+08	25	12	453	49.5802	9.39307
22202633	prefoldin subunit 5 isoform alpha [Homo sapiens]	24.68	3	3	4	5.90186e+07	0	4		154	17.317	6.32861
4503513	eukaryotic translation initiation factor 3 subunit I [Homo sapiens]	24.62	7	7	10	7.80272e+07	2.67841e+07	7	3	325	36.4786	5.64307
14149657	transcription factor 25 [Homo sapiens]	24.56	14	14	30	1.64447e+08	1.58815e+08	15	15	676	76.6187	6.354
108936958	DDB1- and CUL4-associated factor 7 [Homo sapiens]	24.56	7	7	19	1.28953e+08	6.15041e+07	8	11	342	38.9011	5.51611
17986258	myosin light polypeptide 6 isoform 1 [Homo sapiens]	24.5	3	3	3	4.65822e+07	0	3		151	16.9191	4.65283
371121838	N-alpha-acetyltransferase 10 isoform 3 [Homo sapiens]	24.45	5	5	5	1.86989e+07	4.13232e+06	3	2	229	25.7365	5.50342
222136639	C-1-tetrahydrofolate synthase, cytoplasmic [Homo sapiens]	24.39	21	21	28	6.63329e+07	1.24145e+08	1	27	935	101.467	7.29834
4885281	glutamate dehydrogenase 1, mitochondrial precursor [Homo sapiens]	24.37	10	10	19	1.7355e+08	3.38491e+07	12	7	558	61.3592	7.79639
24475816	very-long-chain enoyl-CoA reductase [Homo sapiens]	24.35	9	9	20	2.21621e+08	4.51754e+07	15	5	308	36.0108	9.45166
197313667	cell division cycle 7-related protein kinase [Homo sapiens]	24.22	12	12	15	1.17642e+08	0	15		574	63.8477	8.73389
46249373	melanoma antigen preferentially expressed in tumors [Homo sapiens]	24.17	11	11	21	1.29092e+08	1.69331e+08	7	14	509	57.8521	6.90283
197927448	WD repeat-containing protein 6 [Homo sapiens]	24.15	20	20	38	5.19967e+08	4.7538e+07	30	8	1151	124.921	6.91748
22547134	39S ribosomal protein L37, mitochondrial [Homo sapiens]	24.11	9	9	12	1.99955e+08	27667282	10	2	423	48.0871	8.5874
4503481	elongation factor 1-gamma [Homo sapiens]	24.03	10	10	21	2.18091e+08	8.94831e+07	9	12	437	50.0871	6.66846
63252863	structure-specific endonuclease subunit SLX4 [Homo sapiens]	23.94	34	34	76	0	9.7939e+08		76	1834	199.889	6.06201
24308324	fatty acyl-CoA reductase 1 [Homo sapiens]	23.88	10	10	14	215787832	2.34867e+07	9	5	515	59.3188	9.17334
26051235	nuclear pore complex protein Nup133 [Homo sapiens]	23.88	21	21	26	1.25413e+08	8.20578e+06	24	2	1156	128.898	5.09717
13128860	histone deacetylase 1 [Homo sapiens]	23.86	4	9	25	5.72983e+08	8.07172e+07	19	6	482	55.0677	5.47803
388240808	structural maintenance of chromosomes protein 2 [Homo sapiens]	23.73	26	26	34	5.56347e+08	1.21486e+07	31	3	1197	135.572	8.42627
4557809	ornithine aminotransferase, mitochondrial isoform 1 precursor [Homo sapiens]	23.69	8	8	11	1.08392e+08	3.61087e+07	6	5	439	48.5042	7.03467
157743284	serine/threonine-protein phosphatase 6 regulatory ankyrin repeat subunit C [Homo sapiens]	23.61	17	17	30	193596444	1.16464e+07	29	1	1076	115.004	6.48096
21328448	14-3-3 protein beta/alpha [Homo sapiens]	23.58	2	6	8	1.6311e+08	4.89959e+07	5	3	246	28.0648	4.83057
4504255	histone H2A.Z [Homo sapiens]	23.44	1	3	6	1.26783e+09	5.23704e+08	4	2	128	13.5446	10.5796
4505941	DNA-directed RNA polymerase II subunit RPB2 [Homo sapiens]	23.42	26	26	46	3.60263e+08	4.76439e+07	37	9	1174	133.811	6.87354
221316632	coatomer subunit beta [Homo sapiens]	23.29	15	15	19	1.29754e+08	2.07478e+07	16	3	953	107.074	6.04932
225545550	telomere length regulation protein TEL2 homolog [Homo sapiens]	23.18	19	19	35	2.71716e+08	2.36761e+07	31	4	837	91.6892	5.75732
74099697	heterogeneous nuclear ribonucleoprotein H2 [Homo sapiens]	23.16	5	9	28	2.08208e+09	1.55795e+08	22	6	449	49.2323	6.30322
4557701	keratin, type I cytoskeletal 17 [Homo sapiens]	23.15	2	13	34	2.81823e+09	2.73322e+09	11	23	432	48.076	5.021
201860300	AH receptor-interacting protein [Homo sapiens]	23.03	6	6	10	0	6.08977e+07		10	330	37.6121	6.29053
4505067	mitotic spindle assembly checkpoint protein MAD2A [Homo sapiens]	22.93	4	4	8	2.92665e+08	0	8		205	23.4952	5.08447
4506605	60S ribosomal protein L23 [Homo sapiens]	22.86	3	3	13	2.36201e+08	2.56775e+08	4	9	140	14.8561	10.5063
30410794	proteasome activator complex subunit 3 isoform 1 [Homo sapiens]	22.83	5	5	12	2.11144e+07	1.26522e+08	2	10	254	29.4876	5.94775
4506027	serine/threonine-protein phosphatase 4 catalytic subunit [Homo sapiens]	22.8	7	7	9	3.90849e+07	2.44565e+07	5	4	307	35.0574	5.05908
163965364	nascent polypeptide-associated complex subunit alpha isoform b [Homo sapiens]	22.79	4	4	5	3.84925e+07	2.66187e+07	2	3	215	23.3697	4.56396
38044290	zinc finger CCHC domain-containing protein 8 [Homo sapiens]	22.77	11	11	21	2.39378e+08	0	21		707	78.5285	4.86865
68800343	interleukin-1 receptor-associated kinase 1 isoform 2 [Homo sapiens]	22.73	11	11	16	2.99583e+08	2.64194e+07	14	2	682	73.375	6.68311
4557231	medium-chain specific acyl-CoA dehydrogenase, mitochondrial isoform a precursor [Homo sapiens]	22.57	8	8	16	1.37015e+08	6.18096e+07	7	9	421	46.5586	8.36768
6631085	dnaJ homolog subfamily B member 4 [Homo sapiens]	22.55	8	8	13	0	1.33877e+08		13	337	37.7831	8.49951
68160922	40S ribosomal protein S14 [Homo sapiens]	22.52	3	3	8	3.86124e+07	5.3711e+07	4	4	151	16.2625	10.0522
21327708	nucleosome assembly protein 1-like 1 [Homo sapiens]	22.51	6	7	11	1.80929e+08	6.58014e+07	10	1	391	45.3459	4.4624
5454122	mitochondrial import inner membrane translocase subunit Tim23 [Homo sapiens]	22.49	3	3	3	5.58052e+07	0	3		209	21.929	8.60205
49472841	A-kinase anchor protein 8-like [Homo sapiens]	22.45	14	14	25	6.21753e+08	5.77988e+07	23	2	646	71.6037	5.07178
85794908	ATP synthase subunit f, mitochondrial isoform 2d [Homo sapiens]	22.45	1	1	1	33808576	0	1		49	5.73709	9.70068
23110942	proteasome subunit alpha type-5 isoform 1 [Homo sapiens]	22.41	4	4	5	1.10148e+08	0	5		241	26.3942	4.79248
222136607	tetratricopeptide repeat protein 26 isoform 3 [Homo sapiens]	22.37	9	9	10	76903137	1.78557e+07	6	4	523	60.4297	7.41553
4507705	pleckstrin homology-like domain family A member 2 [Homo sapiens]	22.37	1	1	1	0	3.41592e+08		1	152	17.0818	9.17334
260436922	suprabasin isoform 1 precursor [Homo sapiens]	22.37	4	5	5	0	1.16384e+07		5	590	60.5046	7.00537
110347427	ubiquitin carboxyl-terminal hydrolase 34 [Homo sapiens]	22.31	68	68	104	4.71278e+08	0	104		3546	403.973	5.8208
5454088	acidic leucine-rich nuclear phosphoprotein 32 family member B [Homo sapiens]	22.31	2	9	31	6.43488e+08	4.3193e+07	27	4	251	28.7703	4.05615
71037389	transcription factor SOX-6 isoform 2 [Homo sapiens]	22.28	1	15	27	5.10019e+08	0	27		808	89.6787	7.45947
229577436	spermatogenesis-associated protein 5-like protein 1 [Homo sapiens]	22.05	15	15	24	1.67714e+07	1.4892e+08	3	21	753	80.6599	8.08936
38016914	SAM domain and HD domain-containing protein 1 [Homo sapiens]	22.04	10	10	23	1.02593e+08	7.69653e+07	9	14	626	72.1548	7.13721
4502491	complement component 1 Q subcomponent-binding protein, mitochondrial precursor [Homo sapiens]	21.99	4	4	8	6.81774e+07	52733218	6	2	282	31.3426	4.84326
4506411	ran GTPase-activating protein 1 [Homo sapiens]	21.98	11	11	15	9.78378e+07	7.98376e+07	8	7	587	63.5023	4.67822
410991931	pyrroline-5-carboxylate reductase 2 isoform 2 [Homo sapiens]	21.95	5	5	9	6.957e+07	2.05748e+07	6	3	246	25.8519	9.26123
61744483	4F2 cell-surface antigen heavy chain isoform f [Homo sapiens]	21.93	9	9	15	7.03836e+07	4.81574e+07	7	8	529	57.9089	5.35107
392513662	interleukin enhancer-binding factor 2 isoform 2 [Homo sapiens]	21.88	6	6	7	8.99622e+07	1.361e+07	6	1	352	38.8862	4.94482
5453880	acidic leucine-rich nuclear phosphoprotein 32 family member A [Homo sapiens]	21.69	3	10	26	7.41165e+08	3.91122e+07	23	3	249	28.5683	4.09424
57222565	serine/threonine-protein phosphatase 2A catalytic subunit beta isoform [Homo sapiens]	21.68	5	5	7	2.78347e+08	0	7		309	35.5523	5.42725
61102723	protein SLX4IP [Homo sapiens]	21.57	7	7	9	0	1.30236e+08		9	408	45.5235	9.42236
372466577	keratin, type II cytoskeletal 8 isoform 2 [Homo sapiens]	21.53	5	15	45	8.41093e+08	1242491748	8	37	483	53.6711	5.59229
8923557	glucose-induced degradation protein 8 homolog [Homo sapiens]	21.49	3	3	3	3.35955e+07	0	3		228	26.7317	4.97021
122939157	gem-associated protein 4 [Homo sapiens]	21.36	20	20	44	7.36264e+08	2.22018e+07	41	3	1058	119.96	6.03662
25777612	26S proteasome non-ATPase regulatory subunit 3 [Homo sapiens]	21.35	10	10	12	1.99506e+07	4.11707e+07	3	9	534	60.9395	8.44092
5454084	serine palmitoyltransferase 1 isoform a [Homo sapiens]	21.35	8	8	13	2.67544e+08	1.0821e+07	11	2	473	52.7105	6.01123
7657581	calcium-binding mitochondrial carrier protein Aralar2 isoform 2 [Homo sapiens]	21.33	8	13	17	1.51625e+08	3.29955e+07	11	6	675	74.1286	8.6167
206725450	transcription initiation factor TFIID subunit 12 [Homo sapiens]	21.12	3	3	3	2.57513e+08	0	3		161	17.9132	7.98682
31541941	heat shock 70 kDa protein 4L [Homo sapiens]	21.1	13	16	27	1.62004e+08	8.03939e+07	14	13	839	94.4525	5.88428
50658065	structural maintenance of chromosomes protein 4 [Homo sapiens]	21.04	25	25	32	186055685	2.04393e+07	27	5	1288	147.091	6.78564
20336300	putative pre-mRNA-splicing factor ATP-dependent RNA helicase DHX32 [Homo sapiens]	21	12	12	15	1.42219e+08	9.10535e+06	14	1	743	84.3638	4.97021
24234683	ubiquitin carboxyl-terminal hydrolase 11 [Homo sapiens]	20.98	17	18	41	3.12344e+08	8.41309e+07	27	14	963	109.747	5.45264
4885487	myeloid leukemia factor 2 [Homo sapiens]	20.97	5	5	7	5.55415e+07	3.58412e+06	6	1	248	28.1292	6.90283
14916501	40S ribosomal protein S24 isoform a [Homo sapiens]	20.77	2	2	2	24851951	0	1	1	130	15.0592	10.8872
14141161	heterogeneous nuclear ribonucleoprotein U isoform b [Homo sapiens]	20.72	15	15	26	3.05609e+08	1.89466e+08	13	13	806	88.9242	5.78271
156523268	transcriptional adapter 2-beta [Homo sapiens]	20.71	7	7	11	267850805	0	11		420	48.4396	7.82568
8051636	exportin-T [Homo sapiens]	20.69	17	17	28	3.82102e+08	8.21156e+06	26	2	962	109.893	5.38916
224967054	transcription factor SOX-6 isoform 4 [Homo sapiens]	20.69	1	15	27	5.10019e+08	0	27		841	93.3794	7.95752
23308577	D-3-phosphoglycerate dehydrogenase [Homo sapiens]	20.64	10	10	22	5.09872e+08	1.74013e+08	10	12	533	56.6144	6.7124
8922701	acylglycerol kinase, mitochondrial precursor [Homo sapiens]	20.62	6	6	9	9.53452e+07	2.65024e+07	4	5	422	47.1074	8.08936
21389315	tricarboxylate transport protein, mitochondrial isoform a precursor [Homo sapiens]	20.58	6	6	7	4.37378e+07	2.3468e+07	6	1	311	33.991	9.89111
21704263	protein max isoform b [Homo sapiens]	20.53	2	2	2	7.38621e+07	0	2		151	17.1914	6.55127
54607053	translational activator GCN1 [Homo sapiens]	20.52	50	50	75	1.38226e+08	5.12153e+07	47	28	2671	292.524	7.43018
149944496	UBX domain-containing protein 7 [Homo sapiens]	20.45	8	8	9	9.3127e+07	1.97605e+07	8	1	489	54.8283	5.16064
11141903	FAST kinase domain-containing protein 5 [Homo sapiens]	20.42	12	12	19	1.68495e+08	1.9492e+07	15	4	764	86.5186	8.1333
21361361	acetolactate synthase-like protein [Homo sapiens]	20.41	9	9	19	7.15411e+07	6.26167e+07	8	11	632	67.8248	8.14795
4504897	importin subunit alpha-2 [Homo sapiens]	20.23	8	8	13	2.57536e+08	8.1421e+06	12	1	529	57.8259	5.40186
130978956	adrenocortical dysplasia protein homolog isoform 1 [Homo sapiens]	20.22	6	6	13	5.6872e+08	0	13		544	57.6969	6.7417
116812586	condensin-2 complex subunit G2 [Homo sapiens]	20.21	20	20	32	2.0966e+08	3.46061e+07	20	12	1143	130.876	6.87354
18490991	lymphokine-activated killer T-cell-originated protein kinase [Homo sapiens]	20.19	7	7	15	0	1.30521e+08		15	322	36.062	5.12256
21361647	putative adenosylhomocysteinase 2 isoform a [Homo sapiens]	20.19	11	12	18	6.23233e+08	2.17284e+07	16	2	530	58.9134	6.88818
164607124	Fanconi anemia group I protein isoform 1 [Homo sapiens]	20.18	24	24	27	1.98019e+08	5.00508e+06	26	1	1328	149.229	6.7417
4506725	40S ribosomal protein S4, X isoform X isoform [Homo sapiens]	20.15	6	6	14	6.09809e+07	1.03005e+08	2	12	263	29.5791	10.1548
311771637	cullin-2 isoform c [Homo sapiens]	20.13	12	13	26	1.0669e+10	6.48692e+07	15	11	745	86.9268	6.91748
300192933	AFG3-like protein 2 [Homo sapiens]	20.08	17	17	24	98465478	6.23171e+07	13	11	797	88.5282	8.66064
52487176	E3 ubiquitin-protein ligase TRIM37 [Homo sapiens]	20.02	16	16	32	1.21315e+08	1.32934e+08	16	16	964	107.837	5.14795
5174613	nucleosome assembly protein 1-like 4 [Homo sapiens]	20	5	6	9	7.17655e+07	61442643	4	5	375	42.7969	4.69092
14589953	DNA-directed RNA polymerases I, II, and III subunit RPABC3 [Homo sapiens]	20	3	3	4	8.22415e+07	2.60908e+07	3	1	150	17.1324	4.67822
20544145	casein kinase I isoform delta isoform 2 [Homo sapiens]	19.8	1	8	15	1.44238e+08	0	14	1	409	46.8029	9.64209
27436887	pre-B-cell leukemia transcription factor 2 [Homo sapiens]	19.77	6	8	9	1.79545e+08	0	7	2	430	45.8525	7.56201
48526509	mitochondrial import inner membrane translocase subunit TIM50 [Homo sapiens]	19.74	8	8	15	3.53243e+08	8.401e+07	10	5	456	50.4331	9.42236
4506019	serine/threonine-protein phosphatase 2A 55 kDa regulatory subunit B alpha isoform isoform 1 [Homo sapiens]	19.69	6	6	10	3.41288e+08	0	10		447	51.6595	6.20166
385719194	caseinolytic peptidase B protein homolog isoform 2 [Homo sapiens]	19.65	9	9	11	6.02096e+07	6.48019e+06	9	2	677	75.4024	9.01221
4506643	60S ribosomal protein L37a [Homo sapiens]	19.57	1	1	1	7531951	0	1		92	10.2685	10.4331
62912457	delta-1-pyrroline-5-carboxylate synthase isoform 2 [Homo sapiens]	19.42	13	13	18	7.17548e+07	5.06142e+07	5	13	793	87.0344	7.12256
68131557	serine/threonine-protein phosphatase 6 regulatory ankyrin repeat subunit A isoform a [Homo sapiens]	19.37	15	17	34	3.91891e+08	0	34		1053	112.894	6.25244
109452591	succinyl-CoA ligase [ADP/GDP-forming] subunit alpha, mitochondrial precursor [Homo sapiens]	19.36	6	6	19	1.42187e+08	1.11233e+08	8	11	346	36.2268	8.79248
4503521	eukaryotic translation initiation factor 3 subunit E [Homo sapiens]	19.33	8	8	12	1.13861e+08	1.13384e+07	9	3	445	52.1874	6.03662
281604151	serine/threonine-protein phosphatase PGAM5, mitochondrial isoform 3 [Homo sapiens]	19.22	6	6	7	1.93771e+08	6.63752e+07	5	2	255	28.0025	7.25439
21536359	transcription initiation factor TFIID subunit 6 isoform alpha [Homo sapiens]	19.2	10	10	13	1.14399e+08	0	13		677	72.6229	8.60205
5803227	14-3-3 protein theta [Homo sapiens]	19.18	1	5	7	1.6311e+08	4.89959e+07	5	2	245	27.7468	4.77979
4507835	uridine 5'-monophosphate synthase [Homo sapiens]	19.17	8	8	11	1.42436e+07	9.66674e+07	2	9	480	52.1886	7.23975
291575128	L-lactate dehydrogenase B chain [Homo sapiens]	19.16	6	6	11	4.07823e+07	5.16619e+07	4	7	334	36.6151	6.04932
14141170	metastasis-associated protein MTA2 [Homo sapiens]	19.16	11	12	18	1.43329e+08	1.57363e+07	17	1	668	74.9757	9.65674
4506619	60S ribosomal protein L24 [Homo sapiens]	19.11	3	3	4	2.39074e+07	20389475	1	3	157	17.7679	11.2534
4506003	serine/threonine-protein phosphatase PP1-alpha catalytic subunit isoform 1 [Homo sapiens]	19.09	3	5	6	1.21995e+08	0	6		330	37.4878	6.32861
4507943	exportin-1 [Homo sapiens]	19.05	19	19	27	1.24995e+08	2.74862e+07	19	8	1071	123.306	6.06201
12056465	rRNA 2'-O-methyltransferase fibrillarin [Homo sapiens]	19	5	5	9	1.03802e+08	3.38156e+07	7	2	321	33.7634	10.1841
224282153	protein angel homolog 1 precursor [Homo sapiens]	18.96	10	10	72	0	2.94398e+09		72	670	75.2269	4.81787
4758768	NADH dehydrogenase [ubiquinone] 1 alpha subcomplex subunit 10, mitochondrial precursor [Homo sapiens]	18.87	5	5	5	0	41780768		5	355	40.7249	8.48486
296434277	G-protein coupled receptor-associated sorting protein 2 [Homo sapiens]	18.85	12	12	21	1.24011e+08	107676715	6	15	838	93.715	5.0083
4502193	serine/threonine-protein kinase A-Raf isoform 1 [Homo sapiens]	18.81	6	9	15	1.02591e+08	7.50711e+07	5	10	606	67.5423	9.01221
223555953	COUP transcription factor 2 isoform c [Homo sapiens]	18.77	5	5	5	8.45818e+07	10952846	4	1	261	29.1438	6.40479
4506743	40S ribosomal protein S8 [Homo sapiens]	18.75	3	3	4	4.28379e+07	1.98749e+07	2	2	208	24.1902	10.3159
40288288	histone-arginine methyltransferase CARM1 [Homo sapiens]	18.75	12	12	19	4.89273e+06	1.82387e+08	1	18	608	65.8114	6.72705
5453567	craniofacial development protein 1 [Homo sapiens]	18.73	4	4	5	1.41216e+08	0	5		299	33.5726	4.80518
4507951	14-3-3 protein eta [Homo sapiens]	18.7	2	5	5	1.46742e+08	8.61251e+07	3	2	246	28.201	4.84326
499591491	CDK5 regulatory subunit-associated protein 1 isoform c [Homo sapiens]	18.6	9	9	13	7.55859e+07	2.34551e+07	8	5	586	65.9756	7.86963
57634534	nuclear pore complex protein Nup205 [Homo sapiens]	18.49	35	35	50	2.95223e+08	8.72893e+06	47	3	2012	227.775	6.21436
193804923	uncharacterized protein CXorf57 isoform 1 [Homo sapiens]	18.48	15	15	25	1.42541e+08	5.65081e+07	17	8	855	97.4929	8.41162
110349727	nuclear cap-binding protein subunit 2 isoform 2 [Homo sapiens]	18.45	2	2	2	3.09844e+07	0	2		103	11.9248	8.92432
4503507	eukaryotic translation initiation factor 2 subunit 3 [Homo sapiens]	18.43	7	7	10	8.85259e+07	2.46192e+07	7	3	472	51.0772	8.39697
52630440	peptidyl-prolyl cis-trans isomerase FKBP8 [Homo sapiens]	18.4	6	6	11	8.03296e+07	3.26061e+07	5	6	413	44.6207	4.84326
237820620	glutamate-rich WD repeat-containing protein 1 [Homo sapiens]	18.39	5	5	5	9.2436e+07	1.89331e+07	4	1	446	49.3882	4.91943
28467003	serine/threonine-protein kinase Kist isoform 1 [Homo sapiens]	18.38	6	6	8	0	3.13272e+07		8	419	46.5164	5.90967
124378039	protein transport protein Sec16A isoform 1 [Homo sapiens]	18.37	30	30	47	3.44727e+08	8.16514e+06	46	1	2357	251.738	5.79541
29337294	melanoma-associated antigen D4 isoform 1 [Homo sapiens]	18.35	12	14	27	2.47697e+08	7.57794e+07	12	15	741	81.327	6.78564
4506901	serine/arginine-rich splicing factor 3 [Homo sapiens]	18.29	2	2	3	78373164	0	3		164	19.3179	11.6489
153085470	HIG1 domain family member 1A, mitochondrial isoform b [Homo sapiens]	18.28	2	2	6	195744129	1.57676e+07	5	1	93	10.1362	9.78857
11038643	AP-2 complex subunit sigma isoform AP17delta [Homo sapiens]	18.27	2	2	3	105870759	1.379e+07	1	2	104	12.4094	5.84619
27262630	nuclear autoantigenic sperm protein isoform 3 [Homo sapiens]	18.26	5	5	6	1.52197e+08	0	6		449	48.7746	4.39893
145309311	probable ubiquitin carboxyl-terminal hydrolase FAF-X isoform 4 [Homo sapiens]	18.25	41	41	64	1.80162e+08	4.86801e+07	43	21	2554	290.278	5.79541
122937295	BEN domain-containing protein 3 [Homo sapiens]	18.24	14	14	18	1.46445e+08	0	18		828	94.4154	5.42725
17986001	major histocompatibility complex, class I, B precursor [Homo sapiens]	18.23	5	5	9	9.6759e+07	6.29654e+07	7	2	362	40.435	5.84619
188528710	protein yippee-like 5 [Homo sapiens]	18.18	2	2	2	2.94581e+07	0	2		121	13.8328	7.31299
4506903	serine/arginine-rich splicing factor 9 [Homo sapiens]	18.1	3	4	5	8.23974e+07	0	5		221	25.5264	8.646
223718070	retinoic acid receptor alpha isoform 4 [Homo sapiens]	18.08	4	4	6	1.27698e+08	0	6		365	39.6741	6.53662
209413738	dolichyl-diphosphooligosaccharide--protein glycosyltransferase subunit 2 isoform 2 precursor [Homo sapiens]	18.05	7	7	7	6.64674e+07	0	7		615	67.6814	6.06201
55956788	nucleolin [Homo sapiens]	18.03	12	12	21	5.63114e+07	1.57148e+08	3	18	710	76.5684	4.70361
157266328	BRCA1-associated RING domain protein 1 [Homo sapiens]	18.02	11	11	14	1.40358e+08	0	14		777	86.5929	8.71924
171906582	coiled-coil domain-containing protein 47 precursor [Homo sapiens]	18.01	6	6	10	4.35133e+07	4.57626e+07	5	5	483	55.8383	4.86865
5174447	guanine nucleotide-binding protein subunit beta-2-like 1 [Homo sapiens]	17.98	6	6	7	6.70414e+07	5.21668e+07	3	4	317	35.0546	7.69385
88759348	RING finger protein 219 [Homo sapiens]	17.91	9	9	12	8.09305e+07	2.11411e+07	10	2	726	81.0657	5.71924
316983158	NADH-ubiquinone oxidoreductase 75 kDa subunit, mitochondrial isoform 3 [Homo sapiens]	17.86	8	8	10	40199109	1.99946e+07	5	5	616	67.4813	5.32568
194306642	dnaJ homolog subfamily B member 12 [Homo sapiens]	17.85	8	8	11	9.41827e+07	25568382	8	3	409	45.4618	9.36377
30089999	actin-like protein 6A isoform 2 [Homo sapiens]	17.83	4	4	6	1.14462e+08	2.6498e+07	4	2	387	43.2084	6.13818
187607407	thiamine-triphosphatase isoform 1 [Homo sapiens]	17.83	4	4	4	0	1.99431e+07		4	230	25.55	4.81787
7661920	eukaryotic initiation factor 4A-III [Homo sapiens]	17.76	4	6	12	1.50942e+08	7.9358e+07	6	6	411	46.8412	6.72705
4506489	replication factor C subunit 3 isoform 1 [Homo sapiens]	17.7	6	6	8	6.61025e+07	1.1606e+07	6	2	356	40.5299	8.33838
41350320	melanoma-associated antigen D2 [Homo sapiens]	17.66	10	11	15	1.80169e+08	5.96099e+07	7	8	606	64.9144	9.31982
62955803	nucleoporin NUP188 homolog [Homo sapiens]	17.55	23	23	31	1.34582e+08	0	31		1749	195.917	6.72705
255652953	zinc finger CCCH domain-containing protein 18 [Homo sapiens]	17.52	14	14	23	268728694	4.52822e+06	21	2	953	106.316	8.32373
19913424	V-type proton ATPase catalytic subunit A [Homo sapiens]	17.5	8	8	9	0	4.92853e+07		9	617	68.2605	5.51611
291084513	obscurin-like protein 1 isoform 3 precursor [Homo sapiens]	17.46	15	15	29	3.05688e+08	2.61737e+07	23	6	1025	113.202	5.65576
375151597	60S ribosomal protein L10 isoform c [Homo sapiens]	17.42	3	3	6	5.27845e+07	2.30217e+07	2	4	178	20.4528	10.521
8922549	histone chaperone ASF1B [Homo sapiens]	17.33	2	2	3	1.26793e+08	0	3		202	22.4191	4.56396
4506127	ribose-phosphate pyrophosphokinase 1 isoform 1 [Homo sapiens]	17.3	5	5	6	0	6.20511e+07		6	318	34.8119	6.97607
5453760	NEDD8 precursor [Homo sapiens]	17.28	1	1	1	25382577	0	1		81	9.06595	8.42627
15011974	rho guanine nucleotide exchange factor 2 isoform 3 [Homo sapiens]	17.22	14	14	16	1.15784e+08	0	16		958	108.175	6.87354
334358861	nardilysin isoform c [Homo sapiens]	17.2	16	16	25	8.06816e+07	1.21667e+08	9	16	1087	125.04	4.90674
4504445	heterogeneous nuclear ribonucleoprotein A1 isoform a [Homo sapiens]	17.19	3	4	6	5.61486e+07	0	6		320	34.1753	9.23193
198041662	pyrroline-5-carboxylate reductase 3 [Homo sapiens]	17.13	4	4	6	8.20532e+07	2.43663e+07	4	2	286	29.8735	8.104
30089954	DDB1- and CUL4-associated factor 8 [Homo sapiens]	17.09	7	7	12	4.24921e+07	1.39257e+08	3	9	597	66.8111	5.38916
19923935	SAGA-associated factor 29 homolog [Homo sapiens]	17.06	5	5	8	2.78763e+08	0	8		293	33.2172	8.104
13128862	histone deacetylase 3 [Homo sapiens]	17.06	5	6	9	3.77158e+08	4.25472e+07	7	2	428	48.8164	5.16064
217272851	prolyl 4-hydroxylase subunit alpha-1 isoform 3 precursor [Homo sapiens]	17.05	7	7	9	2.8907e+07	4.645e+07	2	7	516	58.921	6.02393
13129110	methylosome protein 50 [Homo sapiens]	16.96	4	4	17	3.35452e+08	1.63708e+08	7	10	342	36.7011	5.17334
169881252	general transcription factor II-I isoform 4 [Homo sapiens]	16.93	15	15	17	1.24822e+08	1.03098e+07	15	2	957	107.902	7.94287
31742503	histone H3.2 [Homo sapiens]	16.91	3	3	12	1.31118e+09	3.3471e+08	8	4	136	15.3785	11.2681
45333883	kelch repeat and BTB domain-containing protein 6 [Homo sapiens]	16.91	6	10	15	1.27176e+08	2.47567e+07	10	5	674	76.0888	6.07471
4503943	glutaryl-CoA dehydrogenase, mitochondrial isoform a precursor [Homo sapiens]	16.89	6	6	7	1.69485e+08	3.26503e+07	3	4	438	48.0964	8.06006
5031857	L-lactate dehydrogenase A chain isoform 1 [Homo sapiens]	16.87	6	6	7	6.5855e+07	7.04461e+07	1	6	332	36.6654	8.26514
156713442	proteasome subunit alpha type-4 isoform 1 [Homo sapiens]	16.86	5	5	6	0	4.72757e+07		6	261	29.4652	7.72314
5031863	galectin-3-binding protein precursor [Homo sapiens]	16.75	8	8	9	0	4.69353e+07		9	585	65.2893	5.2749
222144293	importin subunit alpha-1 [Homo sapiens]	16.73	5	9	15	1.96318e+08	4.31326e+07	10	5	538	60.1836	5.0083
7657508	E3 ubiquitin-protein ligase RBX1 [Homo sapiens]	16.67	1	1	1	0	4094674		1	108	12.2657	6.96143
260763955	NADH dehydrogenase [ubiquinone] 1 alpha subcomplex subunit 13 [Homo sapiens]	16.67	2	2	2	7.9909e+07	0	2		144	16.6876	8.42627
261278350	cell growth regulator with EF hand domain protein 1 isoform b precursor [Homo sapiens]	16.67	1	1	1	0	0		1	132	14.3284	4.80518
208022641	transcription elongation factor B polypeptide 3 [Homo sapiens]	16.54	13	13	17	2.88731e+08	0	17		798	89.8533	9.56885
33300666	protein FAM73B [Homo sapiens]	16.53	5	5	6	5.91146e+07	0	6		593	65.4893	5.8335
4557663	immunoglobulin-binding protein 1 [Homo sapiens]	16.52	6	6	7	3.70623e+07	5.92347e+07	5	2	339	39.1975	5.37646
193211480	superkiller viralicidic activity 2-like 2 [Homo sapiens]	16.51	16	16	22	2.03641e+08	1.15014e+07	21	1	1042	117.729	6.52197
12408649	DNA repair protein XRCC4 isoform 1 [Homo sapiens]	16.47	4	4	6	2.20885e+08	0	6		334	38.0339	4.98291
10863925	DNA-directed RNA polymerases I, II, and III subunit RPABC5 [Homo sapiens]	16.42	1	1	1	4.3849e+07	0	1		67	7.63999	7.76709
4885399	structural maintenance of chromosomes protein 3 [Homo sapiens]	16.35	18	18	24	8.2249e+07	2.35267e+07	15	9	1217	141.454	7.18115
18104948	60S ribosomal protein L21 [Homo sapiens]	16.25	2	2	3	0	2.79554e+07		3	160	18.5531	10.4917
41872631	fatty acid synthase [Homo sapiens]	16.21	33	33	47	4.79038e+07	8.61371e+07	13	34	2511	273.254	6.44287
149999611	signal recognition particle 14 kDa protein [Homo sapiens]	16.18	2	2	2	4.05041e+07	0	2		136	14.5608	10.0376
14028877	28S ribosomal protein S25, mitochondrial [Homo sapiens]	16.18	2	2	2	35453870	0	2		173	20.1033	8.82178
194294548	hsp70-binding protein 1 [Homo sapiens]	16.16	5	5	11	9.77725e+07	73485956	5	6	359	39.2775	5.21143
223029424	large subunit GTPase 1 homolog [Homo sapiens]	16.11	9	9	12	4.48474e+07	0	12		658	75.1784	6.37939
4557563	TFIIH basal transcription factor complex helicase XPB subunit [Homo sapiens]	16.11	10	10	12	0	1.14862e+08		12	782	89.221	7.2251
62460637	importin-4 [Homo sapiens]	16.1	11	11	13	8.29467e+07	1.46866e+07	11	2	1081	118.64	4.95752
21071054	helicase-like transcription factor [Homo sapiens]	15.86	13	13	16	2.29362e+08	2.19761e+07	12	4	1009	113.857	8.60205
20544151	chromobox protein homolog 3 [Homo sapiens]	15.85	2	2	2	3.17472e+07	0	2		183	20.7984	5.32568
56549119	dynamin-2 isoform 3 [Homo sapiens]	15.82	12	12	13	1.07625e+08	0	13		866	97.5909	7.63525
24430155	26S protease regulatory subunit 6B isoform 2 [Homo sapiens]	15.76	5	5	6	4.02365e+07	3.09101e+07	3	3	387	43.4805	5.26221
4501859	short/branched chain specific acyl-CoA dehydrogenase, mitochondrial precursor [Homo sapiens]	15.74	5	5	6	7.01146e+07	1.96182e+07	4	2	432	47.4553	6.99072
355330276	ubiquitin carboxyl-terminal hydrolase 15 isoform 1 [Homo sapiens]	15.7	14	15	21	1.43367e+08	5.00135e+07	14	7	981	112.348	5.22412
142976729	estradiol 17-beta-dehydrogenase 11 precursor [Homo sapiens]	15.67	4	4	4	1.72395e+07	0	4		300	32.9147	9.0708
7657381	pre-mRNA-processing factor 19 [Homo sapiens]	15.67	7	7	11	1.18321e+08	32885805	8	3	504	55.1463	6.60986
13259527	survival motor neuron protein isoform a [Homo sapiens]	15.6	5	5	7	3.24983e+08	1.76275e+07	6	1	282	30.4308	5.52881
207113164	treacle protein isoform f [Homo sapiens]	15.51	2	19	39	8.62548e+07	2.16797e+08	9	30	1412	144.327	9.0415
5031571	actin-related protein 2 isoform b [Homo sapiens]	15.48	5	5	8	3.62621e+07	3.27385e+07	3	5	394	44.7322	6.7417
19924133	DNA repair protein RAD51 homolog 1 isoform 1 [Homo sapiens]	15.34	4	4	5	81779735	0	5		339	36.9427	5.60498
190885499	cytochrome c oxidase subunit 5A, mitochondrial precursor [Homo sapiens]	15.33	2	2	2	5.63708e+07	0	2		150	16.7517	6.78564
339276044	serine/threonine-protein phosphatase 6 regulatory subunit 2 isoform 4 [Homo sapiens]	15.32	11	12	17	1.63544e+08	0	17		927	100.943	4.91943
296317339	voltage-dependent anion-selective channel protein 2 isoform 2 [Homo sapiens]	15.31	3	3	4	2.05352e+07	1.76373e+07	2	2	294	31.5465	7.56201
256773260	mitochondrial import inner membrane translocase subunit Tim8 B [Homo sapiens]	15.31	2	2	2	1.96195e+08	0	2		98	11.1475	8.104
62868208	structure-specific endonuclease subunit SLX1 isoform 1 [Homo sapiens]	15.27	5	5	7	0	7.88934e+07		7	275	30.7514	7.03467
212549738	anaphase-promoting complex subunit 7 isoform b [Homo sapiens]	15.27	7	7	8	7.59592e+07	1.45956e+06	7	1	537	59.9641	8.41162
4502285	sarcoplasmic/endoplasmic reticulum calcium ATPase 2 isoform a [Homo sapiens]	15.25	16	16	31	2.43693e+08	8.38658e+07	18	13	997	109.62	5.36377
30795212	insulin-like growth factor 2 mRNA-binding protein 3 [Homo sapiens]	15.2	6	7	7	6.75776e+07	4.12943e+07	3	4	579	63.6656	8.86572
4506707	40S ribosomal protein S25 [Homo sapiens]	15.2	2	2	6	8.61283e+07	1.26602e+08	2	4	125	13.7337	10.1108
256773275	probable ATP-dependent RNA helicase DDX28 [Homo sapiens]	15.19	7	7	8	6.65854e+07	2.23082e+07	3	5	540	59.5445	10.4185
117168248	very-long-chain (3R)-3-hydroxyacyl-[acyl-carrier protein] dehydratase 3 [Homo sapiens]	15.19	5	5	9	2.05484e+08	5.52284e+07	6	3	362	43.1316	8.93896
15431297	60S ribosomal protein L13 isoform 1 [Homo sapiens]	15.17	3	3	3	0	2.37344e+07		3	211	24.2465	11.6489
153791535	histone acetyltransferase KAT2A [Homo sapiens]	15.17	10	13	24	2.86961e+08	0	24		837	93.8655	9.0415
5032189	tumor suppressor p53-binding protein 1 isoform 3 [Homo sapiens]	15.16	27	27	34	266243043	0	34		1972	213.443	4.70361
33356154	ubiquitin-conjugating enzyme E2 H isoform 2 [Homo sapiens]	15.13	2	2	2	2.84719e+07	0	2		152	17.1634	4.66553
239582772	uncharacterized protein C2orf47, mitochondrial precursor [Homo sapiens]	15.12	4	4	8	1.77313e+08	7.49489e+07	6	2	291	32.524	9.17334
46367787	polyadenylate-binding protein 1 [Homo sapiens]	15.09	5	8	10	0	5.45242e+07		10	636	70.6259	9.49561
387912557	phosphotriesterase-related protein isoform 3 [Homo sapiens]	15	3	3	3	0	1.10847e+07		3	200	22.5768	6.99072
157426893	translation factor GUF1, mitochondrial [Homo sapiens]	14.95	8	8	9	1.48922e+07	3.74221e+07	2	7	669	74.2812	8.5874
4505343	nuclear cap-binding protein subunit 1 [Homo sapiens]	14.94	10	10	12	9.44023e+08	0	12		790	91.7805	6.43018
63055057	beta-actin-like protein 2 [Homo sapiens]	14.89	1	4	14	1.60677e+08	1.21505e+08	7	7	376	41.976	5.59229
45387945	extended synaptotagmin-2 [Homo sapiens]	14.89	11	11	15	1.3245e+08	9.45767e+06	12	3	893	98.84	8.67529
190358534	SWI/SNF-related matrix-associated actin-dependent regulator of chromatin subfamily A containing DEAD/H box 1 isoform b [Homo sapiens]	14.81	16	16	27	5.19042e+08	0	27		1026	117.328	5.5542
14589951	DNA-directed RNA polymerases I, II, and III subunit RPABC1 [Homo sapiens]	14.76	3	3	4	6.6724e+07	1.98015e+07	3	1	210	24.5957	5.94775
224282119	SURP and G-patch domain-containing protein 2 [Homo sapiens]	14.7	14	14	18	2.17059e+08	0	18		1082	120.132	7.28369
326320048	pre-B-cell leukemia transcription factor 1 isoform 2 [Homo sapiens]	14.7	1	3	3	1.28451e+08	0	3		347	38.4031	8.39697
209977084	REST corepressor 3 isoform c [Homo sapiens]	14.7	3	6	6	1.742e+08	0	6		449	50.3456	6.06201
76496472	60S ribosomal protein L3 isoform b [Homo sapiens]	14.69	5	5	8	7.13375e+07	2.54253e+07	4	4	354	40.1266	10.228
5031877	lamin-B1 isoform 1 [Homo sapiens]	14.68	8	8	10	1.46796e+08	3.27018e+07	8	2	586	66.3676	5.16064
98985804	cyclin-dependent kinase inhibitor 2A isoform p12 [Homo sapiens]	14.66	1	1	1	0	9.68263e+06		1	116	12.076	6.11279
98986464	transmembrane emp24 domain-containing protein 10 precursor [Homo sapiens]	14.61	3	3	7	1.21122e+08	22371734	6	1	219	24.96	7.44482
21464101	14-3-3 protein gamma [Homo sapiens]	14.57	1	4	4	1.45212e+08	8.61251e+07	3	1	247	28.2849	4.89404
4506681	40S ribosomal protein S11 [Homo sapiens]	14.56	4	4	6	1.20707e+08	4.52061e+07	2	4	158	18.419	10.3013
24797095	pyrroline-5-carboxylate reductase 1, mitochondrial isoform 2 [Homo sapiens]	14.56	3	3	3	1.82537e+07	3.28222e+07	1	2	316	33.3195	6.80029
19923142	importin subunit beta-1 isoform 1 [Homo sapiens]	14.5	10	10	18	1.92679e+08	2.29813e+07	14	4	876	97.108	4.77979
266453768	6-phosphofructokinase, muscle type isoform 2 [Homo sapiens]	14.49	7	9	11	4.0169e+07	2.535e+07	4	7	780	85.1284	7.98682
262527293	ras-related protein Rab-35 isoform 2 [Homo sapiens]	14.47	2	2	4	51546481	2.04943e+07	2	2	152	17.0476	6.78564
258613977	cAMP-dependent protein kinase type I-beta regulatory subunit [Homo sapiens]	14.44	3	6	8	2.45063e+08	0	8		381	43.0461	5.70654
294862311	cyclin-dependent kinase 2-interacting protein isoform 3 [Homo sapiens]	14.41	2	2	3	0	2.86013e+07		3	118	13.2787	6.12549
290542345	YTH domain family protein 2 isoform 1 [Homo sapiens]	14.34	8	8	16	4.30676e+08	2.83943e+07	14	2	579	62.2957	8.79248
409971397	dnaJ homolog subfamily C member 10 isoform 2 precursor [Homo sapiens]	14.32	9	9	12	5.10607e+07	3.80945e+07	3	9	747	86.0809	7.38623
83641876	probable serine carboxypeptidase CPVL precursor [Homo sapiens]	14.29	6	6	16	3.39675e+07	2.1873e+08	3	13	476	54.1291	5.61768
314122231	large proline-rich protein BAG6 isoform c [Homo sapiens]	14.29	10	10	14	1.47301e+08	2.37046e+07	13	1	903	96.7389	6.21436
5032093	neutral amino acid transporter B(0) isoform 1 [Homo sapiens]	14.23	6	6	8	1.3548e+08	1.8887e+07	7	1	541	56.5623	5.47803
18139549	histone-lysine N-methyltransferase SETD7 [Homo sapiens]	14.21	5	5	6	1.49334e+08	0	6		366	40.6951	4.62744
9966881	nuclear pore complex protein Nup107 [Homo sapiens]	14.16	11	11	13	1.08389e+08	0	13		925	106.307	5.42725
169790923	methionine synthase [Homo sapiens]	14.15	14	14	20	5.73053e+07	7.78166e+07	5	15	1265	140.437	5.57959
7706457	A-kinase anchor protein 11 [Homo sapiens]	14.15	25	25	34	3.37e+08	0	34		1901	210.38	5.38916
20149619	dehydrogenase/reductase SDR family member 7B [Homo sapiens]	14.15	4	4	5	1.71052e+07	1.05552e+07	3	2	325	35.0966	9.5542
7705855	estradiol 17-beta-dehydrogenase 12 [Homo sapiens]	14.1	4	4	7	5.93171e+07	2.23727e+07	4	3	312	34.3022	9.31982
17105394	60S ribosomal protein L23a [Homo sapiens]	14.1	2	2	2	25498633	1.07857e+07	1	1	156	17.6841	10.4478
189181759	electron transfer flavoprotein subunit alpha, mitochondrial isoform b [Homo sapiens]	14.08	3	3	3	19161686	0	3		284	30.0069	8.57275
4885375	histone H1.2 [Homo sapiens]	14.08	3	3	3	0	5.44183e+07		3	213	21.3517	10.9312
4506201	proteasome subunit beta type-5 isoform 1 [Homo sapiens]	14.07	3	3	3	4.67891e+07	0	3		263	28.4622	6.91748
207113162	treacle protein isoform e [Homo sapiens]	14.06	1	18	41	8.62548e+07	2.16797e+08	11	30	1451	148.264	8.92432
4506587	replication protein A 14 kDa subunit [Homo sapiens]	14.05	1	1	1	0	0	1		121	13.5599	5.08447
4506669	60S acidic ribosomal protein P1 isoform 1 [Homo sapiens]	14.04	1	1	2	104055137	8.40761e+07	1	1	114	11.5067	4.32275
25777671	serine/threonine-protein phosphatase 1 regulatory subunit 10 [Homo sapiens]	14.04	12	12	15	1.57968e+08	0	15		940	98.996	9.17334
4758788	NADH dehydrogenase [ubiquinone] iron-sulfur protein 3, mitochondrial precursor [Homo sapiens]	14.02	3	3	3	77384859	4.32505e+07	1	2	264	30.2227	7.50342
392306972	activating molecule in BECN1-regulated autophagy protein 1 isoform 3 [Homo sapiens]	13.99	12	12	16	7.39693e+07	9.74184e+06	12	4	1179	129.519	6.97607
429836841	signal peptidase complex catalytic subunit SEC11A isoform 1 [Homo sapiens]	13.95	1	1	1	0	0	1		129	14.883	9.70068
282403491	ribosomal biogenesis protein LAS1L isoform 2 [Homo sapiens]	13.95	7	7	10	8.48928e+07	0	10		717	81.1919	4.69092
5174607	NGFI-A-binding protein 2 [Homo sapiens]	13.9	6	6	6	6.86483e+07	0	6		525	56.5591	6.96143
83715985	3-hydroxyacyl-CoA dehydrogenase type-2 isoform 2 [Homo sapiens]	13.89	2	2	3	1.12581e+08	0	3		252	25.9676	7.21045
209862831	annexin A2 isoform 2 [Homo sapiens]	13.86	3	4	5	1.80216e+07	2.18753e+07	1	4	339	38.5798	7.75244
5031635	cofilin-1 [Homo sapiens]	13.86	2	2	2	0	27127733		2	166	18.4907	8.08936
7705425	28S ribosomal protein S17, mitochondrial [Homo sapiens]	13.85	2	2	2	4.86097e+07	0	2		130	14.4929	9.84717
4557761	DNA mismatch repair protein Msh2 isoform 1 [Homo sapiens]	13.81	10	10	15	3.99089e+07	4.78513e+07	5	10	934	104.677	5.77002
264681556	WD repeat-containing protein 26 isoform b [Homo sapiens]	13.8	8	8	12	1.23593e+08	1.02739e+07	10	2	645	70.4157	6.15088
33469919	DNA replication licensing factor MCM4 [Homo sapiens]	13.79	10	11	16	6.01565e+07	4.25566e+07	8	8	863	96.4976	6.7417
224589127	transmembrane protein 33 [Homo sapiens]	13.77	4	4	9	2.02204e+08	1.90647e+07	7	2	247	27.9598	9.70068
187169266	DNA replication complex GINS protein PSF3 isoform c [Homo sapiens]	13.77	1	1	1	0	0	1		138	15.6456	4.93213
358356404	60S ribosomal protein L15 isoform 1 [Homo sapiens]	13.73	3	3	3	0	1.90727e+07		3	204	24.1311	11.6196
4504523	10 kDa heat shock protein, mitochondrial [Homo sapiens]	13.73	1	1	1	0	1.35823e+07		1	102	10.9249	8.92432
4505939	DNA-directed RNA polymerase II subunit RPB1 [Homo sapiens]	13.71	22	22	27	7.75806e+07	1.44547e+07	24	3	1970	217.069	7.37158
148727341	serine-threonine kinase receptor-associated protein [Homo sapiens]	13.71	3	3	3	5.37899e+07	3.3301e+06	2	1	350	38.414	5.12256
4506193	proteasome subunit beta type-1 [Homo sapiens]	13.69	3	3	5	13703074	9.60479e+06	3	2	241	26.4724	8.1333
39725952	angiogenic factor with G patch and FHA domains 1 [Homo sapiens]	13.59	9	9	11	2.26632e+08	0	11		714	80.9279	5.43994
4759158	small nuclear ribonucleoprotein Sm D2 isoform 1 [Homo sapiens]	13.56	2	2	3	3.75972e+08	0	3		118	13.5182	9.90576
15812178	zinc finger protein 36, C3H1 type-like 2 [Homo sapiens]	13.56	4	4	6	7.07758e+07	0	6		494	51.0308	8.1626
16933546	60S acidic ribosomal protein P0 [Homo sapiens]	13.56	2	2	3	7.54802e+07	3.9055e+07	1	2	317	34.2518	5.97314
82546845	breakpoint cluster region protein isoform 2 [Homo sapiens]	13.53	14	14	18	1.1639e+08	0	18		1227	137.642	7.21045
34740329	heterogeneous nuclear ribonucleoprotein A3 [Homo sapiens]	13.49	3	4	6	7.21873e+07	0	6		378	39.5706	9.01221
4759160	small nuclear ribonucleoprotein Sm D3 [Homo sapiens]	13.49	2	2	4	3.09239e+08	0	4		126	13.9073	10.3159
93277076	threonylcarbamoyladenosine tRNA methylthiotransferase [Homo sapiens]	13.47	6	6	9	8.02193e+07	12383000	8	1	579	65.0701	7.45947
21361144	26S protease regulatory subunit 6A [Homo sapiens]	13.44	5	5	7	0	2.7315e+07	1	6	439	49.1725	5.23682
4507125	small nuclear ribonucleoprotein-associated proteins B and B' isoform B [Homo sapiens]	13.42	3	3	10	1.6666e+08	2.22183e+07	7	3	231	23.6402	10.9019
394582093	DNA replication licensing factor MCM3 isoform 1 [Homo sapiens]	13.36	10	10	12	2.72682e+07	7.93474e+07	4	8	853	95.8484	5.77002
4557581	fatty acid-binding protein, epidermal [Homo sapiens]	13.33	2	2	4	33547589	3.36635e+07	2	2	135	15.1546	7.00537
4506609	60S ribosomal protein L19 [Homo sapiens]	13.27	2	2	2	0	1.85656e+07		2	196	23.4512	11.4731
507417954	transcriptional adapter 3 isoform a [Homo sapiens]	13.19	5	5	6	1.71142e+08	0	6		432	48.8723	6.26514
58743369	protein FAM199X [Homo sapiens]	13.14	4	4	8	4.47427e+08	0	8		388	42.7746	5.08447
14150171	THO complex subunit 3 [Homo sapiens]	13.11	6	6	9	5.08789e+07	6.24934e+07	2	7	351	38.7468	6.0874
156616297	gamma-tubulin complex component 5 isoform a [Homo sapiens]	13.09	12	12	15	1.09799e+08	0	15		1024	118.246	5.89697
38569394	elongator complex protein 1 [Homo sapiens]	13.06	16	16	26	1.32219e+08	2.8525e+07	17	9	1332	150.159	5.93506
54859722	nuclear pore complex protein Nup160 [Homo sapiens]	13.02	14	14	17	9.1795e+07	2.2987e+07	13	4	1436	162.017	5.50342
21071067	transcription initiation factor TFIID subunit 5 [Homo sapiens]	13	6	6	8	1.17173e+08	3.71679e+06	7	1	800	86.7763	5.64307
315221152	60S ribosomal protein L11 isoform 2 [Homo sapiens]	12.99	2	2	6	435200647	130917150	5	1	177	20.1116	9.59814
18699732	45 kDa calcium-binding protein isoform 2 precursor [Homo sapiens]	12.98	4	4	7	111980531	6.17105e+06	6	1	362	41.7805	4.85596
60218913	calcyclin-binding protein isoform 2 [Homo sapiens]	12.97	1	1	1	0	7.78607e+06		1	185	21.2149	7.89893
375493583	anaphase-promoting complex subunit 10 isoform 1 [Homo sapiens]	12.97	2	2	2	29196922	0	2		185	21.2387	9.05615
12056468	junction plakoglobin [Homo sapiens]	12.89	8	9	15	7.56497e+06	6.80953e+07	3	12	745	81.6927	6.13818
22035554	amyloid beta A4 precursor protein-binding family B member 1 isoform b [Homo sapiens]	12.85	7	7	8	8.24527e+07	6.94004e+06	7	1	708	76.9108	5.04639
16332372	cyclin-dependent kinase 11B isoform 9 [Homo sapiens]	12.84	9	9	12	1.40014e+08	0	12		771	89.9919	5.36377
94721261	2',3'-cyclic-nucleotide 3'-phosphodiesterase [Homo sapiens]	12.83	5	5	6	0	3.23244e+07		6	421	47.5487	9.0708
6912634	60S ribosomal protein L13a isoform 1 [Homo sapiens]	12.81	3	3	5	3.14753e+07	3.85164e+07	1	4	203	23.5624	10.9312
31881785	Hermansky-Pudlak syndrome 6 protein [Homo sapiens]	12.77	8	8	10	3.0211e+07	5.14899e+07	2	8	775	82.9228	6.27783
150010639	ubiquitin carboxyl-terminal hydrolase 22 [Homo sapiens]	12.76	4	4	4	7.73526e+07	0	4		525	59.9214	8.04541
16117791	60S ribosomal protein L35a [Homo sapiens]	12.73	2	2	2	0	3.1013e+07		2	110	12.5298	11.063
20070220	protein arginine N-methyltransferase 5 isoform a [Homo sapiens]	12.72	8	8	9	32159649	3.08755e+07	1	8	637	72.6376	6.29053
7706427	cleavage and polyadenylation specificity factor subunit 3 [Homo sapiens]	12.72	7	7	9	3.16737e+07	5.99316e+07	2	7	684	77.4362	5.60498
4502227	ADP-ribosylation factor-like protein 1 [Homo sapiens]	12.71	1	1	1	0	1.94843e+07		1	181	20.4044	5.71924
4503571	alpha-enolase isoform 1 [Homo sapiens]	12.67	5	5	6	25439780	3.54775e+07	1	5	434	47.1393	7.38623
389616156	eukaryotic translation initiation factor 3 subunit C [Homo sapiens]	12.6	11	11	12	9.22964e+07	0	12		913	105.278	5.68115
42476022	tetratricopeptide repeat protein 27 isoform 1 [Homo sapiens]	12.46	10	10	15	2.39252e+08	1.68556e+07	12	3	843	96.5712	5.59229
62414289	vimentin [Homo sapiens]	12.45	6	7	16	1.92998e+08	1.40809e+08	8	8	466	53.6191	5.12256
9994185	RNA-binding protein 7 [Homo sapiens]	12.41	3	3	3	8.40329e+07	0	3		266	30.4847	9.56885
18087855	dynein light chain 2, cytoplasmic [Homo sapiens]	12.36	1	1	2	1.87114e+08	0	2		89	10.3431	7.37158
51317370	NADH dehydrogenase [ubiquinone] 1 alpha subcomplex subunit 6 [Homo sapiens]	12.34	2	2	2	2.542e+07	0	2		154	17.8593	10.1401
45269145	kelch-like ECH-associated protein 1 [Homo sapiens]	12.34	7	7	8	5.80042e+07	6.94869e+06	5	3	624	69.6207	6.44287
194097341	period circadian protein homolog 1 [Homo sapiens]	12.33	12	12	14	1.3213e+08	0	14		1290	136.127	6.0874
34147498	transmembrane protein 70, mitochondrial isoform a [Homo sapiens]	12.31	2	2	2	2.1656e+07	0	2		260	28.9509	8.90967
22209009	serine/threonine-protein kinase Chk2 isoform b [Homo sapiens]	12.26	5	5	6	9.76917e+07	0	6		514	57.4898	6.06201
5454064	RNA-binding protein 14 isoform 1 [Homo sapiens]	12.26	6	6	8	1.09668e+08	0	8		669	69.4489	9.67139
4885165	cystatin-A [Homo sapiens]	12.24	1	1	3	37616005	6.3266e+07	1	2	98	10.9997	5.50342
4502735	cyclin-dependent kinase 4 [Homo sapiens]	12.21	2	3	4	1.95344e+08	5.06711e+07	2	2	303	33.7084	7.00537
156416003	succinate dehydrogenase [ubiquinone] flavoprotein subunit, mitochondrial [Homo sapiens]	12.2	8	8	17	7.3583e+07	7.4706e+07	5	12	664	72.6453	7.38623
20127408	trifunctional enzyme subunit alpha, mitochondrial precursor [Homo sapiens]	12.19	7	7	10	4.45887e+07	2.45464e+07	5	5	763	82.9469	9.0415
282165704	chromodomain-helicase-DNA-binding protein 8 isoform 1 [Homo sapiens]	12.17	24	25	32	1.33291e+08	5.5165e+06	30	2	2581	290.338	6.46826
4557894	lysozyme C precursor [Homo sapiens]	12.16	2	2	2	0	1.19854e+07		2	148	16.5263	9.15869
4502027	serum albumin preproprotein [Homo sapiens]	12.15	8	8	31	1.27935e+09	1.84943e+09	13	18	609	69.3215	6.27783
15431301	60S ribosomal protein L7 [Homo sapiens]	12.1	3	3	3	0	6.00089e+07		3	248	29.2072	10.6528
148539894	DNA ligase 4 [Homo sapiens]	12.07	10	10	10	1.05638e+08	0	10		911	103.904	7.95752
255308875	7-dehydrocholesterol reductase [Homo sapiens]	12	5	5	6	1.67273e+08	2.16644e+07	4	2	475	54.4538	8.70459
4507129	small nuclear ribonucleoprotein E [Homo sapiens]	11.96	1	1	2	305469163	0	2		92	10.7966	9.43701
56549656	uncharacterized protein C18orf25 isoform b [Homo sapiens]	11.95	3	3	7	173809447	6.01555e+07	5	2	343	37.0259	5.12256
13027604	28S ribosomal protein S34, mitochondrial [Homo sapiens]	11.93	3	3	3	43204194	5.81198e+06	2	1	218	25.6345	9.979
169404009	translocon-associated protein subunit alpha precursor [Homo sapiens]	11.89	3	3	9	1.64925e+08	6.0935e+07	5	4	286	32.2153	4.48779
54792065	small ubiquitin-related modifier 1 isoform a precursor [Homo sapiens]	11.88	1	1	1	2.77381e+07	0	1		101	11.5497	5.51611
10947139	arginase-1 isoform 2 [Homo sapiens]	11.8	3	3	3	0	2.37467e+07		3	322	34.7133	7.21045
4757988	probable cytosolic iron-sulfur protein assembly protein CIAO1 [Homo sapiens]	11.8	3	3	6	5.44844e+07	2.55621e+07	5	1	339	37.8158	4.97021
58530840	desmoplakin isoform I [Homo sapiens]	11.77	34	34	39	6.39962e+07	4.53663e+07	18	21	2871	331.569	6.81494
228008398	heterogeneous nuclear ribonucleoprotein Q isoform 3 [Homo sapiens]	11.76	4	5	6	8.0991e+07	23532783	5	1	527	58.6993	7.56201
300796991	mitochondrial glutamate carrier 1 [Homo sapiens]	11.76	4	4	7	1.72837e+08	3.47068e+07	4	3	323	34.4483	9.29053
197333863	deleted in autism protein 1 isoform b [Homo sapiens]	11.76	2	2	2	3.24578e+07	0	2		221	25.2144	5.14795
28178821	isocitrate dehydrogenase [NAD] subunit beta, mitochondrial isoform a precursor [Homo sapiens]	11.69	4	4	4	4.21437e+07	0	4		385	42.1566	8.45557
7705626	28S ribosomal protein S16, mitochondrial [Homo sapiens]	11.68	1	2	2	1.03881e+08	0	2		137	15.335	9.49561
62988322	testis-specific Y-encoded-like protein 1 [Homo sapiens]	11.67	3	4	4	4.68709e+08	0	4		437	49.1618	5.45264
94721327	zinc finger protein basonuclin-2 [Homo sapiens]	11.65	10	10	14	1.8272e+08	0	14		1099	122.252	6.52197
45356151	condensin-2 complex subunit D3 [Homo sapiens]	11.62	14	14	19	1.5691e+08	8.67552e+06	17	2	1498	168.783	7.50342
103471999	serine/threonine-protein kinase 3 isoform 1 [Homo sapiens]	11.61	5	5	5	4.01883e+07	0	5		491	56.265	5.23682
397137355	PREDICTED: keratin, type II cuticular Hb3 isoform 2 [Homo sapiens]	11.58	1	6	14	4.76718e+08	1.7075e+08	2	12	449	49.8476	5.5415
217330644	ribosome biogenesis protein WDR12 [Homo sapiens]	11.58	4	4	5	4.9174e+07	0	5		423	47.6777	5.89697
57863273	von Willebrand factor A domain-containing protein 8 isoform b precursor [Homo sapiens]	11.55	10	10	10	4.35289e+07	0	10		1039	116.867	8.14795
222352151	poly(rC)-binding protein 1 [Homo sapiens]	11.52	4	4	4	0	1.58e+07		4	356	37.4739	7.09326
66528888	Fanconi anemia group D2 protein isoform b [Homo sapiens]	11.51	15	15	21	157156071	1.3724e+07	17	4	1451	164.025	5.88428
8922665	pantothenate kinase 4 [Homo sapiens]	11.51	9	9	11	4.7586e+07	6.63585e+06	10	1	773	85.937	6.27783
34335134	protein SEC13 homolog isoform 1 [Homo sapiens]	11.49	2	2	3	1.09137e+08	0	3		322	35.5181	5.47803
10835029	DNA repair protein RAD51 homolog 2 isoform 1 [Homo sapiens]	11.43	4	5	5	1.81014e+07	1.41353e+07	2	3	350	38.2327	6.1001
29501813	ubiquitin fusion degradation protein 1 homolog isoform A [Homo sapiens]	11.4	3	3	4	0	4.51872e+07		4	307	34.4783	6.69775
384475517	triosephosphate isomerase isoform 3 [Homo sapiens]	11.38	2	2	2	0	1.471e+07		2	167	17.9473	5.57959
30581135	structural maintenance of chromosomes protein 1A [Homo sapiens]	11.35	15	15	20	1.26715e+08	1.46719e+07	17	3	1233	143.144	7.63525
4505255	RNA-binding protein Musashi homolog 1 [Homo sapiens]	11.33	3	3	3	3.66713e+07	0	2	1	362	39.0993	7.85498
38570062	Golgi to ER traffic protein 4 homolog [Homo sapiens]	11.31	3	3	4	44491606	1.49804e+07	3	1	327	36.481	5.41455
289547194	vang-like protein 1 isoform 2 [Homo sapiens]	11.3	5	5	5	5.8354e+07	0	5		522	59.7101	8.80713
4506583	replication protein A 70 kDa DNA-binding subunit [Homo sapiens]	11.2	5	5	6	4.80091e+07	0	6		616	68.0953	7.21045
380837121	vesicle-trafficking protein SEC22b precursor [Homo sapiens]	11.16	2	2	2	1.44666e+07	0	2		215	24.7248	8.51416
283837920	mitochondrial 2-oxodicarboxylate carrier isoform 2 [Homo sapiens]	11.07	3	3	3	9.70315e+07	0	3		298	33.0955	9.51025
260764007	crossover junction endonuclease EME1 isoform 2 [Homo sapiens]	11.05	6	6	6	0	3.19655e+07		6	570	63.2122	7.04932
7706343	mitotic spindle-associated MMXD complex subunit MIP18 [Homo sapiens]	11.04	1	1	1	7342407	0	1		163	17.6521	5.18604
31881687	replication factor C subunit 4 [Homo sapiens]	11.02	3	3	3	1.45641e+07	1.26151e+07	1	2	363	39.6569	8.01611
5729840	gamma-tubulin complex component 2 isoform 2 [Homo sapiens]	10.98	8	8	10	7.17985e+07	0	10		902	102.469	6.84424
285026520	TATA-box-binding protein isoform 2 [Homo sapiens]	10.97	3	3	4	5.09526e+07	0	4		319	35.6345	9.89111
7657585	mitochondrial ornithine transporter 1 [Homo sapiens]	10.96	3	3	3	2.60932e+07	0	3		301	32.7147	9.12939
21265093	39S ribosomal protein L41, mitochondrial [Homo sapiens]	10.95	1	1	1	2.10688e+07	0	1		137	15.373	9.56885
21359873	serine/threonine-protein kinase PLK1 [Homo sapiens]	10.95	5	5	6	4.69287e+07	16045257	4	2	603	68.2116	8.90967
6912398	general transcription factor 3C polypeptide 3 isoform 1 [Homo sapiens]	10.95	8	8	9	6.84395e+07	0	9		886	101.208	5.07178
8923532	ceroid-lipofuscinosis neuronal protein 6 [Homo sapiens]	10.93	2	2	5	1.25297e+08	0	5		311	35.8959	8.86572
6005760	tumor suppressor candidate 2 [Homo sapiens]	10.91	1	1	1	14142615	0	1		110	12.0663	9.68604
115298657	protein S100-A7 [Homo sapiens]	10.89	1	1	2	18419261	1.1357e+07	1	1	101	11.4636	6.771
4504935	keratin, type II cuticular Hb5 [Homo sapiens]	10.85	1	6	14	4.76718e+08	1.71281e+08	2	12	507	55.7665	6.55127
388240788	prefoldin subunit 6 [Homo sapiens]	10.85	2	2	2	1.03528e+08	4.25617e+06	1	1	129	14.5738	8.88037
4506007	serine/threonine-protein phosphatase PP1-gamma catalytic subunit isoform 1 [Homo sapiens]	10.84	1	3	4	1.16545e+08	0	4		323	36.9597	6.53662
7706367	DNA replication complex GINS protein PSF2 [Homo sapiens]	10.81	2	2	2	4.86355e+07	0	2		185	21.414	5.43994
8394376	syntaxin-18 [Homo sapiens]	10.75	2	2	2	23079757	0	2		335	38.6496	5.49072
119395734	breast cancer type 2 susceptibility protein [Homo sapiens]	10.74	33	33	37	8.21698e+07	0	37		3418	383.963	6.7124
46249376	serine/threonine-protein phosphatase PP1-beta catalytic subunit isoform 1 [Homo sapiens]	10.7	1	3	5	1.78465e+08	0	5		327	37.1626	6.18896
195976782	RNA polymerase-associated protein RTF1 homolog [Homo sapiens]	10.7	7	7	8	8.14407e+07	0	8		710	80.2646	8.14795
209969812	KN motif and ankyrin repeat domain-containing protein 2 isoform 2 [Homo sapiens]	10.69	8	9	10	8.71736e+07	1.45474e+07	9	1	851	91.1179	5.63037
384229064	tRNA (uracil-5-)-methyltransferase homolog A isoform b [Homo sapiens]	10.68	5	5	6	3.89428e+07	4.37411e+07	4	2	562	61.9398	7.97217
47458811	sideroflexin-4 [Homo sapiens]	10.68	3	3	3	1.33933e+08	0	3		337	37.9738	9.18799
4504969	LIM domain-binding protein 1 isoform 3 [Homo sapiens]	10.67	3	3	4	3.1744e+07	0	4		375	42.7817	6.53662
116875842	tRNA-splicing endonuclease subunit Sen34 [Homo sapiens]	10.65	3	3	4	0	4.737e+07		4	310	33.6314	8.42627
428673536	KH domain-containing, RNA-binding, signal transduction-associated protein 1 isoform 2 [Homo sapiens]	10.64	3	3	4	6.84929e+07	0	4		404	43.9999	7.28369
355477267	PAS domain-containing serine/threonine-protein kinase isoform 3 [Homo sapiens]	10.64	9	9	12	1.09674e+08	5.12438e+06	11	1	1288	139.204	4.85596
4503519	eukaryotic translation initiation factor 3 subunit F [Homo sapiens]	10.64	3	3	3	3.55162e+07	3.66148e+07	1	2	357	37.5402	5.45264
17402873	BRCA2 and CDKN1A-interacting protein isoform C [Homo sapiens]	10.62	2	2	2	47132683	0	2		292	33.2214	4.60205
23510283	elongator complex protein 3 [Homo sapiens]	10.6	5	5	5	5.66118e+07	1.30861e+07	4	1	547	62.2191	8.88037
349732256	thioredoxin isoform 2 [Homo sapiens]	10.59	1	1	1	8.18679e+07	0	1		85	9.44569	6.03662
336176066	RNA-binding protein 39 isoform d [Homo sapiens]	10.56	5	5	5	7.84941e+07	0	5		502	56.332	10.0376
47717100	V-type proton ATPase subunit H isoform 2 [Homo sapiens]	10.54	3	3	4	4.09953e+07	0	3	1	465	54.1162	6.48096
12383066	E3 ubiquitin-protein ligase MARCH7 [Homo sapiens]	10.51	7	7	9	3.98032e+07	1.98909e+07	5	4	704	78.0034	6.771
40354195	keratin, type I cytoskeletal 18 [Homo sapiens]	10.47	4	5	8	3.70828e+09	5.49745e+07	1	7	430	48.0285	5.45264
67189747	60S ribosomal protein L6 [Homo sapiens]	10.42	3	3	4	0	1.67493e+07		4	288	32.7076	10.5796
306482646	serine/arginine-rich splicing factor 2 [Homo sapiens]	10.41	2	2	3	6.09673e+07	0	3		221	25.4612	11.854
4758556	U4/U6 small nuclear ribonucleoprotein Prp3 [Homo sapiens]	10.4	6	6	6	8.53508e+07	0	6		683	77.4809	9.49561
5174529	S-adenosylmethionine synthase isoform type-2 [Homo sapiens]	10.38	3	3	6	34929095	5.23997e+07	2	4	395	43.6333	6.48096
349732206	U4/U6 small nuclear ribonucleoprotein Prp4 isoform 2 [Homo sapiens]	10.36	4	4	4	5.82339e+07	0	4		521	58.2843	7.41553
14917115	keratin, type I cuticular Ha1 [Homo sapiens]	10.34	1	4	7	3.70828e+09	8.23991e+07	1	6	416	47.2071	4.88135
186928860	mitochondrial thiamine pyrophosphate carrier [Homo sapiens]	10.31	4	4	4	4.67951e+07	0	4		320	35.4883	9.5542
16579885	60S ribosomal protein L4 [Homo sapiens]	10.3	4	4	4	0	3.9194e+07		4	427	47.6674	11.063
94721354	bifunctional methylenetetrahydrofolate dehydrogenase/cyclohydrolase, mitochondrial precursor [Homo sapiens]	10.29	4	4	5	0	4.13075e+07		5	350	37.8712	8.73389
38455394	DNA polymerase epsilon subunit 4 [Homo sapiens]	10.26	1	1	1	44806679	0	1		117	12.2013	4.91943
23943912	phosphoinositide 3-kinase regulatory subunit 4 [Homo sapiens]	10.24	11	11	14	6.00562e+07	2.08042e+07	8	6	1358	153.007	7.1665
194306651	pyruvate dehydrogenase phosphatase regulatory subunit, mitochondrial precursor [Homo sapiens]	10.24	8	8	9	9.70298e+07	1.78048e+07	7	2	879	99.3006	6.354
7706339	peptidyl-prolyl cis-trans isomerase-like 1 [Homo sapiens]	10.24	1	1	1	1.02295e+07	0	1		166	18.2251	7.98682
187761373	E3 ubiquitin-protein ligase ARIH1 [Homo sapiens]	10.23	5	5	8	9.6166e+07	0	8		557	64.0758	5.08447
306482694	serine/arginine-rich splicing factor 7 isoform 2 [Homo sapiens]	10.18	3	3	3	2.77466e+08	0	3		226	25.9963	11.7661
4506613	60S ribosomal protein L22 proprotein [Homo sapiens]	10.16	1	1	3	81109812	7.91736e+07	1	2	128	14.7778	9.18799
6005717	ATP synthase subunit e, mitochondrial [Homo sapiens]	10.14	1	1	2	0	0	2		69	7.92833	9.34912
19913371	F-box-like/WD repeat-containing protein TBL1XR1 [Homo sapiens]	10.12	4	4	5	6.23829e+07	0	5		514	55.5601	5.5542
4506189	proteasome subunit alpha type-7 [Homo sapiens]	10.08	2	2	2	0	1.34185e+07		2	248	27.8696	8.45557
7019503	prolactin regulatory element-binding protein [Homo sapiens]	10.07	3	3	4	2.08057e+07	1.33728e+07	3	1	417	45.4397	7.88428
9910244	28S ribosomal protein S22, mitochondrial [Homo sapiens]	10	3	3	3	35316610	9349862	2	1	360	41.2544	7.89893
5729986	ribonuclease P protein subunit p29 [Homo sapiens]	10	2	2	2	1.91741e+07	0	2		220	25.4088	10.0669
208431836	polyadenylate-binding protein 4 isoform 3 [Homo sapiens]	9.98	2	5	5	0	2.77414e+07		5	631	69.5348	9.5249
255653002	glycogen phosphorylase, liver form isoform 2 [Homo sapiens]	9.96	7	7	8	1.11594e+07	1.48515e+07	2	6	813	93.0751	7.29834
284795266	signal recognition particle receptor subunit beta [Homo sapiens]	9.96	2	2	3	1.13889e+07	2.46698e+07	1	2	271	29.6838	9.0415
4502613	cyclin-A2 [Homo sapiens]	9.95	4	4	4	8.01549e+07	0	4		432	48.5061	6.53662
214010183	amyloid-like protein 2 isoform 3 precursor [Homo sapiens]	9.93	7	7	8	5.7456e+07	0	8		695	79.1877	4.71631
332801090	heterogeneous nuclear ribonucleoprotein D-like isoform b [Homo sapiens]	9.92	3	4	6	2.81683e+08	65527240	5	1	363	40.0156	9.96436
40789249	aspartate--tRNA ligase, mitochondrial [Homo sapiens]	9.92	4	4	4	0	4.60021e+07	1	3	645	73.5161	8.01611
186928852	28S ribosomal protein S7, mitochondrial [Homo sapiens]	9.92	2	2	2	5.06421e+07	8694056	1	1	242	28.116	9.99365
4758216	segment polarity protein dishevelled homolog DVL-2 [Homo sapiens]	9.92	5	5	5	6.06002e+07	0	5		736	78.8986	6.02393
6912478	importin subunit alpha-7 [Homo sapiens]	9.89	2	6	12	1.93235e+08	5.16055e+07	9	3	536	59.9915	4.98291
4885105	chromatin assembly factor 1 subunit B [Homo sapiens]	9.84	6	6	7	116330801	2.95684e+07	3	4	559	61.4542	7.50342
5803036	heterogeneous nuclear ribonucleoprotein A0 [Homo sapiens]	9.84	2	3	4	5.03182e+07	0	4		305	30.8218	9.29053
192449449	ubiquitin-conjugating enzyme E2 O [Homo sapiens]	9.83	11	11	15	2.60678e+08	1.36269e+07	12	3	1292	141.205	5.12256
81295404	acyl-coenzyme A thioesterase 9, mitochondrial isoform b precursor [Homo sapiens]	9.79	4	4	5	2.52817e+07	2.44733e+07	1	4	439	49.8695	8.60205
4504517	heat shock protein beta-1 [Homo sapiens]	9.76	2	2	2	76134226	0	2		205	22.7685	6.40479
78042577	MAP7 domain-containing protein 1 [Homo sapiens]	9.75	8	8	9	8.3641e+07	0	9		841	92.7641	10.1108
116256458	uncharacterized protein C12orf45 [Homo sapiens]	9.73	2	2	2	1.22519e+07	0	2		185	20.111	5.22412
11321583	succinyl-CoA ligase [ADP-forming] subunit beta, mitochondrial precursor [Homo sapiens]	9.72	3	3	4	85216652	5.51575e+07	3	1	463	50.2852	7.41553
301336155	tRNA (cytosine(34)-C(5))-methyltransferase isoform 2 [Homo sapiens]	9.7	7	7	11	2.43509e+07	3.64523e+07	3	8	732	82.3407	7.00537
73760405	thymopoietin isoform beta [Homo sapiens]	9.69	3	4	5	3.91315e+07	0	5		454	50.6395	9.37842
15431288	60S ribosomal protein L10a [Homo sapiens]	9.68	2	2	2	1.13984e+08	0	1	1	217	24.8155	9.93506
7662274	TOX high mobility group box family member 4 [Homo sapiens]	9.66	5	5	6	6.64791e+07	0	6		621	66.1531	5.05908
10337581	keratin, type I cuticular Ha3-II [Homo sapiens]	9.65	1	4	7	3.70828e+09	5.39385e+07	1	6	404	46.1845	4.84326
4507873	prefoldin subunit 3 [Homo sapiens]	9.64	2	2	2	4.87754e+07	5.49141e+06	1	1	197	22.6115	7.10791
6912430	protein-S-isoprenylcysteine O-methyltransferase [Homo sapiens]	9.51	2	2	3	8.59701e+07	0	3		284	31.9174	7.95752
157779135	succinyl-CoA ligase [GDP-forming] subunit beta, mitochondrial isoform 2 precursor [Homo sapiens]	9.49	3	3	3	0	1.81699e+07		3	432	46.4814	6.39209
321117279	ubiquitin-conjugating enzyme E2 G2 isoform 3 [Homo sapiens]	9.47	1	1	2	26920268	8.04466e+06	1	1	95	10.7552	5.16064
301601658	double-stranded RNA-specific adenosine deaminase isoform d [Homo sapiens]	9.45	8	8	12	5.59636e+07	2.14402e+07	8	4	931	103.576	8.66064
6678271	TAR DNA-binding protein 43 [Homo sapiens]	9.42	3	3	3	4.22795e+07	8.21108e+06	2	1	414	44.7113	6.18896
194306543	oxidation resistance protein 1 isoform 2 [Homo sapiens]	9.42	6	6	6	5.30513e+07	0	6		839	93.676	5.18604
296010852	asparagine synthetase [glutamine-hydrolyzing] isoform c [Homo sapiens]	9.41	4	4	4	0	1.16641e+09		4	478	54.783	6.49365
157384956	iron-sulfur protein NUBPL isoform 1 precursor [Homo sapiens]	9.4	2	2	3	4.35812e+07	2.34689e+07	1	2	319	34.0609	9.0415
4502337	zinc-alpha-2-glycoprotein precursor [Homo sapiens]	9.4	2	2	2	1.13917e+07	3.43385e+07	1	1	298	34.2371	6.04932
121114302	cullin-4B isoform 2 [Homo sapiens]	9.39	8	8	9	3.47844e+07	1.27144e+07	4	5	895	102.235	7.94287
6912752	zinc finger protein 281 [Homo sapiens]	9.39	6	6	6	5.82954e+07	0	6		895	96.8547	8.48486
27734905	aprataxin and PNK-like factor [Homo sapiens]	9.39	5	5	5	8.08195e+07	0	5		511	56.9205	5.08447
51317376	NHP2-like protein 1 [Homo sapiens]	9.38	1	1	1	18596399	0	1		128	14.1646	8.45557
5031977	nicotinamide phosphoribosyltransferase precursor [Homo sapiens]	9.37	3	3	3	2.8187e+07	0	3		491	55.4866	7.15186
332000017	5'-AMP-activated protein kinase subunit gamma-1 isoform 4 [Homo sapiens]	9.36	3	3	3	3.39658e+07	0	3		299	34.0623	8.45557
89179321	protein unc-45 homolog A isoform 3 [Homo sapiens]	9.36	9	9	11	5.48864e+07	13650604	7	4	929	101.611	6.06201
56550033	protein SHQ1 homolog [Homo sapiens]	9.36	5	5	7	1.93232e+07	4.88663e+07	1	6	577	65.0845	4.79248
157364934	probable fibrosin-1 [Homo sapiens]	9.35	3	3	4	4.67934e+07	0	4		460	48.3582	9.94971
215490089	histone deacetylase complex subunit SAP18 [Homo sapiens]	9.3	1	1	1	23490691	0	1		172	19.5141	9.80322
13375618	delta(24)-sterol reductase precursor [Homo sapiens]	9.3	5	5	6	1.09168e+08	1.31003e+07	5	1	516	60.062	8.1626
371122551	tripartite motif-containing protein 65 isoform 2 [Homo sapiens]	9.29	3	3	3	0	1.55811e+07		3	495	54.9215	6.43018
56682959	ferritin heavy chain [Homo sapiens]	9.29	2	2	2	6.03678e+07	0	2		183	21.2123	5.5542
5174661	protein S100-A2 [Homo sapiens]	9.28	1	1	1	0	1.48702e+07		1	97	10.9783	4.77979
148368978	condensin-2 complex subunit H2 isoform 2 [Homo sapiens]	9.26	5	5	8	1.57417e+08	5.25682e+06	7	1	605	68.1835	4.7417
10190704	peroxisomal 2,4-dienoyl-CoA reductase [Homo sapiens]	9.25	2	2	2	3.28748e+07	1.1399e+07	1	1	292	30.758	9.21729
119703744	desmoglein-1 preproprotein [Homo sapiens]	9.25	7	7	11	2.80576e+07	6.58191e+07	2	9	1049	113.676	5.03369
51873031	nicalin precursor [Homo sapiens]	9.24	5	5	6	4.11723e+07	1.93655e+07	2	4	563	62.9346	6.88818
6912594	phosphatidylinositol transfer protein beta isoform [Homo sapiens]	9.23	1	1	1	4.89621e+07	0	1		271	31.5199	6.87354
197116386	5'-nucleotidase domain-containing protein 2 isoform 1 [Homo sapiens]	9.16	4	4	5	2.64038e+07	3.06058e+06	3	2	557	64.1033	7.73779
39995084	integrator complex subunit 3 [Homo sapiens]	9.12	8	8	10	5.03743e+07	7.05475e+06	8	2	1042	117.937	5.79541
285395246	tubulin alpha chain-like 3 isoform 2 [Homo sapiens]	9.11	1	4	48	6.33334e+09	1.19103e+09	24	24	406	45.4886	6.31592
389565487	programmed cell death protein 6 isoform 4 [Homo sapiens]	9.09	1	1	1	3.61425e+07	0	1		121	14.4411	5.2876
20070125	protein disulfide-isomerase precursor [Homo sapiens]	9.06	5	5	8	3.79416e+07	29277922	2	6	508	57.0807	4.86865
24797086	importin-5 [Homo sapiens]	9.06	8	8	11	7.85267e+07	1.79717e+07	8	3	1115	125.464	4.91943
21359972	kelch repeat and BTB domain-containing protein 7 [Homo sapiens]	9.06	1	5	6	1.04679e+08	1.88041e+07	5	1	684	77.1139	5.56689
55749531	splicing factor 3B subunit 2 [Homo sapiens]	9.05	7	7	8	9.48352e+07	0	8		895	100.165	5.66846
41350216	chitobiosyldiphosphodolichol beta-mannosyltransferase [Homo sapiens]	9.05	3	3	6	1.13528e+08	27449997	4	2	464	52.4839	7.2251
5803050	ER lumen protein retaining receptor 2 isoform 1 [Homo sapiens]	8.96	1	1	1	0	24996373		1	212	24.406	8.71924
4506195	proteasome subunit beta type-2 isoform 1 [Homo sapiens]	8.96	2	2	4	118078066	7.39552e+06	3	1	201	22.8217	7.02002
429484478	[3-methyl-2-oxobutanoate dehydrogenase [lipoamide]] kinase, mitochondrial isoform c [Homo sapiens]	8.96	2	2	2	0	8.71523e+06	1	1	335	37.7438	9.33447
25777615	26S proteasome non-ATPase regulatory subunit 7 [Homo sapiens]	8.95	3	3	4	0	6.46802e+06		4	324	37.0025	6.771
117647226	mitochondrial ribonuclease P protein 1 precursor [Homo sapiens]	8.93	3	3	5	4.36196e+07	1.51991e+07	3	2	403	47.3166	9.36377
225735619	mesoderm induction early response protein 1 isoform i [Homo sapiens]	8.92	3	3	4	1.44116e+07	0	4		370	42.1488	4.50049
239937451	adenosylhomocysteinase isoform 2 [Homo sapiens]	8.91	2	3	3	5.17082e+07	14945164	2	1	404	44.6296	6.46826
54112117	splicing factor 3B subunit 1 isoform 1 [Homo sapiens]	8.9	10	10	14	9.00569e+07	6.70812e+06	13	1	1304	145.738	7.09326
156564401	vesicle-fusing ATPase [Homo sapiens]	8.87	6	6	6	0	2.19841e+07		6	744	82.5421	6.94678
9910280	UDP-glucose:glycoprotein glucosyltransferase 1 precursor [Homo sapiens]	8.87	11	11	12	7.01163e+07	0	12		1555	177.078	5.63037
197927207	quinone oxidoreductase isoform c [Homo sapiens]	8.85	1	1	1	0	4.25908e+06		1	192	20.4078	7.18115
301336140	protein syndesmos isoform 2 [Homo sapiens]	8.85	1	1	1	1.3243e+07	0	1		192	21.0139	9.81787
224465202	synaptosomal-associated protein 47 [Homo sapiens]	8.84	3	3	5	2.5858e+07	9.56571e+06	3	2	464	52.5292	8.68994
13129016	DET1- and DDB1-associated protein 1 [Homo sapiens]	8.82	1	1	1	0	0	1		102	11.828	8.67529
21735569	claspin isoform 1 [Homo sapiens]	8.81	11	11	12	5.67567e+07	0	12		1339	151.002	4.81787
51972182	zinc finger protein 740 [Homo sapiens]	8.81	2	2	2	6.5046e+07	0	2		193	21.8428	9.18799
21071006	protein TSSC4 [Homo sapiens]	8.81	3	3	5	1.20302e+08	0	5		329	34.3046	5.18604
251831110	cytochrome c oxidase subunit II [Homo sapiens]	8.81	1	1	1	51661640	0	1		227	25.5482	4.81787
4506401	RAF proto-oncogene serine/threonine-protein kinase [Homo sapiens]	8.8	2	5	10	1.26136e+08	5.70666e+07	6	4	648	73.0049	9.20264
31563503	activity-dependent neuroprotector homeobox protein [Homo sapiens]	8.8	7	7	7	5.0694e+07	0	7		1102	123.485	7.34229
5453930	DNA-directed RNA polymerase II subunit RPB9 [Homo sapiens]	8.8	1	1	1	3.26332e+07	0	1		125	14.5136	5.13525
23110925	proteasome subunit beta type-6 isoform 1 proprotein [Homo sapiens]	8.79	2	2	2	2.95565e+07	0	2		239	25.3414	4.91943
7705805	28S ribosomal protein S2, mitochondrial [Homo sapiens]	8.78	3	3	3	4.38035e+07	0	3		296	33.2281	9.26123
151301219	protein arginine N-methyltransferase 1 isoform 3 [Homo sapiens]	8.78	4	4	5	0	3.72166e+07		5	353	40.522	5.50342
164607128	solute carrier family 35 member E1 [Homo sapiens]	8.78	2	2	3	5.02452e+07	0	3		410	44.7437	9.78857
239049591	glycogen [starch] synthase, muscle isoform 2 [Homo sapiens]	8.77	6	6	8	9.16667e+07	12557195	7	1	673	76.4348	6.53662
4503143	cathepsin D preproprotein [Homo sapiens]	8.74	4	4	5	0	2.41062e+07		5	412	44.5236	6.53662
379056383	DNA polymerase delta subunit 2 isoform 1 [Homo sapiens]	8.74	3	3	3	1.18563e+07	1.151e+07	2	1	469	51.257	5.57959
156151413	crossover junction endonuclease MUS81 [Homo sapiens]	8.71	5	5	6	0	5.18002e+07		6	551	61.1351	9.72998
56699480	vacuolar fusion protein CCZ1 homolog [Homo sapiens]	8.71	3	3	5	0	7.32873e+07		5	482	55.8302	6.48096
100913204	probable ATP-dependent RNA helicase DDX11 isoform 2 [Homo sapiens]	8.64	6	6	7	1.4854e+07	2.16082e+07	1	6	856	96.0676	7.57666
4826848	NADH dehydrogenase [ubiquinone] 1 alpha subcomplex subunit 5 [Homo sapiens]	8.62	1	1	1	0	1.92242e+07		1	116	13.4502	5.98584
24307983	cap-specific mRNA (nucleoside-2'-O-)-methyltransferase 1 [Homo sapiens]	8.62	5	5	6	3.62874e+07	0	6		835	95.26	7.04932
7019415	protein transport protein Sec61 subunit alpha isoform 1 [Homo sapiens]	8.61	4	4	7	7.98423e+07	2.84837e+07	3	4	476	52.2305	8.06006
189409140	telomeric repeat-binding factor 1 isoform 2 [Homo sapiens]	8.59	4	4	4	7.69984e+07	0	4		419	48.209	6.62451
27597090	transcription elongation factor SPT6 [Homo sapiens]	8.57	12	12	13	6.74314e+07	0	13		1726	198.949	4.90674
17865802	vacuolar protein sorting-associated protein 4B [Homo sapiens]	8.56	1	4	6	79705861	6.36475e+07	1	5	444	49.2715	7.2251
38372925	basigin isoform 2 [Homo sapiens]	8.55	2	2	2	9.14459e+07	0	2		269	29.2027	5.64307
9506651	BTB/POZ domain-containing protein KCTD5 [Homo sapiens]	8.55	2	2	2	2.15036e+08	0	2		234	26.0761	6.23975
18543329	26S proteasome non-ATPase regulatory subunit 9 isoform 1 [Homo sapiens]	8.52	2	2	2	0	1.22566e+07		2	223	24.6665	6.94678
345197228	transformer-2 protein homolog beta isoform 2 [Homo sapiens]	8.51	1	1	1	15766646	0	1		188	21.9217	10.1548
312922356	torsin-1A-interacting protein 2 isoform b [Homo sapiens]	8.51	3	3	5	8.34938e+06	3.75456e+07	1	4	470	51.2322	4.95752
284813529	protein VPRBP isoform 2 [Homo sapiens]	8.5	11	11	17	78210167	8.53048e+06	13	4	1506	168.829	5.05908
225735595	RNA polymerase II-associated protein 3 isoform 3 [Homo sapiens]	8.5	4	4	5	3.58031e+07	0	5		506	57.0726	7.72314
194018511	keratin, type II cytoskeletal 1b [Homo sapiens]	8.48	2	7	41	3.46679e+09	5.18174e+09	9	32	578	61.8635	5.98584
13540602	cysteine/serine-rich nuclear protein 2 [Homo sapiens]	8.47	4	4	6	1.10711e+08	0	6		543	59.5537	4.76709
51093832	GTPase-activating protein and VPS9 domain-containing protein 1 [Homo sapiens]	8.47	11	11	12	6.98916e+07	6.28148e+06	10	2	1487	166.064	5.21143
118582269	serine/arginine-rich splicing factor 1 isoform 2 [Homo sapiens]	8.46	1	2	3	5.92899e+07	0	3		201	22.446	7.94287
86991440	serine/arginine-rich splicing factor 5 [Homo sapiens]	8.46	1	2	4	1.09924e+08	4.18528e+07	3	1	272	31.2453	11.5903
139394599	hypermethylated in cancer 2 protein [Homo sapiens]	8.46	6	6	7	1.94538e+08	0	7		615	66.1141	6.37939
511093999	transcription factor SPT20 homolog isoform b [Homo sapiens]	8.46	6	6	8	220256236	0	8		733	80.0512	8.19189
9910382	mitochondrial import receptor subunit TOM22 homolog [Homo sapiens]	8.45	1	1	1	6.91288e+07	0	1		142	15.5118	4.33545
116014332	zinc finger protein 195 isoform 3 [Homo sapiens]	8.44	3	3	4	3.96372e+07	4.83367e+06	3	1	557	64.6161	8.17725
78000156	translation initiation factor eIF-2B subunit delta isoform 3 [Homo sapiens]	8.43	4	4	5	3.86443e+07	1.10962e+07	2	3	522	57.4223	9.37842
194353992	amyloid beta A4 precursor protein-binding family A member 2 isoform b [Homo sapiens]	8.41	5	5	11	1.94054e+08	0	11		737	81.0782	4.75439
34098946	nuclease-sensitive element-binding protein 1 [Homo sapiens]	8.33	2	2	2	1.77978e+07	0	2		324	35.9027	9.87646
56243583	WD repeat-containing protein 18 [Homo sapiens]	8.33	3	3	3	0	1.7411e+07	1	2	432	47.375	6.69775
50593010	phosphoglycerate mutase 2 [Homo sapiens]	8.3	2	2	2	0	1.09352e+07		2	253	28.7478	8.88037
440918682	mycophenolic acid acyl-glucuronide esterase, mitochondrial isoform 2 [Homo sapiens]	8.29	1	1	1	0	6.85044e+06		1	205	22.1267	9.53955
166235163	nuclear fragile X mental retardation-interacting protein 1 [Homo sapiens]	8.28	4	4	4	7.21437e+07	0	4		495	56.2642	9.12939
34222121	nucleoporin Nup37 [Homo sapiens]	8.28	2	2	2	3511915	0	2		326	36.684	5.92236
38683855	pentatricopeptide repeat domain-containing protein 3, mitochondrial precursor [Homo sapiens]	8.27	5	5	5	1.69687e+07	1.05446e+07	3	2	689	78.4997	6.41748
4758486	transcription initiation factor IIA subunit 2 [Homo sapiens]	8.26	1	1	1	141449694	0	1		109	12.4494	6.62451
7657339	adenylyltransferase and sulfurtransferase MOCS3 [Homo sapiens]	8.26	3	3	4	0	1.34297e+07		4	460	49.6379	6.21436
21361103	calcium-binding mitochondrial carrier protein Aralar1 [Homo sapiens]	8.26	1	6	7	1.15899e+08	2.65063e+07	4	3	678	74.7149	8.38232
8923106	zinc finger CCHC domain-containing protein 10 [Homo sapiens]	8.24	1	1	1	0	3.44657e+06		1	170	18.3987	8.77783
145976946	mitotic-spindle organizing protein 2A [Homo sapiens]	8.23	1	1	1	2.98229e+07	0	1		158	16.2105	9.64209
4505821	prolactin-inducible protein precursor [Homo sapiens]	8.22	1	1	1	0	4.73096e+07		1	146	16.5618	8.04541
56788405	target of rapamycin complex 2 subunit MAPKAP1 isoform 3 [Homo sapiens]	8.21	4	4	6	3.45756e+07	0	6		475	53.7103	7.89893
21536449	prefoldin subunit 1 [Homo sapiens]	8.2	1	1	1	1.67338e+07	0	1		122	14.2015	6.81494
325651836	SWI/SNF-related matrix-associated actin-dependent regulator of chromatin subfamily A member 5 [Homo sapiens]	8.17	10	10	11	7.03373e+07	1.13175e+07	10	1	1052	121.828	8.08936
5729770	tripeptidyl-peptidase 1 preproprotein [Homo sapiens]	8.17	3	3	6	1.07275e+08	1.78826e+07	5	1	563	61.2096	6.48096
358438328	inositol-3-phosphate synthase 1 isoform 4 [Homo sapiens]	8.14	3	3	4	7.41223e+07	2.88821e+07	1	3	430	47.116	5.37646
308044580	hydroxysteroid dehydrogenase-like protein 2 isoform 2 [Homo sapiens]	8.12	2	2	3	33378493	9.69917e+06	1	2	345	37.2962	6.1001
410170218	PREDICTED: putative trypsin-6 isoform 1 [Homo sapiens]	8.1	1	1	1	0	1394964383		1	247	26.5222	6.50732
154350204	uncharacterized protein C17orf62 isoform b [Homo sapiens]	8.09	1	1	1	0	0	1		173	19.4241	6.80029
68799814	AP-2 complex subunit mu isoform b [Homo sapiens]	8.08	3	3	3	0	1.19922e+07	1	2	433	49.3579	9.53955
5032087	splicing factor 3A subunit 1 isoform 1 [Homo sapiens]	8.07	5	5	5	5.78489e+07	0	5		793	88.8305	5.22412
212286172	DNA-directed RNA polymerase I subunit RPA2 isoform 2 [Homo sapiens]	8.06	8	8	8	5.61912e+07	7.97607e+06	7	1	1079	121.908	7.63525
156139141	FAD-dependent oxidoreductase domain-containing protein 2 precursor [Homo sapiens]	8.04	4	4	4	4.96669e+07	0	4		684	77.7426	7.72314
15834617	TFIIH basal transcription factor complex helicase XPD subunit isoform 1 [Homo sapiens]	8.03	4	4	4	0	3.66304e+07		4	760	86.8541	7.15186
410171504	PREDICTED: hornerin [Homo sapiens]	8.03	6	6	9	14154074	2.26398e+07	2	7	2614	259.156	9.99365
42542403	methyltransferase-like protein 13 isoform 1 [Homo sapiens]	8.01	5	5	8	3.45242e+07	1.70602e+07	3	5	699	78.7175	6.72705
7661786	NADH dehydrogenase [ubiquinone] 1 alpha subcomplex assembly factor 4 [Homo sapiens]	8	1	1	1	4.60068e+07	0	1		175	20.2538	8.82178
50582989	IQ motif and SEC7 domain-containing protein 1 isoform b [Homo sapiens]	8	7	7	9	8.29729e+07	0	9		963	108.247	6.93213
207450711	UPF0461 protein C5orf24 [Homo sapiens]	7.98	1	1	1	5.03496e+06	0	1		188	20.119	9.84717
4759068	protein SCO1 homolog, mitochondrial [Homo sapiens]	7.97	2	2	2	4.2754e+07	0	2		301	33.7925	8.88037
339275831	eukaryotic translation initiation factor 3 subunit L isoform 2 [Homo sapiens]	7.95	4	4	5	6.18556e+07	0	5		516	60.9747	7.03467
88501736	dnaJ homolog subfamily B member 2 isoform a [Homo sapiens]	7.94	1	2	2	5.84127e+07	0	2		277	30.5498	5.10986
32307148	UDP-N-acetylglucosamine--peptide N-acetylglucosaminyltransferase 110 kDa subunit isoform 1 [Homo sapiens]	7.93	8	8	11	8.21181e+07	6.26054e+06	9	2	1046	116.85	6.69775
5803040	transmembrane emp24 domain-containing protein 1 precursor [Homo sapiens]	7.93	2	2	2	0	2.42998e+07		2	227	25.1897	4.4751
270288818	putative methyltransferase NSUN5 isoform 4 [Homo sapiens]	7.93	3	3	4	0	1.32161e+07		4	391	42.4508	7.6792
8923598	PIH1 domain-containing protein 1 [Homo sapiens]	7.93	2	2	2	1.54953e+07	0	2		290	32.3424	5.13525
7427519	DNA replication licensing factor MCM6 [Homo sapiens]	7.92	6	6	8	3.24791e+07	1.57868e+07	3	5	821	92.8312	5.41455
333360851	serpin H1 precursor [Homo sapiens]	7.89	3	3	3	0	1.65792e+07		3	418	46.4112	8.68994
20070197	dolichyl-diphosphooligosaccharide--protein glycosyltransferase 48 kDa subunit precursor [Homo sapiens]	7.89	3	3	5	5.08627e+07	0	5		456	50.6699	6.40479
34147522	chaperone activity of bc1 complex-like, mitochondrial [Homo sapiens]	7.88	4	4	8	1.59397e+08	6.88686e+07	5	3	647	71.9044	6.99072
41327787	NADH dehydrogenase [ubiquinone] 1 alpha subcomplex assembly factor 3 isoform b [Homo sapiens]	7.87	1	1	1	0	4.91617e+06		1	127	13.8329	5.75732
55741849	DDB1- and CUL4-associated factor 5 [Homo sapiens]	7.86	7	7	9	4.96209e+07	7.3945e+06	8	1	942	103.899	5.75732
194328762	dnaJ homolog subfamily A member 4 isoform 3 [Homo sapiens]	7.84	1	4	5	1.95036e+09	0	5		370	41.5703	7.1665
15011936	40S ribosomal protein S26 [Homo sapiens]	7.83	1	1	1	0	4.65263e+07		1	115	13.0071	11.0044
151101459	serine/threonine-protein phosphatase 6 regulatory subunit 1 [Homo sapiens]	7.83	8	8	13	4.42934e+08	2.02285e+07	12	1	881	96.6637	4.55127
194328680	myeloid leukemia factor 1 isoform 2 [Homo sapiens]	7.82	2	2	2	2.26417e+07	0	2		243	27.6076	9.72998
28882049	replication factor C subunit 2 isoform 2 [Homo sapiens]	7.81	3	3	4	4.81516e+07	2.26041e+07	2	2	320	35.2209	5.5415
56237027	insulin-like growth factor 2 mRNA-binding protein 1 isoform 1 [Homo sapiens]	7.8	3	4	4	15827801	33273382	2	2	577	63.4412	9.20264
4504201	general transcription factor IIH subunit 4 [Homo sapiens]	7.79	3	3	5	0	2.43988e+07		5	462	52.1533	9.0415
21361659	importin-9 [Homo sapiens]	7.78	5	5	7	5.43625e+07	1.12421e+07	5	2	1041	115.889	4.80518
41393577	gem-associated protein 6 [Homo sapiens]	7.78	1	1	2	4.17083e+07	0	2		167	18.8123	5.12256
4502861	AP-3 complex subunit sigma-1 [Homo sapiens]	7.77	1	1	1	1.4811e+07	0	1		193	21.7181	5.38916
320461728	DNA replication ATP-dependent helicase/nuclease DNA2 [Homo sapiens]	7.74	7	8	8	3.39025e+07	1.69449e+07	5	3	1060	120.337	7.73779
14141193	40S ribosomal protein S9 [Homo sapiens]	7.73	2	2	4	58055757	3.84912e+07	2	2	194	22.5776	10.6528
4506701	40S ribosomal protein S23 [Homo sapiens]	7.69	1	1	1	0	12173704		1	143	15.7977	10.4917
6552299	breast cancer type 1 susceptibility protein isoform 1 [Homo sapiens]	7.68	13	13	15	3.08533e+08	0	15		1863	207.592	5.41455
8923179	F-box/LRR-repeat protein 12 [Homo sapiens]	7.67	2	2	3	2.48854e+07	1.40384e+07	1	2	326	37.0016	8.79248
156142176	mitochondrial import inner membrane translocase subunit Tim21 precursor [Homo sapiens]	7.66	2	2	2	3.91727e+07	11246225	1	1	248	28.1848	9.70068
28416899	trifunctional purine biosynthetic protein adenosine-3 isoform 2 [Homo sapiens]	7.62	2	2	2	0	3.44399e+07		2	433	46.0038	6.78564
57165352	gem-associated protein 2 isoform gamma [Homo sapiens]	7.6	2	2	3	1.4618e+08	0	3		250	28.1374	6.75635
268832196	ATP synthase subunit s-like protein isoform 6 [Homo sapiens]	7.59	1	1	2	47259925	0	1	1	158	18.5903	8.99756
14277700	40S ribosomal protein S12 [Homo sapiens]	7.58	1	1	1	0	16184978		1	132	14.5055	7.21045
15529984	armadillo repeat-containing protein 6 isoform 2 [Homo sapiens]	7.56	3	3	3	2.70002e+07	0	3		476	51.5152	6.04932
56676379	intraflagellar transport protein 52 homolog [Homo sapiens]	7.55	3	3	3	2.3176e+07	0	3		437	49.6751	5.26221
4507127	U1 small nuclear ribonucleoprotein C [Homo sapiens]	7.55	1	1	1	8.4645e+06	0	1		159	17.3812	9.67139
4502281	sodium/potassium-transporting ATPase subunit beta-3 [Homo sapiens]	7.53	2	2	3	0	5.06268e+07		3	279	31.4921	8.35303
34577075	acyl-coenzyme A thioesterase 8 [Homo sapiens]	7.52	2	2	3	7.42487e+07	1.45242e+07	2	1	319	35.891	7.56201
23308579	prostaglandin E synthase 3 [Homo sapiens]	7.5	1	1	1	99793206	0	1		160	18.6854	4.53857
23510340	ubiquitin-like modifier-activating enzyme 1 [Homo sapiens]	7.47	6	6	6	1.85658e+07	3.44562e+07	1	5	1058	117.774	5.75732
153252132	60S ribosomal protein L31 isoform 3 [Homo sapiens]	7.44	1	1	2	34698993	16370256	1	1	121	13.9868	10.7993
4506625	60S ribosomal protein L27a [Homo sapiens]	7.43	1	1	2	47617617	6.3223e+07	1	1	148	16.551	11.0044
20336305	B-cell lymphoma/leukemia 11A isoform 1 [Homo sapiens]	7.43	5	5	5	7.88884e+07	0	5		835	91.1394	6.60986
56687498	dnaJ homolog subfamily C member 16 precursor [Homo sapiens]	7.42	4	4	4	5.15612e+07	2.94533e+07	3	1	782	90.5345	7.12256
4506585	replication protein A 32 kDa subunit [Homo sapiens]	7.41	2	2	2	8.10324e+07	0	2		270	29.2285	6.15088
404312696	endoribonuclease Dicer isoform 1 [Homo sapiens]	7.39	12	12	17	7.0768e+07	2.64069e+07	10	7	1922	218.542	5.68115
4504327	trifunctional enzyme subunit beta, mitochondrial precursor [Homo sapiens]	7.38	4	4	4	3.28453e+07	2.13437e+07	2	2	474	51.2615	9.40771
190194363	dihydropyrimidinase-related protein 4 [Homo sapiens]	7.34	3	3	3	3.56425e+07	0	3		572	61.8384	7.09326
29568103	U1 small nuclear ribonucleoprotein 70 kDa [Homo sapiens]	7.32	3	3	5	103198670	0	5		437	51.5258	9.93506
209364550	protein SGT1 isoform 3 [Homo sapiens]	7.32	4	4	4	3.76284e+07	1.63275e+07	3	1	601	67.6695	4.75439
256542306	cyclin-dependent kinase 5 isoform 2 [Homo sapiens]	7.31	1	2	3	366863174	5.58873e+07	1	2	260	29.5251	6.41748
507834142	glycosyltransferase 8 domain-containing protein 1 [Homo sapiens]	7.28	2	2	3	5.35234e+07	0	3		371	41.909	9.34912
85838511	mitogen-activated protein kinase kinase kinase 2 [Homo sapiens]	7.27	5	5	6	1.75972e+08	0	6		619	69.6972	8.00146
387849307	transcription initiation protein SPT3 homolog isoform 3 [Homo sapiens]	7.27	1	1	1	173587036	0	1		165	18.7961	5.8208
14249398	PHD finger-like domain-containing protein 5A [Homo sapiens]	7.27	1	1	1	7.80363e+07	0	1		110	12.397	8.41162
31657129	phosphoribosylformylglycinamidine synthase [Homo sapiens]	7.25	7	7	8	3.329e+07	2.02524e+07	2	6	1338	144.643	5.75732
58331161	PHD finger protein 19 isoform a [Homo sapiens]	7.24	3	3	4	7.90235e+07	0	4		580	65.549	8.83643
348041302	phosphatidylinositol 4-kinase alpha isoform 1 [Homo sapiens]	7.23	13	13	14	5.13895e+07	0	14		2102	236.678	7.06396
90193622	integrator complex subunit 6 isoform b [Homo sapiens]	7.21	6	6	7	4.66261e+07	0	7		874	98.9247	8.67529
22547189	serine hydroxymethyltransferase, cytosolic isoform 2 [Homo sapiens]	7.21	3	3	3	9.63943e+06	1.62087e+07	2	1	444	48.9969	7.69385
21396500	HIRA-interacting protein 3 isoform 1 [Homo sapiens]	7.19	3	3	3	4.78127e+07	0	3		556	61.92	8.54346
209862760	NADH dehydrogenase [ubiquinone] 1 beta subcomplex subunit 11, mitochondrial isoform 2 [Homo sapiens]	7.19	1	1	1	0	3.84532e+07		1	153	17.3057	5.22412
49472822	eukaryotic translation initiation factor 3 subunit G [Homo sapiens]	7.19	2	2	2	3.18581e+07	0	2		320	35.5889	6.12549
170763479	MMS19 nucleotide excision repair protein homolog [Homo sapiens]	7.18	7	7	12	1.17155e+08	8.54845e+06	8	4	1030	113.217	6.354
34101288	cleavage and polyadenylation specificity factor subunit 2 [Homo sapiens]	7.16	5	5	7	0	3.75562e+07	1	6	782	88.4307	5.10986
4506661	60S ribosomal protein L7a [Homo sapiens]	7.14	2	2	2	0	4.86805e+07		2	266	29.977	10.6089
320118865	pleiotropic regulator 1 isoform 2 [Homo sapiens]	7.13	3	3	3	2.51949e+07	4.92273e+06	2	1	505	56.2547	9.17334
89357932	keratin, type II cytoskeletal 78 [Homo sapiens]	7.12	3	4	11	4.76718e+08	1.43072e+08	2	9	520	56.8305	6.02393
21361376	splicing factor 3A subunit 2 [Homo sapiens]	7.11	3	3	4	1.85366e+07	0	4		464	49.2243	9.64209
33356547	DNA replication licensing factor MCM2 [Homo sapiens]	7.08	5	5	5	3.74804e+07	0	5		904	101.832	5.51611
48762920	6-phosphofructokinase, liver type [Homo sapiens]	7.05	2	4	4	2.42616e+07	2.36791e+07	2	2	780	84.9642	7.50342
148233338	catenin beta-1 [Homo sapiens]	7.04	5	6	8	1.36535e+07	2.0711e+07	2	6	781	85.4422	5.85889
46358428	intraflagellar transport protein 172 homolog [Homo sapiens]	7.03	9	9	9	3.42148e+07	0	9		1749	197.451	6.12549
5453998	importin-7 [Homo sapiens]	7.03	6	6	8	8.79005e+07	7.35167e+06	7	1	1038	119.44	4.81787
109715864	gem-associated protein 8 [Homo sapiens]	7.02	2	2	2	3.98402e+07	0	2		242	28.6186	6.80029
13376259	nuclear pore complex protein Nup85 [Homo sapiens]	7.01	4	4	4	3.08003e+07	9073862	3	1	656	74.9711	5.5542
15431306	60S ribosomal protein L8 [Homo sapiens]	7	2	2	2	32219392	2.88747e+07	1	1	257	28.0073	11.0337
4507163	transcription factor SOX-4 [Homo sapiens]	6.96	1	1	1	75839462	0	1		474	47.2338	7.35693
85068512	RISC-loading complex subunit TARBP2 isoform b [Homo sapiens]	6.96	2	2	2	19749985	1.10212e+07	1	1	345	36.8928	7.38623
5729810	3-beta-hydroxysteroid-Delta(8),Delta(7)-isomerase [Homo sapiens]	6.96	1	1	1	53500093	0	1		230	26.3358	7.89893
19924125	DNA repair protein RAD51 homolog 4 isoform 4 [Homo sapiens]	6.94	1	1	2	0	7264971	1	1	216	23.3022	8.32373
37655165	polycomb group RING finger protein 6 isoform b [Homo sapiens]	6.91	2	2	2	1.4676e+07	0	2		275	30.2299	4.729
4506695	40S ribosomal protein S19 [Homo sapiens]	6.9	1	1	1	0	0	1		145	16.0505	10.3159
118572588	cyclin-F [Homo sapiens]	6.87	5	5	5	8.47737e+07	0	5		786	87.5841	6.32861
4758032	coatomer subunit beta' [Homo sapiens]	6.84	6	6	7	1.72481e+07	2.00657e+07	3	4	906	102.422	5.2749
28302131	hemoglobin subunit gamma-1 [Homo sapiens]	6.8	1	1	1	4.44892e+07	0	1		147	16.1183	7.1958
4503459	sphingosine 1-phosphate receptor 4 precursor [Homo sapiens]	6.77	1	1	1	0	1.06507e+07		1	384	41.596	9.96436
195546902	transcription elongation factor SPT5 isoform b [Homo sapiens]	6.74	6	6	6	4.40164e+07	0	6		1083	120.424	5.09717
21361827	N6-adenosine-methyltransferase 70 kDa subunit [Homo sapiens]	6.72	4	4	5	0	5.31915e+07		5	580	64.4335	6.41748
18426904	ATPase WRNIP1 isoform 2 [Homo sapiens]	6.72	4	4	6	5.02606e+07	1.41406e+07	5	1	640	69.4155	6.26514
27734779	DTW domain-containing protein 2 [Homo sapiens]	6.71	2	2	3	99028276	4.97704e+07	1	2	298	33.3944	8.67529
13376331	L-2-hydroxyglutarate dehydrogenase, mitochondrial precursor [Homo sapiens]	6.7	3	3	3	0	1.53814e+07		3	463	50.2839	8.14795
46370095	AP-3 complex subunit mu-1 [Homo sapiens]	6.7	3	3	3	9.49818e+07	9.15117e+06	1	2	418	46.9093	6.93213
20127448	DNA polymerase alpha subunit B [Homo sapiens]	6.69	3	3	3	0	1.91322e+07		3	598	65.9063	5.23682
5031579	A-kinase anchor protein 8 [Homo sapiens]	6.65	5	5	7	1.70551e+08	1.38406e+07	6	1	692	76.0611	5.14795
4885545	pyruvate dehydrogenase kinase, isozyme 3 isoform 2 precursor [Homo sapiens]	6.65	2	2	3	3.12e+07	0	3		406	46.9091	8.36768
8922633	high mobility group protein 20A [Homo sapiens]	6.63	2	2	3	5.75257e+07	0	3		347	40.1191	6.49365
66933016	inosine-5'-monophosphate dehydrogenase 2 [Homo sapiens]	6.61	3	3	4	0	1.59624e+07		4	514	55.7696	6.90283
42476070	protein SMG7 isoform 2 [Homo sapiens]	6.6	7	7	7	6.52636e+07	0	7		1091	121.943	8.27979
419636284	AP-3 complex subunit beta-1 isoform 2 [Homo sapiens]	6.6	6	6	7	4.14478e+07	5.00211e+06	6	1	1045	116.122	6.30322
148664244	cytoskeleton-associated protein 2 isoform 1 [Homo sapiens]	6.6	4	4	4	2.04659e+07	6.04569e+07	3	1	682	76.8519	9.40771
124494254	proliferation-associated protein 2G4 [Homo sapiens]	6.6	2	2	2	0	7.49774e+06		2	394	43.7592	6.55127
380848759	UDP-N-acetylglucosamine transferase subunit ALG13 homolog isoform 5 [Homo sapiens]	6.6	5	5	6	1.16766e+08	0	6		954	106.789	7.07861
24234750	interleukin enhancer-binding factor 3 isoform a [Homo sapiens]	6.6	6	6	8	6.27574e+07	11770926	6	2	894	95.2791	8.76318
57242784	max-interacting protein 1 isoform c [Homo sapiens]	6.59	1	1	1	5.375e+06	0	1		182	20.5454	7.23975
157426879	nuclear protein localization protein 4 homolog [Homo sapiens]	6.58	3	3	4	12994599	2.79498e+07	1	3	608	68.0769	6.37939
29570798	amidophosphoribosyltransferase proprotein [Homo sapiens]	6.58	3	3	3	0	1.10668e+07		3	517	57.3624	6.75635
253314447	RAD52 motif-containing protein 1 isoform 5 [Homo sapiens]	6.58	1	1	1	0	8830955		1	228	25.88	5.8208
187281616	NADH dehydrogenase [ubiquinone] iron-sulfur protein 7, mitochondrial [Homo sapiens]	6.57	1	1	1	5.56987e+07	0	1		213	23.5481	9.99365
313760645	SUN domain-containing protein 2 isoform b [Homo sapiens]	6.56	3	3	3	32996036	0	3		717	80.2616	6.72705
83816964	Holliday junction recognition protein [Homo sapiens]	6.55	4	4	6	2.59263e+07	2.22101e+07	3	3	748	83.4871	9.30518
58331264	zinc finger protein 655 isoform a [Homo sapiens]	6.52	3	3	3	1.32689e+07	0	3		491	57.3707	7.13721
134288884	probable glutamate--tRNA ligase, mitochondrial [Homo sapiens]	6.5	3	3	5	7.42465e+07	1.03465e+07	3	2	523	58.6516	8.76318
45597177	TBC1 domain family member 9B isoform b [Homo sapiens]	6.49	8	8	11	13979878	3.8587e+07	1	10	1233	138.582	5.31299
54633315	deoxynucleotidyltransferase terminal-interacting protein 2 [Homo sapiens]	6.48	4	4	4	3.73147e+07	0	4		756	84.4179	6.16357
114688046	TBC1 domain family member 4 [Homo sapiens]	6.47	7	7	9	7.02801e+07	0	9		1298	146.471	7.00537
187608545	centrosomal protein of 55 kDa [Homo sapiens]	6.47	3	3	3	11329721	0	3		464	54.1152	7.00537
21735544	dual specificity mitogen-activated protein kinase kinase 7 [Homo sapiens]	6.44	3	3	3	1.66788e+07	4.9912e+06	2	1	419	47.4545	9.15869
157419120	transmembrane protein 177 [Homo sapiens]	6.43	2	2	2	3.28833e+07	0	2		311	33.7386	9.61279
134133226	POTE ankyrin domain family member E [Homo sapiens]	6.42	1	6	16	5.46301e+08	3.09733e+08	7	9	1075	121.286	6.20166
4826862	nucleoside diphosphate kinase, mitochondrial precursor [Homo sapiens]	6.42	1	1	1	1.53256e+07	0	1		187	20.6456	10.2866
154354979	unconventional myosin-X [Homo sapiens]	6.41	11	11	11	4.5198e+07	0	11		2058	237.198	6.21436
226246665	keratin, type II cytoskeletal 72 isoform 2 [Homo sapiens]	6.4	1	4	17	4.0126e+08	7.82594e+08	4	13	469	51.0918	6.45557
4758774	NADH dehydrogenase [ubiquinone] 1 beta subcomplex subunit 10 [Homo sapiens]	6.4	1	1	1	73929402	0	1		172	20.7632	8.48486
7657667	ubiquitin-like protein 4A [Homo sapiens]	6.37	1	1	1	3.81105e+07	0	1		157	17.7656	8.66064
291084635	60 kDa SS-A/Ro ribonucleoprotein isoform 4 [Homo sapiens]	6.37	3	3	6	3.57489e+07	4.52583e+06	5	1	518	58.4452	8.36768
40254992	carbonyl reductase family member 4 [Homo sapiens]	6.33	1	1	1	44107560	0	1		237	25.2854	9.33447
4503729	peptidyl-prolyl cis-trans isomerase FKBP4 [Homo sapiens]	6.32	2	2	2	0	7.26315e+06		2	459	51.7721	5.42725
88758594	phosducin-like protein [Homo sapiens]	6.31	2	2	2	3.19369e+07	0	2		301	34.2597	4.729
14717407	transcription initiation factor TFIID subunit 7 [Homo sapiens]	6.3	2	2	2	3.56418e+07	0	2		349	40.2345	5.19873
22212943	ubiquitin-conjugating enzyme E2 R2 [Homo sapiens]	6.3	2	2	2	24365752	0	2		238	27.149	4.42432
187761314	SWI/SNF-related matrix-associated actin-dependent regulator of chromatin subfamily A-like protein 1 [Homo sapiens]	6.29	6	6	7	7.12057e+07	0	7		954	105.872	9.05615
9966805	ATP-dependent RNA helicase DDX24 [Homo sapiens]	6.29	5	5	8	4.83769e+07	0	8		859	96.2715	9.05615
395132436	60S ribosomal protein L18 isoform 2 [Homo sapiens]	6.29	1	1	1	13606562	0	1		159	18.08	11.8394
156938331	pre-mRNA-processing factor 39 [Homo sapiens]	6.28	4	4	4	6.30206e+07	0	4		669	78.3805	5.40186
53759103	importin-8 isoform 1 [Homo sapiens]	6.27	5	5	5	5.13688e+07	0	5		1037	119.861	5.16064
324710996	pituitary homeobox 2 isoform a [Homo sapiens]	6.27	1	1	1	1.64449e+07	0	1		271	30.3168	9.62744
205277463	transketolase isoform 1 [Homo sapiens]	6.26	3	3	3	1.51174e+07	11597629	1	2	623	67.8347	7.66455
256818821	E3 ubiquitin-protein ligase RAD18 [Homo sapiens]	6.26	3	3	3	73907679	0	3		495	56.1873	7.57666
29029555	Bardet-Biedl syndrome 7 protein isoform b [Homo sapiens]	6.25	4	4	6	39786960	2.0838e+07	3	3	672	75.3985	6.11279
82659089	double-stranded RNA-binding protein Staufen homolog 1 isoform a [Homo sapiens]	6.25	3	3	3	17409208	6.94367e+06	2	1	496	54.8996	9.51025
357933617	lipocalin-1 isoform 1 precursor [Homo sapiens]	6.25	1	1	1	0	17483208		1	176	19.2378	5.57959
34328899	tyrosine-protein phosphatase non-receptor type 14 [Homo sapiens]	6.23	5	5	6	5.05542e+07	0	6		1187	135.175	8.30908
24307969	cytoplasmic FMR1-interacting protein 1 isoform a [Homo sapiens]	6.23	7	7	7	2.40977e+07	6.38797e+06	6	1	1253	145.089	6.90283
47458045	armadillo repeat-containing protein 8 isoform 1 [Homo sapiens]	6.23	2	2	2	0	6.56925e+06	1	1	385	42.9564	7.21045
122937227	U2 snRNP-associated SURP motif-containing protein [Homo sapiens]	6.22	7	7	7	9.62333e+07	0	7		1029	118.219	8.47021
4506621	60S ribosomal protein L26 [Homo sapiens]	6.21	1	1	1	0	3.64363e+07		1	145	17.2475	10.5503
187960090	protein SMG5 [Homo sapiens]	6.2	6	6	6	7.48033e+07	0	6		1016	113.855	5.90967
50897852	girdin isoform 2 [Homo sapiens]	6.19	10	10	10	4.33605e+07	0	10		1843	212.49	5.97314
300388183	26S proteasome non-ATPase regulatory subunit 1 isoform 2 [Homo sapiens]	6.18	5	5	7	1.98128e+07	2.71942e+07	3	4	922	102.193	5.2749
11321585	guanine nucleotide-binding protein G(I)/G(S)/G(T) subunit beta-1 [Homo sapiens]	6.18	2	2	6	123871282	3.00766e+07	3	3	340	37.353	5.99854
32189371	transmembrane protein 165 precursor [Homo sapiens]	6.17	1	1	1	31527730	0	1		324	34.8835	7.02002
4503313	diacylglycerol kinase epsilon [Homo sapiens]	6.17	3	3	3	9.88337e+06	0	3		567	63.8849	7.73779
73695475	HEAT repeat-containing protein 1 [Homo sapiens]	6.16	12	12	12	7.17469e+07	2.59289e+06	11	1	2144	242.215	6.53662
31657101	DDB1- and CUL4-associated factor 11 isoform 2 [Homo sapiens]	6.15	3	3	4	23376958	1.74717e+07	1	3	520	58.8096	6.11279
30520350	ADP-ribosylation factor-like protein 5B [Homo sapiens]	6.15	1	1	1	0	0	1		179	20.3613	6.52197
51599156	chromodomain-helicase-DNA-binding protein 4 [Homo sapiens]	6.12	9	9	10	5.65255e+07	0	9	1	1912	217.867	5.85889
296179376	transcriptional regulator Kaiso [Homo sapiens]	6.1	4	4	4	3.09718e+07	6.40099e+06	3	1	672	74.4382	5.12256
11863154	coatomer subunit delta isoform 1 [Homo sapiens]	6.07	3	3	3	30553470	0	3		511	57.1741	6.21436
300863096	cyclin-dependent kinase inhibitor 2A isoform p14ARF [Homo sapiens]	6.06	1	1	3	119530483	51390172	1	2	132	13.8946	12.4106
304434690	serine/threonine-protein phosphatase 6 regulatory ankyrin repeat subunit B isoform A [Homo sapiens]	6.04	3	5	6	9.88003e+07	0	6		993	107.535	6.30322
56549115	dnaJ homolog subfamily B member 5 isoform 3 [Homo sapiens]	6.03	2	2	3	0	22714379		3	348	39.1091	9.0415
59891448	rapamycin-insensitive companion of mTOR [Homo sapiens]	6.03	10	10	11	5.8827e+07	4.245e+06	10	1	1708	192.097	7.47412
145301598	uncharacterized protein KIAA0146 [Homo sapiens]	6.01	5	5	6	5.07353e+07	0	6		915	100.253	6.62451
4505725	peroxisome biogenesis factor 1 [Homo sapiens]	6	8	8	11	7.48682e+07	3.29716e+07	5	6	1283	142.778	6.32861
313747419	bromodomain-containing protein 2 isoform 3 [Homo sapiens]	5.97	4	4	4	5.14202e+07	0	4		754	83.0997	9.0708
42741682	zinc finger Ran-binding domain-containing protein 2 isoform 2 [Homo sapiens]	5.94	2	2	6	3.54782e+08	1.529e+07	4	2	320	36.2965	9.75928
89363020	NF-X1-type zinc finger protein NFXL1 [Homo sapiens]	5.93	3	3	5	0	2.66716e+07	1	4	911	101.27	8.41162
17998551	serpin B12 [Homo sapiens]	5.93	2	2	2	0	35431117		2	405	46.2471	5.52881
7657166	homeobox protein Hox-C11 [Homo sapiens]	5.92	2	2	2	7.10609e+07	0	2		304	33.7264	8.54346
37693993	nucleoside diphosphate kinase 3 precursor [Homo sapiens]	5.92	1	1	1	0	0	1		169	19.0029	7.84033
19913396	smoothelin isoform b [Homo sapiens]	5.9	4	4	4	2.3577e+07	0	4		915	98.8591	8.92432
110832843	transcription initiation factor TFIID subunit 4 [Homo sapiens]	5.9	5	5	6	1.37919e+08	0	6		1085	110.047	9.93506
64225290	homeobox protein DLX-1 isoform 1 [Homo sapiens]	5.88	1	1	1	4.13308e+07	0	1		255	27.3024	9.70068
379317177	nucleolar RNA helicase 2 isoform 2 [Homo sapiens]	5.87	3	3	3	0	1.22759e+07		3	715	79.6074	9.37842
392513656	proteasomal ATPase-associated factor 1 isoform 1 [Homo sapiens]	5.87	2	2	2	6941141	0	1	1	375	40.4132	6.65381
4503509	eukaryotic translation initiation factor 3 subunit A [Homo sapiens]	5.86	8	8	8	1.12431e+08	0	8		1382	166.468	6.78564
31712030	ancient ubiquitous protein 1 [Homo sapiens]	5.85	2	2	2	23958242	9.31871e+06	1	1	410	45.758	8.646
27477127	keratin, type II cuticular Hb2 [Homo sapiens]	5.85	2	3	3	0	7.13039e+07		3	513	56.6163	6.7417
40254434	cGMP-inhibited 3',5'-cyclic phosphodiesterase B [Homo sapiens]	5.85	5	5	5	59963016	0	5		1112	124.255	5.90967
22094079	zinc finger HIT domain-containing protein 3 [Homo sapiens]	5.81	1	1	1	6.53733e+07	0	1		155	17.5957	5.66846
34577083	ras suppressor protein 1 isoform 2 [Homo sapiens]	5.8	2	2	2	3.70094e+07	0	2		224	25.5296	8.71924
296040438	UDP-glucose 6-dehydrogenase isoform 3 [Homo sapiens]	5.79	2	2	2	0	1.91135e+07		2	397	44.3869	7.6792
53729344	plakophilin-1 isoform 1a [Homo sapiens]	5.79	4	4	4	0	1.98099e+07		4	726	80.4455	8.96826
5031653	pre-mRNA-splicing factor SPF27 [Homo sapiens]	5.78	1	1	1	3.21322e+07	0	1		225	26.115	5.65576
42560246	DNA-directed RNA polymerases I and III subunit RPAC1 [Homo sapiens]	5.78	2	2	2	0	1.22359e+07		2	346	39.225	5.50342
4826852	acyl carrier protein, mitochondrial precursor [Homo sapiens]	5.77	1	1	1	1.32137e+07	0	1		156	17.406	4.93213
24497536	homeobox protein Hox-C13 [Homo sapiens]	5.76	1	2	2	1.29173e+08	0	2		330	35.3566	8.95361
40807357	long-chain fatty acid transport protein 4 [Homo sapiens]	5.75	3	3	4	3.75703e+07	7.17823e+06	3	1	643	72.0181	8.47021
24432106	DBIRD complex subunit KIAA1967 [Homo sapiens]	5.74	5	5	6	17342149	1.18767e+07	3	3	923	102.838	5.22412
5729953	nuclear migration protein nudC [Homo sapiens]	5.74	2	2	2	24713336	2.32939e+07	1	1	331	38.2191	5.37646
4759298	protein UXT isoform 2 [Homo sapiens]	5.73	1	1	1	1.77861e+07	0	1		157	18.2346	7.59131
148596949	nucleolar and coiled-body phosphoprotein 1 [Homo sapiens]	5.72	5	5	8	5.31509e+07	3.59491e+07	5	3	699	73.5596	9.46631
20149498	ferritin light chain [Homo sapiens]	5.71	1	1	1	2.05445e+07	0	1		175	20.0071	5.78271
288541297	leucine-rich repeat-containing protein 15 isoform b precursor [Homo sapiens]	5.68	4	4	6	0	8.16933e+07		6	581	64.3252	6.7124
321267511	protein NipSnap homolog 1 isoform 2 [Homo sapiens]	5.68	2	2	2	3.273e+07	1.0099e+07	1	1	264	31.4448	9.11475
11415026	60S ribosomal protein L18a [Homo sapiens]	5.68	1	1	1	47844345	0	1		176	20.7489	10.7114
15451775	protein PML isoform 7 [Homo sapiens]	5.67	3	3	3	2.24826e+07	1.30763e+07	2	1	423	47.5442	6.02393
14249158	hepatoma-derived growth factor-related protein 2 isoform 2 [Homo sapiens]	5.67	4	4	5	5.98044e+07	0	5		670	74.1852	7.48877
193083172	H/ACA ribonucleoprotein complex non-core subunit NAF1 isoform b [Homo sapiens]	5.66	2	2	2	0	2.80367e+07		2	389	41.8685	4.66553
20270303	mitochondrial Rho GTPase 2 [Homo sapiens]	5.66	3	3	6	1.30765e+07	6.95647e+07	1	5	618	68.0747	5.85889
40538736	ran-binding protein 10 [Homo sapiens]	5.65	3	3	5	5.23168e+07	9.27983e+06	4	1	620	67.2143	6.771
113420249	PREDICTED: protein FAM203B [Homo sapiens]	5.64	2	2	3	4.89435e+07	2.10929e+07	2	1	390	42.1017	4.83057
22035653	apolipoprotein L2 [Homo sapiens]	5.64	2	2	2	0	1.25595e+07		2	337	37.0694	6.7417
116686106	diphthamide biosynthesis protein 1 [Homo sapiens]	5.64	2	2	2	3.17794e+07	0	2		443	48.7743	8.17725
157388923	molybdenum cofactor sulfurase [Homo sapiens]	5.63	4	4	5	0	3.93702e+07		5	888	98.0579	6.69775
21040371	ATP-dependent RNA helicase DDX39A [Homo sapiens]	5.62	2	2	2	2.13667e+07	0	2		427	49.098	5.68115
5453958	serine/threonine-protein phosphatase 5 isoform 1 [Homo sapiens]	5.61	3	3	3	0	1.61172e+07		3	499	56.8423	6.27783
6005721	erlin-2 isoform 1 [Homo sapiens]	5.6	2	2	3	3.06111e+07	8.2319e+06	2	1	339	37.8155	5.61768
208431776	phosphatidylinositol 4-phosphate 5-kinase type-1 alpha isoform 4 [Homo sapiens]	5.6	2	2	3	2.85278e+07	6.03197e+06	2	1	500	56.0172	7.53271
77812680	inorganic pyrophosphatase 2, mitochondrial isoform 3 precursor [Homo sapiens]	5.6	1	1	1	0	5.36391e+06		1	232	25.9752	7.95752
266453278	ataxin-10 isoform 2 [Homo sapiens]	5.6	2	3	3	4.57655e+07	11400524	2	1	411	46.2572	5.08447
23510451	acylamino-acid-releasing enzyme [Homo sapiens]	5.6	4	4	5	0	3.14552e+07		5	732	81.1726	5.47803
38569495	ELL-associated factor 1 [Homo sapiens]	5.6	2	2	2	7.88792e+06	57294955	1	1	268	29.0241	5.40186
194097392	Golgin subfamily A member 2 [Homo sapiens]	5.59	5	5	7	7.95228e+07	0	7		1002	113.017	5.021
78000183	60S ribosomal protein L14 [Homo sapiens]	5.58	1	1	1	0	26678054		1	215	23.417	10.9312
62241024	ATP-dependent RNA helicase DDX19B isoform 2 [Homo sapiens]	5.58	2	2	2	0	3.27959e+07		2	448	50.458	6.13818
374429545	WD repeat-containing protein 92 isoform 2 [Homo sapiens]	5.56	2	2	2	6.34337e+07	0	2		288	32.1072	8.01611
40217805	polynucleotide 5'-hydroxyl-kinase NOL9 [Homo sapiens]	5.56	3	3	3	7.07626e+07	0	3		702	79.2262	9.15869
117553580	AP-3 complex subunit delta-1 isoform 2 [Homo sapiens]	5.55	5	5	5	2.35502e+07	0	5		1153	130.076	8.48486
134142062	acetyl-CoA carboxylase 2 precursor [Homo sapiens]	5.53	1	11	21	5.17462e+07	2.06229e+08	4	17	2458	276.365	6.49365
55743075	angio-associated migratory cell protein [Homo sapiens]	5.53	2	2	3	36957958	1.99309e+07	1	2	434	46.7214	4.42432
22027648	phosphatidate phosphatase LPIN1 isoform 1 [Homo sapiens]	5.51	3	3	3	1.4945e+07	0	3		890	98.6024	6.58057
215490098	protein spinster homolog 1 isoform 4 [Homo sapiens]	5.51	2	2	3	6.41344e+07	2.41319e+07	2	1	454	48.9819	7.75244
224028248	non-POU domain-containing octamer-binding protein isoform 2 [Homo sapiens]	5.5	2	2	2	0	1.64056e+07	1	1	382	43.8381	8.63135
310750366	ensconsin isoform 7 [Homo sapiens]	5.5	3	3	3	8.53599e+06	1.10909e+07	2	1	655	72.3704	9.34912
4502891	methylosome subunit pICln [Homo sapiens]	5.49	1	1	1	0	74544104		1	237	26.1989	4.10693
11141889	protein salvador homolog 1 [Homo sapiens]	5.48	2	2	2	1.31106e+07	0	2		383	44.6062	9.08545
358001077	unconventional prefoldin RPB5 interactor 1 isoform c [Homo sapiens]	5.47	3	3	3	1.8423e+07	0	3		475	53.4143	5.16064
195539395	26S protease regulatory subunit 10B [Homo sapiens]	5.46	2	2	2	7.84573e+06	18564598	1	1	403	45.768	7.78174
23510448	DNA replication licensing factor MCM5 [Homo sapiens]	5.45	3	3	3	2.84418e+07	5.76397e+06	2	1	734	82.2332	8.36768
25777728	retinal dehydrogenase 2 isoform 3 [Homo sapiens]	5.45	1	3	4	1.99742e+08	0	4		422	46.1075	6.29053
4506597	60S ribosomal protein L12 [Homo sapiens]	5.45	1	1	3	69014001	5.69543e+07	1	2	165	17.8075	9.42236
150378533	ubiquitin carboxyl-terminal hydrolase 7 [Homo sapiens]	5.44	4	4	4	6.59187e+07	0	4		1102	128.22	5.5542
315707008	phosphoacetylglucosamine mutase isoform 3 [Homo sapiens]	5.44	3	3	4	18697441	1.61595e+07	2	2	441	49.0637	6.3667
509155837	nuclear pore complex protein Nup155 isoform 3 [Homo sapiens]	5.43	6	6	6	9.76642e+07	2.42735e+07	2	4	1327	148	6.30322
62739173	mRNA export factor [Homo sapiens]	5.43	1	1	1	2.58433e+07	0	1		368	40.9419	7.82568
19923193	hsc70-interacting protein isoform 1 [Homo sapiens]	5.42	2	2	2	0	2.23125e+07		2	369	41.3055	5.2749
20336746	core histone macro-H2A.1 isoform 1 [Homo sapiens]	5.42	1	1	1	0	0	1		369	39.1592	9.83252
308193325	trypsin-3 isoform 4 preproprotein [Homo sapiens]	5.42	1	1	3	97320137	170406157	1	2	240	25.8777	5.8335
8923469	uncharacterized protein C1orf109 [Homo sapiens]	5.42	1	1	1	0	28732522		1	203	23.3583	5.66846
169234778	BTB/POZ domain-containing protein KCTD17 [Homo sapiens]	5.39	1	1	1	13864848	0	1		297	33.2553	4.89404
376319234	single-stranded DNA-binding protein 2 isoform 6 [Homo sapiens]	5.37	1	1	2	3.48846e+07	0	2		298	31.4578	7.92822
226371750	speckle targeted PIP5K1A-regulated poly(A) polymerase [Homo sapiens]	5.37	4	4	4	5.23468e+07	0	4		912	98.3737	6.43018
24430132	WW domain-binding protein 2 [Homo sapiens]	5.36	1	1	1	0	0		1	261	28.0684	5.90967
4826702	desmocollin-1 isoform Dsc1b preproprotein [Homo sapiens]	5.36	3	3	4	0	3.58032e+07		4	840	93.776	5.52881
301069416	nuclear pore glycoprotein p62 [Homo sapiens]	5.36	2	2	3	10664842	1.64391e+07	1	2	522	53.2225	5.31299
46852147	isoleucine--tRNA ligase, mitochondrial precursor [Homo sapiens]	5.34	5	5	5	3.09943e+07	1.87547e+07	1	4	1012	113.719	7.1958
282165825	box C/D snoRNA protein 1 isoform 2 [Homo sapiens]	5.34	2	2	2	3.19194e+07	0	2		431	49.455	6.7417
31621305	leucine-rich PPR motif-containing protein, mitochondrial precursor [Homo sapiens]	5.31	7	7	7	5.78356e+07	4.28989e+06	6	1	1394	157.805	6.12549
22538437	cathepsin B preproprotein [Homo sapiens]	5.31	1	1	2	0	1.58595e+07		2	339	37.7968	6.30322
40805843	histone acetyltransferase KAT2B [Homo sapiens]	5.29	2	5	11	1.54103e+08	0	11		832	92.9537	9.01221
53759151	acyl-CoA desaturase [Homo sapiens]	5.29	2	2	3	8.28095e+07	0	3		359	41.4961	8.99756
110735445	forkhead box protein F1 [Homo sapiens]	5.28	1	1	1	0	0	1		379	40.0963	9.1001
23110944	proteasome subunit alpha type-6 [Homo sapiens]	5.28	1	1	1	4.24295e+07	0	1		246	27.3818	6.75635
94721313	mesoderm induction early response protein 3 [Homo sapiens]	5.28	3	3	3	5.9663e+07	0	3		549	61.2687	4.52588
301171475	ATP-dependent RNA helicase DDX3X isoform 3 [Homo sapiens]	5.26	2	3	3	1.55583e+08	0	2	1	646	71.3109	6.62451
301129207	uridine-cytidine kinase-like 1 isoform 2 [Homo sapiens]	5.25	3	3	5	14488772	3.07869e+07	2	3	533	59.4288	7.97217
16306548	serine--tRNA ligase, cytoplasmic [Homo sapiens]	5.25	2	2	2	1.80693e+07	0	2		514	58.7401	6.43018
33946291	lysophosphatidylcholine acyltransferase 1 [Homo sapiens]	5.24	3	3	5	8.51327e+07	2.29855e+07	3	2	534	59.1134	6.02393
397137814	PREDICTED: probable ATP-dependent RNA helicase DHX40 [Homo sapiens]	5.23	2	2	2	0	1.7452e+07		2	516	59.2604	8.27979
9966867	eukaryotic translation initiation factor 5A-2 [Homo sapiens]	5.23	1	1	2	1.51973e+07	0	1	1	153	16.7822	5.57959
6912676	SNW domain-containing protein 1 [Homo sapiens]	5.22	2	2	2	2.26466e+07	0	2		536	61.4565	9.5249
17158023	protein FAM207A [Homo sapiens]	5.22	1	1	1	18308479	0	1		230	25.4408	11.0776
67944630	60S ribosomal protein L9 [Homo sapiens]	5.21	1	1	1	0	1.36309e+07		1	192	21.8498	9.94971
24432026	kelch-like protein 22 [Homo sapiens]	5.21	3	3	3	2.86792e+07	0	3		634	71.6212	5.49072
16507200	ubiquitin carboxyl-terminal hydrolase 28 [Homo sapiens]	5.2	5	5	5	4.24903e+07	0	5		1077	122.414	5.19873
157694492	myb-binding protein 1A isoform 2 [Homo sapiens]	5.2	5	5	6	2.68526e+07	9526918	5	1	1328	148.762	9.27588
18860831	dynamin-like 120 kDa protein, mitochondrial isoform 2 [Homo sapiens]	5.19	5	5	8	1.56283e+07	1.55934e+07	3	5	924	107.501	7.98682
24497517	homeobox protein Hox-A5 [Homo sapiens]	5.19	1	1	1	2.04158e+07	0	1		270	29.327	9.24658
239048390	transcription factor MafF isoform b [Homo sapiens]	5.19	1	1	1	0	0	1		135	14.5597	10.1548
4507555	thymopoietin isoform alpha [Homo sapiens]	5.19	1	2	3	2.74235e+07	0	3		694	75.4456	7.66455
511772980	cytosolic Fe-S cluster assembly factor NUBP1 isoform 2 [Homo sapiens]	5.18	2	2	2	0	7.35351e+07		2	309	33.3908	5.23682
258645172	2-oxoisovalerate dehydrogenase subunit alpha, mitochondrial isoform 2 precursor [Homo sapiens]	5.18	2	2	2	0	1.54476e+07		2	444	50.3682	8.26514
62912476	lethal(2) giant larvae protein homolog 1 [Homo sapiens]	5.17	4	4	4	0	1.59745e+07		4	1064	115.316	6.29053
11559929	coatomer subunit gamma-1 [Homo sapiens]	5.15	4	4	4	2.11317e+07	6.37901e+06	3	1	874	97.6555	5.46533
27477136	zinc finger CCCH-type antiviral protein 1 isoform 1 [Homo sapiens]	5.1	3	3	3	1.42508e+07	1.75152e+07	1	2	902	101.367	8.39697
88900495	CREB/ATF bZIP transcription factor [Homo sapiens]	5.08	2	2	2	3.82912e+07	0	2		354	37.1113	5.23682
21361282	serine/arginine-rich splicing factor 4 [Homo sapiens]	5.06	2	3	5	9.07957e+07	4.18528e+07	4	1	494	56.6453	11.5171
78482617	general transcription factor 3C polypeptide 2 [Homo sapiens]	5.05	5	5	5	2.69027e+07	0	4	1	911	100.616	7.31299
311893365	calpain-1 catalytic subunit [Homo sapiens]	5.04	3	3	3	0	1.82127e+07		3	714	81.8382	5.66846
6912486	U6 snRNA-associated Sm-like protein LSm4 isoform 1 [Homo sapiens]	5.04	1	1	2	41862520	36814495	1	1	139	15.3399	9.99365
4506629	60S ribosomal protein L29 [Homo sapiens]	5.03	1	1	1	0	6.22505e+06		1	159	17.7411	11.6636
148664186	plakophilin-2 isoform 2a [Homo sapiens]	5.02	4	4	5	36958830	0	5		837	92.6985	9.29053
39652628	constitutive coactivator of PPAR-gamma-like protein 1 [Homo sapiens]	5.01	5	5	5	6.23229e+07	0	5		1118	121.811	8.88037
157311635	protein FAM83H [Homo sapiens]	5	5	5	5	62942169	0	5		1179	127.053	6.99072
21735575	junctophilin-1 [Homo sapiens]	4.99	2	2	2	2.92151e+07	0	2		661	71.6415	9.31982
47578107	nipped-B-like protein isoform B [Homo sapiens]	4.97	13	13	13	6.32171e+07	0	13		2697	304.154	7.81104
115270953	zinc finger protein 117 [Homo sapiens]	4.97	1	1	1	6.32386e+06	0	1		483	56.339	9.33447
108773787	retinoblastoma-associated protein [Homo sapiens]	4.96	3	3	3	4.16444e+07	0	3		928	106.092	7.94287
125656165	THO complex subunit 2 [Homo sapiens]	4.96	7	7	7	4.04417e+07	0	7		1593	182.659	8.44092
86198310	mitochondrial carnitine/acylcarnitine carrier protein CACL [Homo sapiens]	4.95	2	2	3	3.51359e+07	9.011e+06	2	1	303	32.0418	8.74854
345478671	phosphoribosyl pyrophosphate synthase-associated protein 2 isoform 4 [Homo sapiens]	4.95	1	1	1	0	1.80648e+07		1	283	31.3014	7.1958
14150122	DNA replication complex GINS protein SLD5 [Homo sapiens]	4.93	1	1	1	2.59554e+06	0	1		223	26.0303	4.98291
117938268	E2F-associated phosphoprotein [Homo sapiens]	4.91	1	1	1	7.35961e+06	0	1		285	32.7415	5.12256
7706254	nucleolar protein 58 [Homo sapiens]	4.91	2	2	2	4.95567e+07	0	2		529	59.5405	8.92432
28395045	Bardet-Biedl syndrome 1 protein [Homo sapiens]	4.89	3	3	4	0	8.15176e+06	1	3	593	65.0422	7.92822
29029591	putative tRNA (cytidine(32)/guanosine(34)-2'-O)-methyltransferase isoform b [Homo sapiens]	4.89	1	1	1	51172412	0	1		327	35.844	5.88428
157743245	WD repeat-containing protein 43 [Homo sapiens]	4.87	2	2	2	21987965	0	2		677	74.8434	5.56689
83267879	translation initiation factor eIF-2B subunit epsilon [Homo sapiens]	4.85	4	4	4	4.00982e+07	3.09961e+07	2	2	721	80.3293	5.08447
55770895	protein LAP2 isoform 7 [Homo sapiens]	4.84	6	6	7	3.79552e+07	0	7		1302	145.996	5.2876
23110939	proteasome subunit alpha type-3 isoform 2 [Homo sapiens]	4.84	1	1	3	4.94969e+06	9.91537e+06	2	1	248	27.6297	5.32568
13129068	nucleolar complex protein 4 homolog [Homo sapiens]	4.84	2	2	2	57400493	0	2		516	58.4307	7.48877
151105229	intraflagellar transport protein 74 homolog isoform a [Homo sapiens]	4.83	3	3	3	3.05113e+07	0	3		600	69.1961	5.99854
186928850	28S ribosomal protein S27, mitochondrial [Homo sapiens]	4.83	2	2	2	4.07605e+07	0	2		414	47.5814	6.17627
17158044	40S ribosomal protein S6 [Homo sapiens]	4.82	1	1	2	0	78570576		2	249	28.663	10.8433
15812188	F-box only protein 3 isoform 2 [Homo sapiens]	4.82	2	2	2	3.22177e+07	0	2		415	47.4996	6.59521
41406089	transcription factor SOX-13 [Homo sapiens]	4.82	1	2	2	5.1391e+08	0	2		622	69.1845	6.7124
237757342	phospholipase DDHD1 isoform a [Homo sapiens]	4.82	3	3	3	2.41273e+07	0	3		872	96.9896	5.70654
56118223	choline/ethanolaminephosphotransferase 1 [Homo sapiens]	4.81	2	2	3	1.10493e+08	31603995	2	1	416	46.5227	8.20654
342672053	pescadillo homolog isoform 2 [Homo sapiens]	4.8	2	2	2	36256731	0	2		583	67.4138	7.53271
150418007	E3 SUMO-protein ligase RanBP2 [Homo sapiens]	4.78	14	14	14	4.01441e+07	0	14		3224	357.974	6.20166
7305503	stomatin-like protein 2, mitochondrial [Homo sapiens]	4.78	1	1	1	0	0		1	356	38.5102	7.38623
62198237	DNA polymerase epsilon catalytic subunit A [Homo sapiens]	4.77	9	9	10	4.10914e+07	0	10		2286	261.351	6.39209
13994253	Golgi reassembly-stacking protein 1 [Homo sapiens]	4.77	1	1	1	3.21891e+07	0	1		440	46.4535	4.50049
221316738	growth arrest-specific protein 6 isoform 3 [Homo sapiens]	4.75	2	2	2	0	1.46191e+07		2	379	41.9597	6.46826
125628632	keratin, type II cytoskeletal 80 isoform K80.1 [Homo sapiens]	4.74	1	2	9	946863808	7.26045e+08	1	8	422	47.212	5.30029
28178838	isocitrate dehydrogenase [NAD] subunit gamma, mitochondrial isoform b precursor [Homo sapiens]	4.74	2	2	2	4.22925e+07	22491691	1	1	380	41.4415	8.82178
375065827	translocator protein [Homo sapiens]	4.73	1	1	3	6.99595e+07	0	3		169	18.8156	9.36377
192807336	serrate RNA effector molecule homolog isoform e [Homo sapiens]	4.71	4	4	4	1.93528e+08	0	4		871	100.085	6.01123
32490557	poly(A) polymerase alpha isoform 1 [Homo sapiens]	4.7	3	3	3	1.95685e+07	0	3		745	82.791	7.37158
291084858	pyruvate dehydrogenase E1 component subunit beta, mitochondrial isoform 2 precursor [Homo sapiens]	4.69	1	1	1	4.61705e+07	0	1		341	37.4901	6.44287
332635045	protein FAM115A isoform 2 [Homo sapiens]	4.68	5	5	5	3.89527e+07	2.037e+07	3	2	919	101.84	6.50732
194239729	elongation factor 1-delta isoform 4 [Homo sapiens]	4.67	1	1	1	0	1.0337e+07		1	257	28.5404	4.91943
193082993	tRNA modification GTPase GTPBP3, mitochondrial isoform III [Homo sapiens]	4.67	2	2	3	8685026	2.28724e+07	1	2	471	49.8161	6.80029
94818790	rhomboid domain-containing protein 2 isoform a [Homo sapiens]	4.67	2	2	3	1.5542e+07	4.51016e+06	1	2	364	39.1771	9.31982
148536853	coatomer subunit alpha isoform 2 [Homo sapiens]	4.66	6	6	8	3.24569e+07	1.58303e+07	3	5	1224	138.258	7.66455
48762697	growth factor receptor-bound protein 10 isoform c [Homo sapiens]	4.66	1	1	1	243649168	0	1		536	60.8089	8.5874
225703100	calpain-2 catalytic subunit isoform 2 [Homo sapiens]	4.66	3	3	3	0	2.34249e+07		3	622	71.4304	4.90674
401709950	ubiquitin carboxyl-terminal hydrolase isozyme L3 isoform 1 [Homo sapiens]	4.64	1	1	1	0	5.07842e+06		1	194	21.9309	4.93213
388240759	zinc finger protein 267 isoform 2 [Homo sapiens]	4.64	3	3	3	1.39002e+07	0	3		711	83.5919	9.0415
4557845	ribonucleoside-diphosphate reductase subunit M2 isoform 2 [Homo sapiens]	4.63	1	1	1	2.52241e+07	0	1		389	44.8488	5.37646
32483377	thioredoxin-dependent peroxide reductase, mitochondrial isoform b [Homo sapiens]	4.62	1	1	1	0	9.9706e+06		1	238	25.8223	7.45947
8393009	vacuolar protein sorting-associated protein 51 homolog [Homo sapiens]	4.6	3	3	3	2.20593e+07	0	3		782	85.9882	6.46826
332164777	pyruvate kinase isozymes M1/M2 isoform d [Homo sapiens]	4.6	2	2	2	0	2.10695e+07		2	457	49.8659	7.82568
216548445	tRNA (guanine(26)-N(2))-dimethyltransferase isoform 2 [Homo sapiens]	4.6	3	3	3	7.2551e+07	3658433	2	1	630	69.2619	7.2251
101943240	general transcription factor 3C polypeptide 1 [Homo sapiens]	4.6	9	9	10	5.20568e+07	4.925e+06	9	1	2109	238.725	7.29834
224451038	protein YIF1B isoform 2 [Homo sapiens]	4.59	1	1	1	2.82074e+07	0	1		283	31.1542	7.43018
228008407	protein SERAC1 [Homo sapiens]	4.59	2	2	2	2.55711e+07	0	2		654	74.1002	7.6792
256818742	GPN-loop GTPase 3 isoform 1 [Homo sapiens]	4.58	1	1	1	0	0	1		284	32.7397	4.50049
21914862	cat eye syndrome critical region protein 5 isoform 1 [Homo sapiens]	4.58	2	2	3	2.61809e+07	2.45767e+07	1	2	393	43.5603	6.90283
40807452	peroxisome proliferator-activated receptor gamma coactivator-related protein 1 [Homo sapiens]	4.57	5	5	6	79034182	0	6		1664	177.434	6.50732
53829365	BTB/POZ domain-containing protein KCTD2 [Homo sapiens]	4.56	1	1	1	23055531	0	1		263	28.5092	5.2876
4757900	calreticulin precursor [Homo sapiens]	4.56	2	2	2	0	6.89529e+07		2	417	48.1118	4.43701
32455248	phosphatidylinositol 3-kinase regulatory subunit alpha isoform 1 [Homo sapiens]	4.56	3	3	3	2.30948e+07	1.37751e+07	1	2	724	83.5465	6.16357
4503381	protein Dr1 [Homo sapiens]	4.55	1	1	1	1.96078e+07	0	1		176	19.4317	4.75439
384367993	COP9 signalosome complex subunit 4 isoform 2 [Homo sapiens]	4.55	1	1	1	10918197	0	1		352	40.1717	6.94678
304571975	L-xylulose reductase isoform 2 [Homo sapiens]	4.55	1	1	1	0	6.6924e+06		1	242	25.7265	8.104
31742478	polycomb group RING finger protein 3 [Homo sapiens]	4.55	1	1	1	19193592	0	1		242	28.0973	8.22119
428673522	general transcription factor IIH subunit 3 isoform b [Homo sapiens]	4.53	1	1	1	0	1.3532e+07		1	265	29.6463	7.81104
187960100	ubiquitin-protein ligase E3C [Homo sapiens]	4.52	4	4	4	4.09218e+07	0	4		1083	123.844	6.7124
94400923	peroxisomal leader peptide-processing protease isoform b [Homo sapiens]	4.52	1	1	1	0	1.32943e+07		1	398	41.5463	7.13721
30795121	F-box/WD repeat-containing protein 8 isoform 2 [Homo sapiens]	4.51	2	2	2	46808310	8088627	1	1	532	60.6661	5.63037
38027923	COP9 signalosome complex subunit 5 [Homo sapiens]	4.49	2	2	2	1.22904e+07	0	2		334	37.5547	6.53662
291045307	aladin isoform 2 [Homo sapiens]	4.48	2	2	3	23232847	1.46818e+07	1	2	513	55.7785	7.32764
56699401	calcium-binding mitochondrial carrier protein SCaMC-2 isoform a [Homo sapiens]	4.48	2	2	2	2.06984e+07	0	2		469	52.6291	8.35303
315434216	28S ribosomal protein S29, mitochondrial isoform 3 [Homo sapiens]	4.48	1	1	1	1.61745e+07	0	1		357	41.0184	8.98291
8922461	trimeric intracellular cation channel type B [Homo sapiens]	4.47	1	1	1	1.27772e+07	0	1		291	32.4885	9.05615
283806604	sphingomyelin phosphodiesterase 4 isoform 3 [Homo sapiens]	4.45	3	3	3	7.44598e+07	0	3		764	86.1385	8.646
153792188	zinc finger protein OZF [Homo sapiens]	4.45	1	1	1	11552356	0	1		292	33.2862	8.88037
153791298	WD repeat domain-containing protein 83 [Homo sapiens]	4.44	1	1	1	1.25952e+07	0	1		315	34.3208	5.57959
16306584	F-box/LRR-repeat protein 3 [Homo sapiens]	4.44	2	2	2	0	3.26693e+07		2	428	48.6757	6.88818
61743967	C-terminal-binding protein 1 isoform 2 [Homo sapiens]	4.43	1	2	2	0	2.84039e+07		2	429	46.3758	6.65381
217272859	polyribonucleotide 5'-hydroxyl-kinase Clp1 isoform 2 [Homo sapiens]	4.43	2	2	2	0	1.65838e+08		2	361	40.6697	6.55127
413081782	protein YIPF5 isoform b [Homo sapiens]	4.43	1	1	2	7.59335e+07	0	1	1	203	21.881	4.58936
22538497	dnaJ homolog subfamily C member 30 precursor [Homo sapiens]	4.42	1	1	1	3.72152e+06	0	1		226	25.9453	10.4917
13904870	40S ribosomal protein S5 [Homo sapiens]	4.41	1	1	1	0	27661284		1	204	22.8621	9.71533
59859885	40S ribosomal protein SA [Homo sapiens]	4.41	1	1	1	1.15913e+07	0	1		295	32.8334	4.86865
374253828	integrator complex subunit 11 isoform 5 [Homo sapiens]	4.41	2	2	3	1.92247e+07	1.14683e+07	2	1	499	55.9769	8.32373
7657116	glyceraldehyde-3-phosphate dehydrogenase, testis-specific [Homo sapiens]	4.41	1	2	3	47601252	6.92769e+07	1	2	408	44.4728	8.19189
55749424	transcription elongation factor A protein-like 1 [Homo sapiens]	4.4	1	1	2	8.06378e+07	9.69713e+06	1	1	159	18.6292	5.021
5803167	splicing factor 3A subunit 3 [Homo sapiens]	4.39	2	2	2	3.57133e+07	0	2		501	58.8123	5.37646
27734925	uncharacterized protein C3orf33 [Homo sapiens]	4.38	1	1	1	0	5.18299e+06		1	251	29.2441	9.90576
62241015	RAC-alpha serine/threonine-protein kinase [Homo sapiens]	4.38	2	2	2	6.91146e+07	0	2		480	55.6508	6.07471
25777711	S-phase kinase-associated protein 1 isoform a [Homo sapiens]	4.38	1	1	1	2.33428e+08	0	1		160	18.052	4.4751
98991763	eyes absent homolog 4 isoform b [Homo sapiens]	4.38	2	2	2	1.14457e+07	0	2		616	67.0234	5.31299
157412255	E3 ubiquitin-protein ligase Praja-2 [Homo sapiens]	4.38	3	3	6	6.09265e+07	3.8007e+07	3	3	708	78.1658	4.38623
124248558	F-box/WD repeat-containing protein 9 [Homo sapiens]	4.37	2	2	2	2.12999e+07	3.57793e+07	1	1	458	50.7287	6.48096
58331120	transmembrane protein 230 isoform 1 [Homo sapiens]	4.37	1	1	3	1062861221	0	3		183	19.8975	9.21729
5902072	serpin B3 [Homo sapiens]	4.36	2	2	2	0	1.21066e+07		2	390	44.5365	6.81494
21361625	exocyst complex component 2 [Homo sapiens]	4.33	4	4	4	4.24426e+07	0	4		924	104	6.90283
4557303	fatty aldehyde dehydrogenase isoform 2 [Homo sapiens]	4.33	2	2	3	4.43689e+07	13132265	2	1	485	54.8129	7.88428
6857824	intraflagellar transport protein 27 homolog isoform 2 [Homo sapiens]	4.32	1	1	1	2.0711e+07	0	1		185	20.4103	5.41455
291084570	MAP7 domain-containing protein 3 isoform 2 [Homo sapiens]	4.31	3	3	3	3.21337e+07	0	3		858	96.6834	9.31982
83367072	eukaryotic translation initiation factor 3 subunit B [Homo sapiens]	4.3	4	4	4	3.39196e+07	8.30999e+06	3	1	814	92.4238	4.99561
385198081	protein ECT2 isoform b [Homo sapiens]	4.3	3	3	3	16020655	5.69089e+06	1	2	883	99.9873	7.48877
503774363	CDK5 regulatory subunit-associated protein 3 isoform f [Homo sapiens]	4.3	2	2	2	2.58999e+07	0	2		419	46.3215	4.62744
56550081	mitotic checkpoint protein BUB3 isoform b [Homo sapiens]	4.29	1	1	1	14349673	0	1		326	36.9311	6.84424
4505371	NADH dehydrogenase [ubiquinone] iron-sulfur protein 8, mitochondrial precursor [Homo sapiens]	4.29	1	1	2	5.96472e+07	1.34549e+07	1	1	210	23.6896	6.34131
109698599	trafficking protein particle complex subunit 5 [Homo sapiens]	4.26	1	1	1	2.73133e+07	0	1		188	20.7702	9.65674
408684407	DENN domain-containing protein 4C [Homo sapiens]	4.24	8	8	9	5.0703e+07	0	9		1909	212.576	6.82959
27363457	uncharacterized aarF domain-containing protein kinase 4 isoform a [Homo sapiens]	4.23	1	1	1	27113819	0	1		544	60.0314	7.2251
37059814	ewing's tumor-associated antigen 1 [Homo sapiens]	4.21	3	3	3	36046487	0	3		926	103.376	7.62061
291084508	NF-kappa-B-repressing factor isoform 2 [Homo sapiens]	4.2	3	3	3	1.34016e+07	0	3		690	77.6242	8.79248
157388991	solute carrier family 25 member 36 isoform b [Homo sapiens]	4.19	1	1	2	39283091	9.69848e+06	1	1	310	34.1315	8.73389
309747079	DNA polymerase epsilon subunit 2 isoform 2 [Homo sapiens]	4.19	2	2	3	4.67018e+07	1.03391e+07	1	2	501	56.3816	6.12549
45439306	aspartate--tRNA ligase, cytoplasmic [Homo sapiens]	4.19	2	2	2	0	5.28354e+06	1	1	501	57.1	6.55127
5031981	26S proteasome non-ATPase regulatory subunit 14 [Homo sapiens]	4.19	1	1	1	4.15674e+07	0	1		310	34.5546	6.52197
24497453	nuclear pore complex protein Nup88 [Homo sapiens]	4.18	4	4	4	19800930	33027705	1	3	741	83.4888	5.69385
23097240	leucine-rich repeat and WD repeat-containing protein 1 [Homo sapiens]	4.17	1	1	1	1.06941e+07	0	1		647	70.8162	7.21045
224809329	peptidyl-prolyl cis-trans isomerase FKBP5 isoform 1 [Homo sapiens]	4.16	2	2	2	238478598	1.32486e+07	1	1	457	51.1796	5.89697
46094065	solute carrier family 25 member 40 [Homo sapiens]	4.14	1	1	1	1.99545e+07	0	1		338	38.0999	9.34912
33469924	DNA helicase MCM8 isoform 2 [Homo sapiens]	4.13	2	3	3	0	2.55473e+07		3	824	91.7259	7.63525
42734325	wings apart-like protein homolog [Homo sapiens]	4.12	4	4	5	3.35492e+07	0	5		1190	132.863	5.43994
64762484	lys-63-specific deubiquitinase BRCC36 isoform 2 [Homo sapiens]	4.12	1	1	2	21441642	1.07821e+07	1	1	291	33.1287	5.94775
117190519	sialidase-3 [Homo sapiens]	4.12	1	1	1	0	1.5691e+07		1	461	51.6414	6.65381
6005757	FACT complex subunit SPT16 [Homo sapiens]	4.11	4	4	4	52524641	7.5387e+06	3	1	1047	119.838	5.65576
225903430	mannosyl-oligosaccharide glucosidase isoform 2 [Homo sapiens]	4.1	2	2	3	0	4.32626e+06	1	2	731	80.6526	7.10791
4503987	gamma-glutamyl hydrolase precursor [Homo sapiens]	4.09	1	1	1	0	0	1		318	35.9412	7.10791
9506689	exosome complex component RRP41 [Homo sapiens]	4.08	1	1	1	0	2.9432e+07		1	245	26.3665	6.52197
47078240	COP9 signalosome complex subunit 1 isoform 2 [Homo sapiens]	4.07	2	2	2	2.84324e+07	0	2		491	55.5012	6.7417
21361794	cullin-associated NEDD8-dissociated protein 1 [Homo sapiens]	4.07	4	4	6	7.01316e+07	0	6		1230	136.289	5.78271
51988900	DNA repair protein complementing XP-G cells [Homo sapiens]	4.05	4	4	4	0	1.27714e+07		4	1186	133.225	5.26221
23618867	sideroflexin-1 [Homo sapiens]	4.04	1	1	1	0	3043457		1	322	35.5963	9.0708
11545835	testis-specific Y-encoded-like protein 2 [Homo sapiens]	4.04	2	3	3	2.67146e+07	0	3		693	79.3868	4.57666
7019319	activator of basal transcription 1 [Homo sapiens]	4.04	1	1	1	0	0	1		272	31.06	9.87646
262359914	excitatory amino acid transporter 1 isoform 2 [Homo sapiens]	4.02	1	1	1	2.95341e+07	0	1		497	55.1133	9.01221
219842319	Bardet-Biedl syndrome 2 protein [Homo sapiens]	4.02	2	2	2	6.05584e+06	1.39857e+07	1	1	721	79.8205	6.15088
284807150	glucosylceramidase isoform 2 [Homo sapiens]	4.01	2	2	2	7.49244e+06	5.88615e+06	1	1	449	50.2847	7.15186
218749883	endoplasmic reticulum mannosyl-oligosaccharide 1,2-alpha-mannosidase [Homo sapiens]	4.01	2	2	2	2.18017e+07	0	2		699	79.5298	7.72314
343403796	NEDD8 ultimate buster 1 isoform 2 [Homo sapiens]	4	2	2	2	2.50348e+07	0	2		625	71.8768	6.62451
178056552	condensin complex subunit 1 [Homo sapiens]	4	6	6	6	2.48641e+07	0	6		1401	157.082	6.60986
14043022	methionine--tRNA ligase, cytoplasmic [Homo sapiens]	4	3	3	3	4.34392e+07	0	3		900	101.052	6.16357
291219876	alpha-globin transcription factor CP2 isoform 3 [Homo sapiens]	4	1	1	2	2.90118e+07	0	2		450	51.2758	5.43994
39812378	ran-binding protein 9 [Homo sapiens]	3.98	3	3	3	2.24966e+07	0	3		729	77.798	6.78564
20149698	lethal(3)malignant brain tumor-like protein 2 [Homo sapiens]	3.97	2	2	3	3.43763e+07	0	3		705	79.0595	6.84424
51479192	E3 ubiquitin-protein ligase RING1 [Homo sapiens]	3.94	1	1	2	1.67396e+07	0	2		406	42.4028	5.61768
301897118	Fanconi anemia group J protein [Homo sapiens]	3.92	4	4	5	16422174	0	4	1	1249	140.779	6.91748
157266264	pleckstrin homology-like domain family B member 3 [Homo sapiens]	3.91	3	3	3	6.52981e+07	0	3		640	71.8672	6.56592
340745278	heat shock factor protein 2 isoform c [Homo sapiens]	3.91	1	1	1	1.54253e+07	0	1		230	27.0104	9.67139
14269586	28S ribosomal protein S26, mitochondrial [Homo sapiens]	3.9	1	1	1	6.90955e+06	0	1		205	24.1969	10.3892
6005824	SEC23-interacting protein [Homo sapiens]	3.9	3	3	3	2.39818e+07	1.75312e+06	2	1	1000	111.007	5.5415
103471989	kaptin [Homo sapiens]	3.9	1	1	1	1.18622e+07	0	1		436	48.0495	5.26221
4507879	voltage-dependent anion-selective channel protein 1 [Homo sapiens]	3.89	1	1	1	26557141	0	1		283	30.7536	8.54346
31982936	sphingosine-1-phosphate lyase 1 [Homo sapiens]	3.87	2	2	2	19737493	0	2		568	63.4827	9.15869
62865866	homeobox protein Hox-B13 [Homo sapiens]	3.87	1	1	1	1.86883e+07	0	1		284	30.6562	8.99756
116256350	tuberin isoform 4 [Homo sapiens]	3.85	5	5	5	0	7.74198e+06	2	3	1740	193.127	7.06396
7705999	transmembrane protein 9 precursor [Homo sapiens]	3.83	1	1	1	1.8026e+07	0	1		183	20.5604	6.65381
109633028	serine/threonine-protein kinase MST4 isoform 2 [Homo sapiens]	3.83	1	1	1	0	0	1		339	37.7462	6.0874
21914927	lymphoid-specific helicase [Homo sapiens]	3.82	3	3	4	1.24212e+07	5150624	2	2	838	97.0122	7.92822
283046842	methyltransferase-like protein 25 [Homo sapiens]	3.81	1	1	2	27677785	0	2		603	68.1695	7.07861
11056016	vasculin-like protein 1 [Homo sapiens]	3.8	1	1	1	0	4.67288e+06		1	474	52.2694	6.84424
4809284	interferon regulatory factor 7 isoform b [Homo sapiens]	3.8	2	2	2	0	2.00749e+07		2	474	51.4268	6.53662
148229134	RNA-binding E3 ubiquitin-protein ligase MEX3C [Homo sapiens]	3.79	2	2	2	1.27844e+07	0	2		659	69.3232	4.99561
22538467	proteasome subunit beta type-4 [Homo sapiens]	3.79	1	1	1	0	8.04812e+06		1	264	29.1855	5.97314
4506749	ribonucleoside-diphosphate reductase large subunit [Homo sapiens]	3.79	2	3	3	6.79421e+06	1.19135e+07	1	2	792	90.0125	7.15186
83715964	SWI/SNF-related matrix-associated actin-dependent regulator of chromatin subfamily E member 1-related [Homo sapiens]	3.79	1	1	1	2.652e+07	0	1		317	35.7905	9.34912
25121987	condensin complex subunit 2 [Homo sapiens]	3.78	3	3	3	5.32601e+07	0	3		741	82.5113	5.05908
33946297	DBIRD complex subunit ZNF326 isoform 1 [Homo sapiens]	3.78	2	2	2	31648831	4.14558e+06	1	1	582	65.6131	5.14795
94557305	39S ribosomal protein L19, mitochondrial [Homo sapiens]	3.77	1	1	1	6.14407e+06	0	1		292	33.5136	9.49561
11527402	integral membrane protein 2B [Homo sapiens]	3.76	1	1	1	26637141	0	1		266	30.3184	5.13525
160948599	integrator complex subunit 1 [Homo sapiens]	3.74	8	8	9	3.96796e+07	0	9		2190	244.143	6.12549
133922600	CLK4-associating serine/arginine rich protein isoform 1 [Homo sapiens]	3.71	2	2	3	89424351	0	3		674	77.1158	10.4038
110611226	protein unc-13 homolog B [Homo sapiens]	3.71	7	7	7	6.26007e+07	0	7		1591	180.564	5.98584
183227678	protein DJ-1 [Homo sapiens]	3.7	1	1	1	25082580	0	1		189	19.8785	6.78564
27545315	translational activator of cytochrome c oxidase 1 [Homo sapiens]	3.7	1	1	1	0	0	1		297	32.4567	8.1333
4502163	apolipoprotein D precursor [Homo sapiens]	3.7	1	1	1	0	1.61393e+07		1	189	21.2618	5.14795
312596914	target of rapamycin complex subunit LST8 isoform b [Homo sapiens]	3.69	1	1	2	0	23250557		2	325	35.7252	5.85889
338797808	farnesyl pyrophosphate synthase isoform b [Homo sapiens]	3.68	1	1	1	0	6.29322e+06		1	353	40.5066	5.17334
4826659	F-actin-capping protein subunit beta isoform 1 [Homo sapiens]	3.68	1	1	1	0	5.91227e+06		1	272	30.6094	5.99854
22507409	TBC1 domain family member 22A [Homo sapiens]	3.68	1	1	1	0	0		1	517	59.0838	5.97314
116063536	2-methoxy-6-polyprenyl-1,4-benzoquinol methylase, mitochondrial precursor [Homo sapiens]	3.67	1	1	1	18257393	0	1		327	37.1168	6.94678
153791502	transport and Golgi organization 6 homolog [Homo sapiens]	3.66	3	3	3	1.96984e+07	0	3		1094	120.671	6.11279
283945604	protein FAM3A isoform 2 [Homo sapiens]	3.65	1	1	1	8.62482e+06	0	1		192	21.1507	8.1626
374081840	microtubule-associated protein RP/EB family member 2 isoform 4 [Homo sapiens]	3.65	1	1	1	7.32685e+06	0	1		274	30.6721	5.80811
201023341	pre-mRNA 3'-end-processing factor FIP1 isoform 3 [Homo sapiens]	3.65	1	1	1	4.1652e+07	0	1		520	58.3407	5.5542
223718097	mitochondrial inner membrane protein OXA1L [Homo sapiens]	3.64	2	2	4	6.97136e+07	1.10553e+07	2	2	495	55.234	9.68604
221136756	chromodomain Y-like protein isoform d [Homo sapiens]	3.64	1	1	1	1.12307e+07	0	1		412	45.1062	8.66064
221219004	WD repeat-containing protein 74 [Homo sapiens]	3.64	1	1	1	0	0		1	385	42.4147	8.32373
8392875	UPF0468 protein C16orf80 [Homo sapiens]	3.63	1	1	1	1.84951e+07	0	1		193	22.76	9.75928
89363030	uncharacterized protein C4orf29 precursor [Homo sapiens]	3.62	1	2	2	1.22627e+08	0	2		414	46.924	9.27588
325910904	aldehyde dehydrogenase, mitochondrial isoform 2 precursor [Homo sapiens]	3.62	1	2	3	297719608	0	3		470	50.9568	6.20166
40807485	pre-mRNA-processing factor 6 [Homo sapiens]	3.61	3	3	3	1.16086e+07	6603075	2	1	941	106.858	8.25049
194018522	eukaryotic peptide chain release factor GTP-binding subunit ERF3A isoform 3 [Homo sapiens]	3.61	2	2	3	2.89234e+07	13917125	2	1	499	55.7203	5.61768
145580578	C-terminal-binding protein 2 isoform 1 [Homo sapiens]	3.6	1	2	2	0	4.42574e+07		2	445	48.9141	6.94678
5730041	suppressor of G2 allele of SKP1 homolog isoform SGT1A [Homo sapiens]	3.6	1	1	1	0	2.32661e+07		1	333	37.7809	5.21143
39753957	torsin-1A-interacting protein 1 isoform 2 [Homo sapiens]	3.6	2	2	2	2.45338e+07	0	2		583	66.2083	8.17725
343098477	probable asparagine--tRNA ligase, mitochondrial isoform 2 [Homo sapiens]	3.6	1	1	1	1.63979e+07	0	1		250	28.7644	5.75732
46852390	coiled-coil domain-containing protein 6 [Homo sapiens]	3.59	1	1	1	61970672	0	1		474	53.2578	7.34229
153946421	serine/threonine-protein kinase/endoribonuclease IRE1 precursor [Homo sapiens]	3.58	3	3	3	2.53495e+07	0	3		977	109.666	6.41748
18375673	regulator of nonsense transcripts 1 [Homo sapiens]	3.58	3	4	6	2.30538e+07	8.29227e+06	4	2	1118	122.958	6.68311
156151392	heterogeneous nuclear ribonucleoprotein R isoform 4 [Homo sapiens]	3.57	1	2	3	96258463	23532783	2	1	532	59.6447	9.15869
4826730	serine/threonine-protein kinase mTOR [Homo sapiens]	3.57	7	8	9	3.77893e+07	1.13598e+07	2	7	2549	288.707	7.1665
189011566	adenomatous polyposis coli protein isoform b [Homo sapiens]	3.55	10	10	11	0	2.4442e+07		11	2843	311.455	7.79639
333440442	E3 ubiquitin-protein ligase BRE1B isoform 3 [Homo sapiens]	3.55	3	3	3	0	1.14204e+07		3	901	102.012	6.59521
33354279	uncharacterized protein KIAA1704 [Homo sapiens]	3.53	1	1	1	0	0	1		340	38.1187	5.41455
4505331	gamma-soluble NSF attachment protein [Homo sapiens]	3.53	1	1	1	0	0		1	312	34.7243	5.41455
507144086	dnaJ homolog subfamily B member 14 isoform 2 [Homo sapiens]	3.53	1	1	1	0	7.29075e+06		1	312	35.4207	8.77783
55769587	nucleolar protein 14 [Homo sapiens]	3.5	2	2	2	2.38572e+07	0	2		857	97.6074	7.57666
115527080	metastasis-associated protein MTA1 isoform MTA1 [Homo sapiens]	3.5	1	2	5	80856544	2.02172e+07	4	1	715	80.7353	9.26123
261490706	phosphatidylinositol-glycan biosynthesis class X protein isoform 2 precursor [Homo sapiens]	3.49	1	1	1	5.62989e+07	0	1		258	28.7697	6.32861
41406097	segment polarity protein dishevelled homolog DVL-3 [Homo sapiens]	3.49	2	2	2	1.75765e+07	0	2		716	78.0059	6.65381
300934782	transportin-3 isoform 2 [Homo sapiens]	3.49	2	2	2	8.51463e+06	0	2		859	97.3095	5.43994
19923642	Hermansky-Pudlak syndrome 3 protein [Homo sapiens]	3.49	3	3	3	0	1.18245e+07		3	1004	113.662	6.43018
150417986	brefeldin A-inhibited guanine nucleotide-exchange protein 2 [Homo sapiens]	3.47	4	6	6	2.06434e+08	0	6		1785	201.909	6.32861
55956801	SWI/SNF-related matrix-associated actin-dependent regulator of chromatin subfamily B member 1 isoform b [Homo sapiens]	3.46	1	1	2	5.68854e+07	2.40572e+07	1	1	376	43.1306	5.64307
54607135	mitochondrial import receptor subunit TOM70 [Homo sapiens]	3.45	2	2	2	3.10395e+07	0	2		608	67.412	7.12256
4502261	antithrombin-III precursor [Homo sapiens]	3.45	2	2	2	1.7107e+07	3.20014e+06	1	1	464	52.5689	6.7124
56786157	cyclic AMP-dependent transcription factor ATF-6 alpha [Homo sapiens]	3.43	2	2	2	2.99738e+07	0	2		670	74.5381	8.22119
23510377	KN motif and ankyrin repeat domain-containing protein 1 isoform b [Homo sapiens]	3.43	2	3	4	89580390	1.06244e+07	1	3	1194	129.701	5.13525
292658846	rab9 effector protein with kelch motifs isoform b [Homo sapiens]	3.43	1	1	1	0	1.35432e+07		1	321	34.8188	5.99854
213385323	anaphase-promoting complex subunit 5 isoform b [Homo sapiens]	3.42	1	1	1	0	0	1		643	72.4801	6.68311
13259543	brain mitochondrial carrier protein 1 isoform UCP5S precursor [Homo sapiens]	3.42	1	1	1	1.33792e+07	0	1		322	35.9351	9.64209
4502003	aryl hydrocarbon receptor precursor [Homo sapiens]	3.42	3	3	3	1.31683e+07	0	3		848	96.0862	6.37939
74048537	E3 ubiquitin-protein ligase Praja-1 isoform b [Homo sapiens]	3.4	2	2	3	3.22067e+07	6.11933e+06	2	1	588	64.6885	4.94482
4759264	COP9 signalosome complex subunit 2 isoform 1 [Homo sapiens]	3.39	1	1	1	44144263	0	1		443	51.5641	5.52881
194272168	putative helicase MOV-10 [Homo sapiens]	3.39	3	3	3	2.17099e+07	0	3		1003	113.599	8.82178
313850978	nuclear receptor coactivator 7 isoform 3 [Homo sapiens]	3.39	2	2	2	1.27135e+07	0	2		827	92.4142	5.19873
24308113	KIF1-binding protein [Homo sapiens]	3.38	2	2	2	2.33077e+07	0	2		621	71.7684	5.49072
4557791	sialidase-1 precursor [Homo sapiens]	3.37	1	1	2	2.5507e+07	1.07638e+07	1	1	415	45.4386	5.88428
7706200	protein THEM6 precursor [Homo sapiens]	3.37	1	1	1	1.53774e+07	0	1		208	23.8499	9.5542
4507703	protein TSSC1 [Homo sapiens]	3.36	1	1	1	0	1.38624e+07		1	387	43.5761	5.05908
229892270	DDB1- and CUL4-associated factor 13 [Homo sapiens]	3.35	2	2	2	2.44861e+07	0	2		597	67.5081	9.29053
190014625	exosome complex exonuclease RRP44 isoform b [Homo sapiens]	3.34	3	3	3	1.03757e+07	4.52671e+06	2	1	928	104.974	7.1665
75709194	BRISC and BRCA1-A complex member 1 [Homo sapiens]	3.34	1	1	1	0	4.70094e+06		1	329	36.5366	4.64014
56961676	zinc finger protein 121 [Homo sapiens]	3.33	1	1	1	1.15923e+07	0	1		390	44.6652	8.04541
394953908	26S proteasome non-ATPase regulatory subunit 11 [Homo sapiens]	3.32	2	2	2	0	8.59187e+06		2	422	47.434	6.48096
6912286	caspase-14 precursor [Homo sapiens]	3.31	1	1	1	0	2.634e+07		1	242	27.662	5.57959
156231347	protein FAM216A [Homo sapiens]	3.3	1	1	1	2.6823e+06	0	1		273	30.7722	9.33447
108773793	glucose-6-phosphate 1-dehydrogenase isoform b [Homo sapiens]	3.3	2	2	2	0	5.35611e+06		2	515	59.219	6.84424
444909146	ESF1 homolog [Homo sapiens]	3.29	3	3	3	1.51273e+07	0	3		851	98.735	5.10986
436408726	inositol 1,4,5-trisphosphate receptor-interacting protein precursor [Homo sapiens]	3.29	2	2	2	1.65764e+07	0	2		547	62.0194	5.88428
225903424	putative deoxyribonuclease TATDN2 [Homo sapiens]	3.29	3	3	3	2.44463e+07	0	3		761	84.9698	7.38623
4759302	vesicle-associated membrane protein-associated protein B/C isoform 1 [Homo sapiens]	3.29	1	1	1	1.41659e+07	0	1		243	27.2111	7.29834
8923380	probable tRNA threonylcarbamoyladenosine biosynthesis protein OSGEP [Homo sapiens]	3.28	1	1	1	0	1.16013e+07		1	335	36.4033	6.354
50980309	U3 small nucleolar RNA-associated protein 15 homolog [Homo sapiens]	3.28	2	2	2	39263217	0	2		518	58.3786	9.11475
7706322	UPF0568 protein C14orf166 [Homo sapiens]	3.28	1	1	1	7.38307e+06	0	1		244	28.0507	6.65381
6005747	E3 ubiquitin-protein ligase RING2 [Homo sapiens]	3.27	1	1	1	2.0852e+07	0	1		336	37.6316	6.84424
23510389	myotubularin-related protein 3 isoform b [Homo sapiens]	3.27	4	4	4	8.32153e+07	0	4		1161	129.361	6.04932
221316620	cell division cycle protein 123 homolog [Homo sapiens]	3.27	1	1	1	0	8236706		1	336	39.1102	4.80518
40254924	leucine-rich repeat-containing protein 59 [Homo sapiens]	3.26	1	1	1	0	2.67929e+07		1	307	34.9089	9.56885
225735627	disco-interacting protein 2 homolog A isoform f [Homo sapiens]	3.26	2	2	2	0	6.32942e+07		2	798	85.9597	8.82178
18874090	WD repeat-containing protein 48 [Homo sapiens]	3.25	2	2	2	2.80865e+07	0	2		677	76.1624	7.03467
4506203	proteasome subunit beta type-7 proprotein [Homo sapiens]	3.25	1	1	1	2.36832e+07	0	1		277	29.9462	7.6792
91208418	transcription elongation regulator 1 isoform 2 [Homo sapiens]	3.25	4	4	5	5.83882e+07	0	5		1077	121.614	8.54346
98986457	host cell factor 1 [Homo sapiens]	3.24	5	5	6	5.4036e+07	8.25073e+06	5	1	2035	208.602	7.45947
116268091	PHD finger protein 23 [Homo sapiens]	3.23	1	1	1	0	0	1		403	43.7908	5.78271
411147365	ATP-binding cassette sub-family B member 7, mitochondrial isoform 3 [Homo sapiens]	3.23	2	2	2	2.2261e+07	0	2		712	78.1107	9.12939
402794208	poly(U)-binding-splicing factor PUF60 isoform h [Homo sapiens]	3.21	1	1	1	4.44868e+06	0	1		499	53.9907	5.32568
89274169	anamorsin [Homo sapiens]	3.21	1	1	1	0	2.18124e+06		1	312	33.5611	5.61768
118572613	serine/arginine repetitive matrix protein 2 [Homo sapiens]	3.2	7	7	9	1.09885e+07	4.17512e+07	2	7	2752	299.438	12.0591
50726968	microfibrillar-associated protein 1 [Homo sapiens]	3.19	1	1	1	1.99109e+07	0	1		439	51.9266	4.98291
63054860	RCC1 domain-containing protein 1 [Homo sapiens]	3.19	1	1	1	0	8.43779e+06		1	376	40.054	5.2749
4507347	transcription initiation factor TFIID subunit 2 [Homo sapiens]	3.17	4	4	4	4.97684e+07	0	4		1199	136.897	8.19189
189458821	protein-glutamine gamma-glutamyltransferase E [Homo sapiens]	3.17	2	2	2	0	2.06054e+07		2	693	76.5836	5.85889
66932990	folylpolyglutamate synthase, mitochondrial isoform b [Homo sapiens]	3.17	1	1	1	0	1.46743e+07		1	537	59.1364	7.40088
206597470	protein NEDD1 isoform c [Homo sapiens]	3.15	1	1	1	0	0	1		571	62.3405	8.27979
4758638	peroxiredoxin-6 [Homo sapiens]	3.13	1	1	1	0	1.86111e+07		1	224	25.0192	6.37939
117414150	delta(14)-sterol reductase isoform 1 [Homo sapiens]	3.11	1	1	1	8.78861e+06	0	1		418	46.3755	8.86572
254587902	inositol 1,4,5-trisphosphate receptor-interacting protein-like 1 isoform 3 precursor [Homo sapiens]	3.11	2	2	2	1.08963e+07	0	2		547	62.5367	6.58057
16950603	28S ribosomal protein S35, mitochondrial isoform 1 precursor [Homo sapiens]	3.1	1	1	1	2.86292e+07	0	1		323	36.8211	8.23584
410172402	PREDICTED: uncharacterized protein LOC100287171 [Homo sapiens]	3.1	1	1	1	7.83907e+06	0	1		451	48.3377	5.74463
4504341	histone acetyltransferase type B catalytic subunit [Homo sapiens]	3.1	1	1	1	3.54092e+07	0	1		419	49.4808	5.69385
260064077	Meckel syndrome type 1 protein isoform 2 [Homo sapiens]	3.1	1	1	1	0	1.78936e+07		1	549	63.3048	6.7417
14702169	tissue-type plasminogen activator isoform 3 preproprotein [Homo sapiens]	3.1	1	1	1	0	1.29009e+07		1	516	57.3332	7.48877
4506217	26S proteasome non-ATPase regulatory subunit 10 isoform 1 [Homo sapiens]	3.1	1	1	1	0	2.76758e+07		1	226	24.4124	6.1001
5174647	protein-tyrosine kinase 6 isoform 1 [Homo sapiens]	3.1	1	1	1	0	2.20453e+08		1	451	51.8012	7.03467
37595752	lamin-B receptor [Homo sapiens]	3.09	2	2	2	5.02278e+07	2.67799e+07	1	1	615	70.658	9.36377
8923421	serine--tRNA ligase, mitochondrial isoform b precursor [Homo sapiens]	3.09	1	1	1	3.54206e+07	0	1		518	58.2459	8.1333
49574546	runt-related transcription factor 1 isoform AML1b [Homo sapiens]	3.09	1	1	1	2.74098e+07	0	1		453	48.7062	9.34912
58219008	putative DNA repair and recombination protein RAD26-like [Homo sapiens]	3.09	2	2	2	1.60048e+07	0	2		712	81.0418	9.01221
325910869	BAG family molecular chaperone regulator 4 isoform 2 [Homo sapiens]	3.09	1	1	1	0	0		1	421	45.3815	5.04639
293651611	ataxin-7 isoform c [Homo sapiens]	3.08	2	2	2	19272599	0	2		747	79.4854	10.0669
100913206	ATP-dependent RNA helicase A [Homo sapiens]	3.07	4	4	5	17170385	3.24426e+07	3	2	1270	140.869	6.84424
126723060	zinc finger CCCH domain-containing protein 4 [Homo sapiens]	3.07	2	2	2	2.96041e+07	0	2		1303	140.169	6.26514
7706495	dnaJ homolog subfamily B member 11 precursor [Homo sapiens]	3.07	1	1	2	0	88199275		2	358	40.4886	6.17627
4557880	interferon gamma receptor 1 precursor [Homo sapiens]	3.07	1	1	1	100123095	0	1		489	54.3701	4.90674
71483646	WD repeat domain phosphoinositide-interacting protein 4 isoform 2 [Homo sapiens]	3.06	1	1	1	0	40765603		1	360	39.8419	7.13721
24307929	protein Mis18-beta [Homo sapiens]	3.06	1	1	1	2.11014e+07	0	1		229	24.6755	7.37158
5579478	dual specificity mitogen-activated protein kinase kinase 1 [Homo sapiens]	3.05	1	1	1	8444226	0	1		393	43.4113	6.62451
304555614	BRCA1-associated ATM activator 1 [Homo sapiens]	3.05	2	2	2	2.0321e+07	0	2		821	88.0629	5.2749
158937236	puromycin-sensitive aminopeptidase [Homo sapiens]	3.05	3	3	3	2.13608e+07	1.3219e+07	1	2	919	103.211	5.71924
55956768	etoposide-induced protein 2.4 homolog isoform 2 [Homo sapiens]	3.05	1	1	1	20050397	0	1		262	30.0879	9.68604
267844811	neuron navigator 1 isoform 1 [Homo sapiens]	3.04	4	4	5	1.95192e+07	0	5		1877	202.347	8.07471
71774197	ubiquitin carboxyl-terminal hydrolase 47 [Homo sapiens]	3.03	4	4	4	0	1.27043e+07		4	1287	147.13	5.07178
21687020	EVI5-like protein isoform 2 [Homo sapiens]	3.02	2	2	2	7.57521e+06	0	2		794	91.3183	5.33838
14141159	heterogeneous nuclear ribonucleoprotein H3 isoform b [Homo sapiens]	3.02	1	1	1	1.19761e+07	0	1		331	35.2164	6.87354
38202214	protein transport protein Sec23A [Homo sapiens]	3.01	2	2	3	1.13618e+07	5.04158e+06	1	2	765	86.1053	7.07861
387527981	translation initiation factor eIF-2B subunit gamma isoform 3 [Homo sapiens]	2.99	1	1	1	0	1.36605e+07		1	401	44.7742	6.65381
157388937	syntaxin-17 [Homo sapiens]	2.98	1	1	1	4.73919e+07	0	1		302	33.3826	6.56592
7662647	phosphatidylserine synthase 1 [Homo sapiens]	2.96	1	1	1	0	0	1		473	55.4911	8.42627
115430108	rho-related BTB domain-containing protein 3 [Homo sapiens]	2.95	2	2	2	0	1.20695e+07		2	611	69.3682	7.62061
4505727	peroxisomal biogenesis factor 3 [Homo sapiens]	2.95	1	1	2	10640464	0	2		373	42.1129	8.14795
7657655	translocating chain-associated membrane protein 1 [Homo sapiens]	2.94	1	1	1	5.99781e+06	0	1		374	43.0438	9.62744
168823443	helicase ARIP4 [Homo sapiens]	2.93	4	4	4	4.60542e+07	0	4		1467	162.667	6.0874
4507499	nucleolysin TIAR isoform 1 [Homo sapiens]	2.93	1	1	1	5.95227e+07	0	1		375	41.5641	7.73779
343887347	CD2 antigen cytoplasmic tail-binding protein 2 [Homo sapiens]	2.93	1	1	1	19433648	0	1		341	37.6232	4.61475
5453918	peroxisomal membrane protein PMP34 [Homo sapiens]	2.93	1	1	2	45459314	0	2		307	34.5448	10.0815
7706735	transcription initiation factor IIA subunit 1 isoform 1 [Homo sapiens]	2.93	1	1	1	57452527	0	1		376	41.4885	4.55127
116235474	serine/threonine-protein kinase 11-interacting protein [Homo sapiens]	2.91	3	3	3	0	15127144		3	1099	121.325	5.38916
255683386	MDS1 and EVI1 complex locus protein EVI1 isoform c [Homo sapiens]	2.91	3	3	3	5.97722e+07	0	3		1239	139.22	6.44287
337756511	monofunctional C1-tetrahydrofolate synthase, mitochondrial isoform 4 precursor [Homo sapiens]	2.91	1	1	1	0	1.68183e+07		1	275	29.7858	9.02686
16306500	F-box only protein 21 isoform 2 [Homo sapiens]	2.9	1	1	1	26613927	0	1		621	71.4331	6.01123
118402580	cell division cycle protein 16 homolog [Homo sapiens]	2.9	2	2	2	3.97086e+08	0	2		620	71.6095	5.84619
189571679	nudC domain-containing protein 1 isoform 2 [Homo sapiens]	2.89	1	1	1	0	1.44101e+07		1	554	63.4616	5.10986
166851804	putative ATP-dependent RNA helicase TDRD9 [Homo sapiens]	2.89	3	3	4	5.71101e+07	0	4		1382	155.584	7.04932
42476013	NHL repeat-containing protein 2 [Homo sapiens]	2.89	2	2	2	0	6.06879e+06		2	726	79.3935	5.5542
61676108	cytoplasmic tRNA 2-thiolation protein 2 isoform 2 [Homo sapiens]	2.89	1	1	1	9.44991e+06	0	1		485	52.4333	6.93213
268607595	ankyrin repeat domain-containing protein 50 isoform 2 [Homo sapiens]	2.88	3	3	3	2.61261e+07	0	3		1250	136.415	6.39209
24308498	melanoma-associated antigen 2 [Homo sapiens]	2.87	1	1	1	0	1.6463e+07		1	314	35.0326	4.71631
40068497	FAST kinase domain-containing protein 3 [Homo sapiens]	2.87	2	2	2	1.83139e+07	0	2		662	75.6406	8.29443
217035105	dnaJ homolog subfamily C member 11 [Homo sapiens]	2.86	2	2	2	23355838	0	2		559	63.2387	8.39697
38505222	protein disulfide-isomerase TMX3 precursor [Homo sapiens]	2.86	1	1	1	3.27383e+07	0	1		454	51.8389	4.90674
143771699	zinc finger protein 460 [Homo sapiens]	2.85	1	1	1	6.63466e+06	0	1		562	63.6237	7.00537
118402596	cell division cycle protein 23 homolog [Homo sapiens]	2.85	2	2	2	1.76908e+07	0	2		597	68.79	7.02002
119226260	calcium homeostasis endoplasmic reticulum protein [Homo sapiens]	2.84	3	3	3	6.58261e+07	0	3		916	103.637	9.0415
14210504	AP-1 complex subunit mu-1 isoform 2 [Homo sapiens]	2.84	1	1	1	2.02496e+07	0	1		423	48.5561	7.29834
256000760	protein odr-4 homolog isoform 3 [Homo sapiens]	2.84	1	1	1	0	17438366		1	422	47.5628	5.80811
378925636	ubiquitin carboxyl-terminal hydrolase 17-like protein 13 [Homo sapiens]	2.83	1	1	1	0	1.89738e+07		1	530	59.6557	7.97217
118402582	cell division cycle protein 20 homolog [Homo sapiens]	2.81	1	1	1	52575736	0	1		499	54.6886	9.23193
22095349	WD and tetratricopeptide repeats protein 1 isoform b [Homo sapiens]	2.81	2	2	3	0	2.0487e+07		3	676	75.7425	7.35693
215599585	integrator complex subunit 12 [Homo sapiens]	2.81	1	1	1	7.3654e+06	0	1		462	48.7771	9.68604
29826287	39S ribosomal protein L47, mitochondrial isoform a [Homo sapiens]	2.8	1	1	1	0	0	1		250	29.4319	10.3745
157694511	nucleolar complex protein 2 homolog [Homo sapiens]	2.8	2	2	2	4.99858e+07	0	2		749	84.8521	5.61768
115298668	U5 small nuclear ribonucleoprotein 40 kDa protein [Homo sapiens]	2.8	1	1	1	56688479	0	1		357	39.2857	8.104
38492356	DNA polymerase delta subunit 3 [Homo sapiens]	2.79	1	1	3	78717228	1.11543e+07	2	1	466	51.3683	9.34912
66392146	phosphorylated adapter RNA export protein [Homo sapiens]	2.79	1	1	1	1.25758e+07	0	1		394	44.3751	5.40186
259490323	zinc finger protein 268 isoform c [Homo sapiens]	2.78	2	2	2	9.79049e+06	0	2		864	98.7469	8.70459
259906020	apoptotic chromatin condensation inducer in the nucleus isoform 3 [Homo sapiens]	2.77	4	4	4	2.094e+07	0	4		1301	147.301	6.72705
12408658	M-phase inducer phosphatase 3 isoform b [Homo sapiens]	2.75	1	1	1	0	5.24727e+06		1	400	45.5788	7.07861
4826908	phosphatidylinositol 3-kinase regulatory subunit beta [Homo sapiens]	2.75	1	1	1	0	8.86094e+06		1	728	81.574	6.52197
296011003	abl interactor 1 isoform l [Homo sapiens]	2.74	1	1	1	17498934	0	1		329	35.8976	5.05908
87240000	methylenetetrahydrofolate reductase [Homo sapiens]	2.74	2	2	2	3.04085e+07	0	2		656	74.5494	5.33838
70995211	delta(3,5)-Delta(2,4)-dienoyl-CoA isomerase, mitochondrial precursor [Homo sapiens]	2.74	1	1	1	0	0		1	328	35.7934	8.00146
7656936	zinc finger HIT domain-containing protein 2 [Homo sapiens]	2.73	1	1	1	15975178	0	1		403	42.8567	5.98584
61676188	E3 ubiquitin-protein ligase HUWE1 [Homo sapiens]	2.72	9	9	11	1.3734e+07	2.17255e+07	4	7	4374	481.589	5.22412
13376162	protein FAM57A [Homo sapiens]	2.72	1	1	1	359538847	0	1		257	29.3634	9.40771
38569471	leucine-rich repeat-containing protein 41 [Homo sapiens]	2.71	2	2	2	0	6.73255e+06		2	812	88.5935	8.38232
379030588	DNA polymerase delta catalytic subunit [Homo sapiens]	2.71	3	3	3	3.35192e+07	0	3		1107	123.553	7.03467
195976805	hypoxia up-regulated protein 1 precursor [Homo sapiens]	2.7	1	1	1	0	0		1	999	111.266	5.22412
190684675	DNA repair protein XRCC1 [Homo sapiens]	2.69	2	2	2	2.12135e+07	0	2		633	69.4549	6.27783
95113666	synembryn-B [Homo sapiens]	2.69	1	1	1	0	9.33538e+06		1	520	58.7875	5.73193
371502131	fibrinogen silencer-binding protein [Homo sapiens]	2.68	1	1	1	9.27167e+06	0	1		299	34.7461	7.12256
27501458	chromosome transmission fidelity protein 18 homolog [Homo sapiens]	2.67	3	3	4	13370933	0	4		975	107.317	7.21045
18644734	beta-catenin-like protein 1 [Homo sapiens]	2.66	2	2	2	4.7705e+07	0	2		563	65.1321	5.04639
108389176	tRNA-splicing endonuclease subunit Sen54 [Homo sapiens]	2.66	1	1	2	0	2.79745e+07		2	526	58.7828	7.91357
4557403	mitochondrial carnitine/acylcarnitine carrier protein [Homo sapiens]	2.66	1	1	1	25588476	0	1		301	32.9221	9.40771
5292161	26S proteasome non-ATPase regulatory subunit 4 [Homo sapiens]	2.65	1	1	1	0	5.71214e+06		1	377	40.7112	4.79248
62177112	katanin p60 ATPase-containing subunit A-like 1 [Homo sapiens]	2.65	1	1	2	0	0	2		490	55.3572	6.7417
29540566	armadillo repeat-containing X-linked protein 3 [Homo sapiens]	2.64	1	1	1	0	7.95555e+06		1	379	42.4739	8.36768
151301215	protein Wiz [Homo sapiens]	2.64	2	2	2	2.84277e+07	0	2		794	85.3268	9.05615
10863889	U4/U6.U5 tri-snRNP-associated protein 1 [Homo sapiens]	2.63	2	2	2	2.04868e+07	0	2		800	90.2003	6.12549
386642860	threonine--tRNA ligase, cytoplasmic isoform 1 [Homo sapiens]	2.63	2	2	2	1.50479e+07	1.81734e+07	1	1	723	83.3819	6.66846
110825963	poly [ADP-ribose] polymerase 2 isoform 2 [Homo sapiens]	2.63	2	2	3	6.82249e+07	0	3		570	64.7638	8.67529
23397570	PI-PLC X domain-containing protein 2 isoform b [Homo sapiens]	2.63	1	1	2	0	2.97923e+09		2	304	34.7442	9.62744
7706537	C-Jun-amino-terminal kinase-interacting protein 2 isoform 2 [Homo sapiens]	2.63	2	2	2	4.64555e+07	0	2		797	84.658	4.48779
281182834	intraflagellar transport protein 46 homolog isoform 2 [Homo sapiens]	2.63	1	1	1	0	1.07033e+07		1	304	34.2645	4.53857
221136939	U4/U6 small nuclear ribonucleoprotein Prp31 [Homo sapiens]	2.61	1	1	1	2.78284e+07	0	1		499	55.4214	5.78271
93352551	CWF19-like protein 1 [Homo sapiens]	2.6	1	1	1	0	6.82226e+06		1	538	60.5808	7.23975
41872646	cullin-7 isoform 2 [Homo sapiens]	2.59	4	4	4	2.20576e+07	0	4		1698	191.04	5.87158
119220557	multifunctional protein ADE2 isoform 2 [Homo sapiens]	2.59	1	1	1	0	8247941		1	425	47.0491	7.2251
156627581	tetratricopeptide repeat protein 4 [Homo sapiens]	2.58	1	1	1	0	0		1	387	44.6503	5.60498
422398845	26S proteasome non-ATPase regulatory subunit 6 isoform 4 [Homo sapiens]	2.57	1	1	1	12894681	0	1		350	41.1549	5.40186
78000213	DNA methyltransferase 1-associated protein 1 [Homo sapiens]	2.57	1	1	1	49731461	0	1		467	52.9598	9.49561
26051237	nucleoporin p54 isoform 1 [Homo sapiens]	2.56	1	1	1	2.92054e+07	0	1		507	55.4014	7.02002
237512940	early growth response protein 4 [Homo sapiens]	2.55	1	1	2	9.73162e+08	0	2		589	61.5839	8.35303
156104872	ETS domain-containing transcription factor ERF [Homo sapiens]	2.55	1	1	1	32724755	0	1		548	58.6664	7.29834
40068049	metal transporter CNNM3 isoform 1 precursor [Homo sapiens]	2.55	1	2	2	2.03516e+07	0	2		707	76.0721	6.0874
110349754	fasciculation and elongation protein zeta-2 isoform 1 [Homo sapiens]	2.55	1	1	1	1.7562e+07	0	1		353	39.6416	4.60205
62953129	macrophage erythroblast attacher isoform 2 [Homo sapiens]	2.54	1	1	1	2.55013e+07	0	1		355	40.3836	8.83643
203096856	kinesin-like protein KIF7 [Homo sapiens]	2.53	3	3	3	1.42377e+07	0	3		1343	150.495	6.78564
155030242	WD repeat-containing protein 60 [Homo sapiens]	2.53	2	2	2	6.78567e+06	5.92405e+06	1	1	1066	122.496	7.31299
23199983	GPI-anchor transamidase precursor [Homo sapiens]	2.53	1	1	1	1.86835e+07	0	1		395	45.2227	6.16357
66472382	nischarin isoform 1 [Homo sapiens]	2.53	3	3	3	1.80929e+07	0	3		1504	166.538	5.13525
21361875	protein LTV1 homolog [Homo sapiens]	2.53	1	1	1	0	0		1	475	54.8212	4.90674
13027630	protein DGCR14 [Homo sapiens]	2.52	1	1	1	1.25367e+07	0	1		476	52.5358	7.56201
18105056	vacuolar protein sorting-associated protein 33A [Homo sapiens]	2.52	2	2	3	1.28146e+07	1.69072e+07	1	2	596	67.5682	6.96143
5454038	synaptonemal complex protein SC65 precursor [Homo sapiens]	2.52	1	1	1	28809842	0	1		437	50.3492	4.76709
256419001	double-stranded RNA-binding protein Staufen homolog 2 isoform d [Homo sapiens]	2.51	1	1	1	2.91355e+07	0	1		398	43.2514	9.42236
371502112	exportin-2 isoform 2 [Homo sapiens]	2.51	3	3	3	1.98825e+07	0	3		915	103.813	6.11279
291084757	pyruvate dehydrogenase E1 component subunit alpha, somatic form, mitochondrial isoform 4 precursor [Homo sapiens]	2.51	1	1	1	0	1.5453e+07		1	359	40.1621	8.27979
22749377	dnaJ homolog subfamily C member 18 [Homo sapiens]	2.51	1	1	1	2.44626e+07	0	1		358	41.5247	7.37158
75677335	digestive organ expansion factor homolog [Homo sapiens]	2.51	2	2	2	1.17256e+07	0	2		756	87.0008	5.88428
31455614	derlin-2 [Homo sapiens]	2.51	1	1	1	4.60419e+07	0	1		239	27.5493	7.28369
14249554	SPRY domain-containing protein 3 [Homo sapiens]	2.49	1	1	3	0	1.1308e+10		3	442	49.6625	6.16357
241666462	hamartin isoform 3 [Homo sapiens]	2.49	3	3	3	1.11286e+07	0	3		1163	129.614	6.46826
7705415	protein Hook homolog 1 [Homo sapiens]	2.47	2	2	2	0	0	2		728	84.5948	5.14795
82546830	exocyst complex component 4 isoform a [Homo sapiens]	2.46	2	2	2	1.4103e+07	0	2		974	110.429	6.49365
56243551	steroidogenic acute regulatory protein, mitochondrial [Homo sapiens]	2.46	1	1	1	2.85994e+07	0	1		285	31.8934	9.02686
48717495	chondroitin sulfate glucuronyltransferase precursor [Homo sapiens]	2.46	2	2	2	3.9642e+07	0	2		772	85.8942	7.82568
13491166	pumilio homolog 1 isoform 2 [Homo sapiens]	2.45	3	3	3	3.45311e+07	0	3		1186	126.395	6.84424
384229053	F-box only protein 7 isoform 3 [Homo sapiens]	2.45	1	1	1	0	1.23544e+07		1	408	45.7515	7.13721
125625357	transcription factor Sp2 [Homo sapiens]	2.45	1	1	1	0	8.29714e+06		1	613	64.8599	9.92041
17402902	guanine nucleotide-binding protein subunit beta-like protein 1 [Homo sapiens]	2.45	1	1	1	0	1.23759e+07		1	327	35.5951	7.97217
4505917	exosome component 10 isoform 2 [Homo sapiens]	2.44	2	2	2	8076329	0	2		860	98.0272	8.39697
8923460	tRNA selenocysteine 1-associated protein 1 [Homo sapiens]	2.44	1	1	2	6.31118e+07	0	2		287	32.4774	4.7417
319655720	galactocerebrosidase isoform d [Homo sapiens]	2.43	1	1	1	0	9387740		1	659	74.7167	6.96143
148277004	trafficking protein particle complex subunit 13 isoform 3 [Homo sapiens]	2.43	1	1	1	0	5.94036e+06		1	411	45.9052	5.71924
71051602	alpha/beta hydrolase domain-containing protein 17B isoform 2 precursor [Homo sapiens]	2.43	1	1	1	0	9.98161e+06		1	288	32.1938	6.29053
90819229	cTAGE family member 2 isoform 1 [Homo sapiens]	2.42	1	1	1	9.12445e+07	0	1		745	85.2283	6.16357
61966777	V-set and immunoglobulin domain-containing protein 8 precursor [Homo sapiens]	2.42	1	1	1	0	7.43629e+06		1	414	43.8625	7.1958
40807471	transcription termination factor 2 [Homo sapiens]	2.41	3	3	3	2.08448e+07	0	3		1162	129.508	8.36768
190341074	pyridoxal-dependent decarboxylase domain-containing protein 1 [Homo sapiens]	2.41	2	2	2	0	1.71814e+07		2	788	86.6523	5.37646
15553127	hexokinase-2 [Homo sapiens]	2.4	2	2	3	4.90255e+07	0	3		917	102.313	6.04932
262399371	transmembrane protein 201 isoform 1 [Homo sapiens]	2.4	2	2	2	2.84589e+07	0	2		666	72.1898	9.21729
262073007	monocarboxylate transporter 1 [Homo sapiens]	2.4	1	1	2	79782819	1.29197e+07	1	1	500	53.9089	8.66064
66346658	proline-rich protein 5 isoform 3 [Homo sapiens]	2.39	1	1	1	3.7909e+07	0	1		293	32.0414	6.72705
7657118	2-amino-3-ketobutyrate coenzyme A ligase, mitochondrial isoform 2 precursor [Homo sapiens]	2.39	1	1	1	5.77123e+07	0	1		419	45.2562	8.04541
17402896	DNA repair protein RAD51 homolog 3 isoform 1 [Homo sapiens]	2.39	1	1	1	18590159	0	1		376	42.1629	6.7417
269847874	probable ATP-dependent RNA helicase YTHDC2 [Homo sapiens]	2.38	3	3	3	0	9.45796e+06		3	1430	160.147	8.39697
55743073	copper-transporting ATPase 2 isoform b [Homo sapiens]	2.38	3	3	3	1.37039e+07	0	3		1258	133.533	6.43018
6005872	translocation protein SEC63 homolog [Homo sapiens]	2.37	2	2	3	3.53605e+07	0	3		760	87.9416	5.31299
33356174	pinin [Homo sapiens]	2.37	1	1	1	0	1.97109e+07		1	717	81.565	7.13721
117938765	protein GNAS isoform g [Homo sapiens]	2.37	1	1	2	0	9.9566e+06		2	379	44.1513	6.29053
386642917	paired box protein Pax-6 isoform a [Homo sapiens]	2.37	1	1	1	18331837	0	1		422	46.6541	9.36377
16945972	kelch domain-containing protein 3 [Homo sapiens]	2.36	1	1	1	2.2069e+07	0	1		382	43.0602	8.07471
373838729	mini-chromosome maintenance complex-binding protein isoform 3 [Homo sapiens]	2.36	1	1	1	2.40903e+07	0	1		467	52.619	5.77002
257900512	UPF0420 protein C16orf58 [Homo sapiens]	2.35	1	1	1	11797285	0	1		468	50.9852	6.93213
7706706	sorting nexin-9 [Homo sapiens]	2.35	1	1	1	0	1.18836e+07		1	595	66.5496	5.57959
223718207	ETS translocation variant 3 isoform 1 [Homo sapiens]	2.34	1	1	1	11090233	0	1		512	56.9656	8.57275
114155142	nucleoprotein TPR [Homo sapiens]	2.33	5	5	5	2.78565e+07	0	5		2363	267.131	5.021
110815800	DDB1- and CUL4-associated factor 10 [Homo sapiens]	2.33	1	1	1	18861891	0	1		559	60.5439	7.50342
62241042	bifunctional glutamate/proline--tRNA ligase [Homo sapiens]	2.31	3	3	3	1.67595e+07	1.14916e+07	1	2	1512	170.483	7.32764
296080714	GPI transamidase component PIG-T isoform 4 precursor [Homo sapiens]	2.31	1	1	1	0	7.25627e+06		1	476	54.084	8.20654
167466175	cell division cycle protein 27 homolog isoform 2 [Homo sapiens]	2.31	2	2	2	2.10739e+07	0	2		824	91.8093	7.02002
119393895	lysosomal alpha-glucosidase preproprotein [Homo sapiens]	2.31	2	2	2	0	4.35327e+06	1	1	952	105.257	5.99854
62955805	vang-like protein 2 [Homo sapiens]	2.3	1	1	1	2.17213e+07	0	1		521	59.6772	9.21729
187608809	transmembrane protein 131-like isoform 2 precursor [Homo sapiens]	2.3	3	3	3	1.50282e+07	0	3		1609	179.225	6.85889
222537719	cytoplasmic tRNA 2-thiolation protein 1 [Homo sapiens]	2.3	1	1	1	3.10652e+07	0	1		348	36.4269	9.20264
87162455	clustered mitochondria protein homolog [Homo sapiens]	2.29	2	2	2	1.75496e+07	0	2		1309	146.577	6.12549
260436864	AP-1 complex subunit beta-1 isoform c [Homo sapiens]	2.29	2	2	2	13002693	5.4198e+06	1	1	919	101.253	5.10986
261862352	serine hydroxymethyltransferase, mitochondrial isoform 3 [Homo sapiens]	2.28	1	1	1	0	8110889		1	483	53.4214	8.14795
21327667	ribosome biogenesis protein BOP1 [Homo sapiens]	2.28	2	2	2	3.53525e+07	0	2		746	83.5772	6.18896
239735519	myotubularin-related protein 5 [Homo sapiens]	2.27	4	4	4	0	1.64393e+07		4	1893	210.916	7.10791
41281429	basic leucine zipper and W2 domain-containing protein 1 isoform 4 [Homo sapiens]	2.27	1	1	1	0	5.71974e+06		1	353	40.5128	6.45557
410171402	PREDICTED: chromodomain-helicase-DNA-binding protein 1-like isoform 12 [Homo sapiens]	2.27	1	1	1	6.88843e+06	0	1		616	69.1117	7.47412
89179323	zinc finger protein 42 homolog [Homo sapiens]	2.26	1	1	1	5.70384e+07	0	1		310	34.7797	8.89502
22547138	39S ribosomal protein L4, mitochondrial isoform a [Homo sapiens]	2.25	1	1	2	2.06819e+07	1.11964e+07	1	1	311	34.8973	9.71533
224549005	splicing factor 45 [Homo sapiens]	2.24	1	1	1	8.21225e+07	0	1		401	44.9339	5.97314
63478060	PHD finger protein 6 isoform 2 [Homo sapiens]	2.24	1	1	1	1.85487e+07	0	1		312	35.3063	9.0415
14670364	POZ-, AT hook-, and zinc finger-containing protein 1 short isoform [Homo sapiens]	2.23	1	1	1	31575035	0	1		537	57.5649	8.49951
5453557	E3 ubiquitin-protein ligase ARIH2 [Homo sapiens]	2.23	1	1	1	3.00022e+07	0	1		493	57.7811	5.63037
14150141	programmed cell death protein 2-like [Homo sapiens]	2.23	1	1	1	5.63196e+06	0	1		358	39.3912	4.85596
127138957	teashirt homolog 3 [Homo sapiens]	2.22	2	2	2	8.45944e+06	0	2		1081	118.492	7.25439
7661862	protein phosphatase 1F [Homo sapiens]	2.2	1	1	1	1.18983e+07	0	1		454	49.8001	5.09717
12232389	methyltransferase-like protein 17, mitochondrial isoform 2 precursor [Homo sapiens]	2.19	1	1	1	32749539	0	1		456	50.7013	9.33447
205277396	dynactin subunit 1 isoform 4 [Homo sapiens]	2.19	2	2	2	0	8.66122e+06		2	1139	126.654	5.42725
94681046	metal transporter CNNM4 precursor [Homo sapiens]	2.19	1	2	2	2.28106e+07	0	2		775	86.5519	6.07471
70980547	rabenosyn-5 [Homo sapiens]	2.17	1	1	2	0	0		2	784	88.8145	5.50342
333470760	von Willebrand factor A domain-containing protein 9 isoform 5 [Homo sapiens]	2.17	1	1	1	8994035	0	1		461	50.7016	5.13525
119395716	forkhead box protein C1 [Homo sapiens]	2.17	1	1	1	2.87053e+07	0	1		553	56.7535	8.51416
157738667	FYVE and coiled-coil domain-containing protein 1 [Homo sapiens]	2.17	3	3	3	2.64986e+07	0	3		1478	166.879	4.91943
259490234	dachshund homolog 1 isoform c [Homo sapiens]	2.17	1	1	1	2.93684e+07	0	1		506	51.9734	8.79248
380692328	probable ATP-dependent RNA helicase DDX56 isoform 2 [Homo sapiens]	2.17	1	1	1	0	2.30736e+06		1	507	57.2387	9.21729
313747584	Golgi-specific brefeldin A-resistance guanine nucleotide exchange factor 1 isoform 3 [Homo sapiens]	2.16	3	3	3	1.74374e+07	0	3		1855	205.885	5.75732
17978481	vacuolar protein sorting-associated protein 16 homolog isoform 3 [Homo sapiens]	2.16	1	1	1	0	10825411		1	695	78.2504	7.86963
195972879	transmembrane protein 194A isoform b [Homo sapiens]	2.16	1	1	1	9.55397e+06	0	1		371	42.0055	6.16357
34147637	COP9 signalosome complex subunit 6 [Homo sapiens]	2.14	1	1	1	39417450	0	1		327	36.1402	5.73193
94536856	coiled-coil domain-containing protein 106 [Homo sapiens]	2.14	1	1	1	7.44936e+06	0	1		280	32.0124	9.42236
34996489	PH-interacting protein [Homo sapiens]	2.14	2	2	2	8.20044e+06	0	2		1821	206.518	8.85107
153792582	E3 ubiquitin-protein ligase TRIM32 [Homo sapiens]	2.14	1	1	1	3.39382e+07	0	1		653	71.9424	6.97607
38570115	zinc finger protein 362 [Homo sapiens]	2.14	1	1	1	1.59412e+07	0	1		420	45.7853	9.64209
6005948	WW domain-binding protein 4 [Homo sapiens]	2.13	1	1	1	1.7968e+07	0	1		376	42.4809	5.56689
13489112	phosphatidylserine decarboxylase proenzyme [Homo sapiens]	2.13	1	1	2	4.34598e+07	2.03982e+07	1	1	375	43.0191	9.70068
11067747	cell division cycle 5-like protein [Homo sapiens]	2.12	2	2	2	22223044	0	2		802	92.1937	8.17725
55770906	pre-mRNA-splicing factor SYF1 [Homo sapiens]	2.11	2	2	2	1.43616e+07	0	2		855	99.9464	6.22705
187608615	non-receptor tyrosine-protein kinase TYK2 [Homo sapiens]	2.11	2	2	2	1.40489e+07	5.94908e+06	1	1	1187	133.565	7.15186
209969832	FAST kinase domain-containing protein 2 [Homo sapiens]	2.11	1	1	1	8.05408e+06	0	1		710	81.41	8.04541
74275346	S-adenosylmethionine decarboxylase proenzyme isoform 1 precursor [Homo sapiens]	2.1	1	1	1	2.03373e+07	0	1		334	38.3149	5.99854
4504009	alpha-galactosidase A precursor [Homo sapiens]	2.1	1	1	1	0	9.26312e+06		1	429	48.7349	5.60498
34147403	intraflagellar transport protein 81 homolog isoform 2 [Homo sapiens]	2.09	1	1	2	38026643	6.94824e+06	1	1	431	50.2093	7.89893
21361497	acyl-CoA dehydrogenase family member 9, mitochondrial [Homo sapiens]	2.09	1	1	1	0	5.07484e+06		1	621	68.7167	7.95752
61097912	nucleolar MIF4G domain-containing protein 1 [Homo sapiens]	2.09	2	2	2	7.14726e+08	0	2		860	96.1976	8.104
75709220	cleavage stimulation factor subunit 1 [Homo sapiens]	2.09	1	1	1	0	0		1	431	48.3267	6.58057
386642875	membrane-associated tyrosine- and threonine-specific cdc2-inhibitory kinase isoform 3 [Homo sapiens]	2.09	1	1	1	10570942	0	1		430	47.2539	6.06201
42794754	long-chain-fatty-acid--CoA ligase 3 [Homo sapiens]	2.08	1	1	1	0	9.9896e+06		1	720	80.3683	8.38232
148536864	SWI/SNF-related matrix-associated actin-dependent regulator of chromatin subfamily D member 2 [Homo sapiens]	2.07	1	1	1	1.13868e+07	0	1		531	58.8836	9.64209
460417313	zinc finger and BTB domain-containing protein 10 isoform c [Homo sapiens]	2.07	1	1	1	0	0	1		579	64.8995	5.51611
189011550	acid ceramidase isoform c [Homo sapiens]	2.06	1	1	1	0	5.21679e+06		1	389	44.0174	7.62061
58331266	WD repeat-containing protein 59 [Homo sapiens]	2.05	2	2	2	1.28568e+07	1.1928e+07	1	1	974	109.724	7.91357
510785740	integrin-linked protein kinase isoform 2 [Homo sapiens]	2.05	1	1	1	1.24655e+07	0	1		391	44.3203	7.97217
18860918	xylulose kinase [Homo sapiens]	2.05	1	1	1	0	1.33124e+06		1	536	58.3449	5.85889
110349772	collagen alpha-1(I) chain preproprotein [Homo sapiens]	2.05	3	3	4	0	5.24138e+07		4	1464	138.827	5.79541
151301228	pre-mRNA-processing factor 40 homolog A [Homo sapiens]	2.04	2	2	2	5.44224e+07	0	2		930	105.86	7.98682
224593754	cysteine/serine-rich nuclear protein 1 [Homo sapiens]	2.04	1	1	1	8.39201e+06	0	1		589	63.4679	4.729
55741709	RNA-binding protein 25 [Homo sapiens]	2.02	2	2	2	7.65455e+07	0	2		843	100.124	6.31592
223555963	HBS1-like protein isoform 2 [Homo sapiens]	2.02	1	1	1	0	0		1	642	70.5804	7.1665
312176393	nuclear factor of activated T-cells, cytoplasmic 4 isoform 3 [Homo sapiens]	2.02	1	1	1	8.03187e+06	0	1		794	84.2419	5.43994
11641289	dimethyladenosine transferase 2, mitochondrial [Homo sapiens]	2.02	1	1	1	2.807e+07	0	1		396	45.3198	9.18799
6005862	39S ribosomal protein L3, mitochondrial [Homo sapiens]	2.01	1	1	1	0	0	1		348	38.6081	9.48096
109689718	monoacylglycerol lipase ABHD12 isoform a [Homo sapiens]	2.01	1	1	1	4.93427e+06	0	1		398	45.0682	8.646
300934787	protein wntless homolog isoform 3 [Homo sapiens]	2	1	1	1	18979398	0	1		450	51.5363	7.26904
21735415	major centromere autoantigen B [Homo sapiens]	2	1	1	2	0	9.99658e+06	1	1	599	65.1316	4.55127
14249342	alpha-internexin [Homo sapiens]	2	1	1	1	5.86921e+06	0	1		499	55.3574	5.40186
312284090	COP9 signalosome complex subunit 3 isoform 2 [Homo sapiens]	1.99	1	1	1	3.43158e+07	0	1		403	45.697	6.65381
49087132	sal-like protein 2 [Homo sapiens]	1.99	1	2	3	81009587	1.74158e+07	1	2	1007	105.244	6.30322
45593140	GTP-binding protein 2 [Homo sapiens]	1.99	1	1	1	0	0		1	602	65.7271	8.04541
223972638	tRNA-splicing endonuclease subunit Sen2 isoform 4 [Homo sapiens]	1.99	1	1	1	0	9.26405e+06		1	402	45.503	7.94287
68299759	ecotropic viral integration site 5 protein homolog [Homo sapiens]	1.98	2	2	2	3.36448e+07	0	2		810	92.8901	6.1001
21361272	protein ENL [Homo sapiens]	1.97	1	1	1	1.19838e+07	0	1		559	62.018	8.5874
226246575	RAS guanyl-releasing protein 4 isoform b [Homo sapiens]	1.97	1	1	2	0	1.1733e+08		2	659	73.56	8.01611
226246608	putative RNA polymerase II subunit B1 CTD phosphatase RPAP2 [Homo sapiens]	1.96	1	1	1	10224363	0	1		612	69.4657	7.78174
39753961	ras GTPase-activating-like protein IQGAP3 [Homo sapiens]	1.96	3	3	3	9.78888e+06	5.3465e+06	2	1	1631	184.485	7.56201
189217876	sal-like protein 1 isoform b [Homo sapiens]	1.96	1	2	3	5.0051e+07	1.74158e+07	2	1	1227	129.49	6.99072
62739181	rhotekin isoform c [Homo sapiens]	1.95	1	1	1	0	9860489		1	513	56.6296	6.88818
4504957	lysosome-associated membrane glycoprotein 2 isoform A precursor [Homo sapiens]	1.95	1	1	1	0	21702605		1	410	44.9323	5.63037
304435905	putative GTP-binding protein 6 [Homo sapiens]	1.94	1	1	1	18000440	0	1		516	56.8481	9.42236
5453956	serine/threonine-protein phosphatase 2A 56 kDa regulatory subunit epsilon isoform [Homo sapiens]	1.93	1	1	1	4.33286e+07	0	1		467	54.6645	6.94678
68299795	chromodomain-helicase-DNA-binding protein 1 [Homo sapiens]	1.93	2	3	3	6.25662e+07	0	3		1710	196.567	7.13721
312284070	DNA helicase MCM9 isoform 1 [Homo sapiens]	1.92	2	2	2	1.024e+07	2.48118e+06	1	1	1143	127.233	7.73779
193794814	fructose-bisphosphate aldolase A isoform 1 [Homo sapiens]	1.92	1	1	2	1.42653e+07	1.18791e+07	1	1	364	39.3953	8.08936
114205410	protein FAM135B [Homo sapiens]	1.92	1	1	2	75999266	0	2		1406	155.672	5.85889
227498137	ufm1-specific protease 2 [Homo sapiens]	1.92	1	1	1	2.35475e+07	0	1		469	53.2272	7.00537
186928847	cirhin [Homo sapiens]	1.9	1	1	1	8.48064e+06	0	1		686	76.8414	8.85107
153945715	unconventional myosin-Vc [Homo sapiens]	1.89	2	2	2	1.28235e+07	0	2		1742	202.682	7.7085
41152093	zinc finger protein 644 isoform 1 [Homo sapiens]	1.88	3	3	3	2.17957e+07	0	3		1327	149.471	8.1626
110618253	DNA-directed RNA polymerase, mitochondrial precursor [Homo sapiens]	1.87	2	2	2	2.33901e+07	0	2		1230	138.532	8.98291
224591401	phosphatidylinositol 4-kinase type 2-beta [Homo sapiens]	1.87	1	1	1	0	9510165		1	481	54.7097	5.97314
374088154	leucine-rich repeat-containing protein 42 [Homo sapiens]	1.87	1	1	1	0	1.64899e+07		1	428	48.5406	7.45947
4758304	protein disulfide-isomerase A4 precursor [Homo sapiens]	1.86	1	1	1	0	9.22296e+06		1	645	72.887	5.07178
296317249	trimethyllysine dioxygenase, mitochondrial isoform 2 precursor [Homo sapiens]	1.86	1	1	1	1.78406e+07	0	1		376	44.0212	7.44482
13994259	28S ribosomal protein S5, mitochondrial [Homo sapiens]	1.86	1	1	1	0	0	1		430	47.9761	9.92041
16554625	intraflagellar transport protein 122 homolog isoform 4 [Homo sapiens]	1.86	2	2	2	0	1.00895e+07		2	1131	129.277	7.26904
18497304	carbohydrate sulfotransferase 14 [Homo sapiens]	1.86	1	1	1	0	0		1	376	42.9694	9.48096
199559779	coiled-coil domain-containing protein 8 [Homo sapiens]	1.86	1	1	1	2.71269e+06	0	1		538	59.3389	8.63135
105990539	neurofilament light polypeptide [Homo sapiens]	1.84	1	1	1	1.08754e+07	0	1		543	61.4792	4.65283
224549033	zinc finger protein 529 isoform b [Homo sapiens]	1.83	1	1	1	0	1.27854e+06		1	545	63.994	8.25049
372266129	protein flightless-1 homolog isoform 3 [Homo sapiens]	1.81	2	2	2	1.93879e+07	0	2		1214	138.405	6.07471
14165274	protein Hook homolog 3 [Homo sapiens]	1.81	1	1	1	10668347	0	1		718	83.0744	5.17334
312836775	calcium-transporting ATPase type 2C member 1 isoform 1c [Homo sapiens]	1.8	1	1	1	9354670	0	1		888	96.8972	6.31592
239735490	transcriptional activator Myb isoform 5 [Homo sapiens]	1.8	1	1	1	1.65161e+07	0	1		555	63.1588	7.34229
73747799	vacuolar protein sorting-associated protein 52 homolog [Homo sapiens]	1.8	1	1	1	0	0	1		723	82.1696	5.98584
116235448	protein FAM83D [Homo sapiens]	1.79	1	1	1	9.91663e+06	0	1		615	67.6221	6.94678
274318377	armadillo repeat-containing X-linked protein 5 [Homo sapiens]	1.79	1	1	1	0	24633195		1	558	62.3066	8.73389
19718788	cell cycle checkpoint protein RAD17 isoform 3 [Homo sapiens]	1.78	1	1	1	0	5.38915e+06		1	505	57.208	6.66846
260166619	zinc phosphodiesterase ELAC protein 2 isoform 3 [Homo sapiens]	1.78	1	1	1	0	0	1		786	87.508	7.97217
55769564	zinc finger protein with KRAB and SCAN domains 1 [Homo sapiens]	1.78	1	1	2	5.06696e+07	4.79153e+06	1	1	563	63.5903	7.04932
197276664	cytosolic purine 5'-nucleotidase [Homo sapiens]	1.78	1	1	1	3.88102e+08	0	1		561	64.9283	6.13818
112382214	protein transport protein Sec24B isoform b [Homo sapiens]	1.78	2	2	2	2.48047e+07	2.28194e+06	1	1	1233	133.545	7.38623
148664216	protein SDE2 homolog [Homo sapiens]	1.77	1	1	2	1323033341	0	2		451	49.7107	6.04932
42475970	rho GTPase-activating protein SYDE1 [Homo sapiens]	1.77	1	1	1	0	0		1	735	79.7435	8.42627
7305303	nck-associated protein 1 isoform 1 [Homo sapiens]	1.77	2	2	2	2.04322e+07	0	2		1128	128.707	6.62451
11968057	actin-related protein 6 [Homo sapiens]	1.77	1	1	1	19156423	0	1		396	45.7808	5.03369
71774083	myc proto-oncogene protein [Homo sapiens]	1.76	1	1	1	2.73372e+07	0	1		454	50.5338	5.42725
55769552	DNA-directed RNA polymerase III subunit RPC4 [Homo sapiens]	1.76	1	1	1	20469704	0	1		398	44.3683	6.97607
38788372	intron-binding protein aquarius [Homo sapiens]	1.75	2	2	2	2.92426e+07	0	2		1485	171.186	6.3667
7657265	protein fem-1 homolog B [Homo sapiens]	1.75	1	1	1	1.04778e+07	0	1		627	70.2197	6.60986
7242140	ATP-dependent Clp protease ATP-binding subunit clpX-like, mitochondrial precursor [Homo sapiens]	1.74	1	1	1	0	1.76437e+07		1	633	69.1807	7.57666
154354966	mitochondrial inner membrane protein isoform 3 [Homo sapiens]	1.74	1	1	1	19495307	0	1		747	82.5738	6.56592
224589129	importin subunit alpha-8 [Homo sapiens]	1.74	1	1	1	0	1.79019e+07		1	516	56.9019	6.03662
56676371	cleavage and polyadenylation specificity factor subunit 1 [Homo sapiens]	1.73	2	2	2	0	1.41789e+07		2	1443	160.782	6.40479
17318565	G1/S-specific cyclin-E2 [Homo sapiens]	1.73	1	1	1	0	0	1		404	46.7272	7.82568
13128864	histone deacetylase 6 [Homo sapiens]	1.73	2	2	2	4.38664e+07	0	2		1215	131.336	5.30029
89886477	striatin-4 isoform 1 [Homo sapiens]	1.73	1	1	1	0	0		1	753	80.5461	5.40186
82659109	E3 ubiquitin-protein ligase UBR4 [Homo sapiens]	1.72	7	7	8	3.39906e+07	6.84187e+06	7	1	5183	573.476	6.03662
7706541	regulator of telomere elongation helicase 1 isoform 1 [Homo sapiens]	1.72	2	2	2	0	1.04094e+07		2	1219	133.599	8.29443
260099676	insulin-degrading enzyme isoform 2 [Homo sapiens]	1.72	1	1	1	92228738	0	1		464	54.2047	6.7124
20070349	vacuole membrane protein 1 [Homo sapiens]	1.72	1	1	1	4.81978e+06	0	1		406	46.2079	6.94678
219879806	TRAF-type zinc finger domain-containing protein 1 [Homo sapiens]	1.72	1	1	1	39673969	0	1		582	64.8001	5.2876
93102405	protein FAM188B [Homo sapiens]	1.72	1	1	3	0	2.95575e+06		3	757	84.3191	6.90283
217330641	protein IWS1 homolog [Homo sapiens]	1.71	1	1	1	2.29282e+07	0	1		819	91.8992	4.69092
54234014	hydroxyacid oxidase 2 [Homo sapiens]	1.71	1	1	2	5.21033e+07	0	2		351	38.8143	7.63525
52632383	heterogeneous nuclear ribonucleoprotein L isoform a [Homo sapiens]	1.7	1	1	1	3.31828e+07	0	1		589	64.0924	8.22119
149274651	centrosomal protein of 78 kDa isoform b [Homo sapiens]	1.7	1	1	1	3.51897e+07	0	1		706	78.2675	8.33838
190194386	transmembrane 9 superfamily member 3 precursor [Homo sapiens]	1.7	1	1	1	2.92475e+07	0	1		589	67.8431	7.21045
98961138	zinc finger protein ZXDC isoform 2 [Homo sapiens]	1.69	1	1	1	0	1.49836e+07		1	710	74.7703	8.11865
66933005	calnexin precursor [Homo sapiens]	1.69	1	1	1	30710669	0	1		592	67.5259	4.60205
209862987	MAP kinase-activating death domain protein isoform f [Homo sapiens]	1.69	4	4	5	3.70276e+07	8.77631e+06	3	2	1479	163.903	6.31592
67782311	helicase SKI2W [Homo sapiens]	1.69	2	2	2	0	8.15946e+06		2	1246	137.668	6.06201
223890246	muskelin isoform 1 [Homo sapiens]	1.69	1	1	1	0	0	1		712	82.3524	6.30322
315113911	putative ATP-dependent RNA helicase DHX33 isoform 2 [Homo sapiens]	1.69	1	1	1	0	6.39829e+06		1	534	60.3541	8.33838
47419936	SRSF protein kinase 1 [Homo sapiens]	1.68	1	1	1	9.49343e+06	0	1		655	74.2784	6.16357
58331268	DNA excision repair protein ERCC-6-like [Homo sapiens]	1.68	2	2	2	5.3554e+06	5.43713e+06	1	1	1250	141.015	5.31299
67089147	squalene synthase [Homo sapiens]	1.68	1	1	1	8.06479e+06	0	1		417	48.0842	6.53662
8922301	WD repeat-containing protein 70 [Homo sapiens]	1.68	1	1	1	0	1.51643e+08		1	654	73.155	6.32861
118197272	autophagy-related protein 2 homolog B [Homo sapiens]	1.68	3	3	3	2.18572e+07	0	3		2078	232.604	5.75732
4505217	stromelysin-1 preproprotein [Homo sapiens]	1.68	1	1	1	49798904	0	1		477	53.9433	6.16357
4759344	centromere/kinetochore protein zw10 homolog [Homo sapiens]	1.67	1	1	1	0	7.84724e+06		1	779	88.7729	6.26514
503774357	nuclear pore complex protein Nup153 isoform 3 [Homo sapiens]	1.67	2	2	2	1.68146e+07	0	2		1433	149.304	8.82178
47086907	lysophosphatidylcholine acyltransferase 2 [Homo sapiens]	1.65	1	1	1	13473319	0	1		544	60.1694	6.55127
6631100	NK-tumor recognition protein [Homo sapiens]	1.64	1	1	1	1.03444e+07	0	1		1462	165.577	9.99365
109255232	centrosomal protein of 170 kDa isoform gamma [Homo sapiens]	1.64	2	2	2	15307199	0	1	1	1460	161.31	7.00537
62460635	transmembrane 9 superfamily member 1 isoform b precursor [Homo sapiens]	1.64	1	1	1	1.03171e+07	0	1		489	55.2154	7.06396
194018488	peroxisome biogenesis factor 6 [Homo sapiens]	1.63	1	1	1	0	0		1	980	103.996	6.34131
20336188	proprotein convertase subtilisin/kexin type 6 isoform e preproprotein [Homo sapiens]	1.61	1	1	1	0	2.5854e+06		1	623	68.195	8.38232
210147446	NXPE family member 2 [Homo sapiens]	1.61	1	1	2	0	0		2	559	64.8593	8.60205
386642873	DNA topoisomerase I, mitochondrial isoform 2 [Homo sapiens]	1.59	1	1	1	20528469	0	1		503	58.6082	9.05615
510937041	protein MON2 homolog isoform 5 [Homo sapiens]	1.58	2	2	2	48817927	0	2		1645	182.445	5.97314
18860916	5'-3' exoribonuclease 2 [Homo sapiens]	1.58	2	2	2	4.99753e+07	0	2		950	108.513	7.47412
4505143	NADP-dependent malic enzyme [Homo sapiens]	1.57	1	1	1	0	7.46874e+06		1	572	64.1091	6.12549
5031875	lamin isoform C [Homo sapiens]	1.57	1	1	1	51081809	0	1		572	65.0956	6.84424
66346721	phosphoenolpyruvate carboxykinase [GTP], mitochondrial isoform 1 precursor [Homo sapiens]	1.56	1	1	1	0	0		1	640	70.6846	7.62061
13324688	WD repeat-containing protein 11 [Homo sapiens]	1.55	2	2	2	1.40392e+07	0	2		1224	136.598	6.91748
192448443	peptidyl-prolyl cis-trans isomerase FKBP10 precursor [Homo sapiens]	1.55	1	1	1	0	14325760		1	582	64.2042	5.61768
42734397	E3 ubiquitin-protein ligase E3D [Homo sapiens]	1.54	1	1	1	0	1.06267e+07		1	389	43.6283	8.1333
95113664	leucine-rich repeat-containing protein 1 [Homo sapiens]	1.53	1	1	1	9.09735e+06	0	1		524	59.2049	5.021
15149476	arginine--tRNA ligase, cytoplasmic [Homo sapiens]	1.52	1	1	1	0	9.42929e+06		1	660	75.3309	6.68311
18765756	dual specificity tyrosine-phosphorylation-regulated kinase 1A isoform 5 [Homo sapiens]	1.51	1	1	1	17992745	0	1		529	60.2915	9.12939
62899035	N-acetyltransferase ESCO2 [Homo sapiens]	1.5	1	1	1	5.8659e+06	0	1		601	68.2641	9.39307
31377705	centrosomal protein of 97 kDa [Homo sapiens]	1.5	1	1	1	6435990	0	1		865	96.9208	5.021
62243652	exocyst complex component 6 isoform b [Homo sapiens]	1.5	1	1	1	1.24385e+07	0	1		799	93.3474	6.03662
4507229	succinate-semialdehyde dehydrogenase, mitochondrial isoform 2 precursor [Homo sapiens]	1.5	1	1	1	8.78583e+06	0	1		535	57.1783	8.27979
289191386	Golgin subfamily A member 3 isoform 2 [Homo sapiens]	1.5	1	2	2	4.26438e+06	1.43541e+08	1	1	1134	126.052	5.33838
157779137	dymeclin [Homo sapiens]	1.49	1	1	1	1.82643e+07	0	1		669	75.887	5.85889
45643129	guanine nucleotide-binding protein-like 3 isoform 2 [Homo sapiens]	1.49	1	1	1	0	2.0661e+07		1	537	60.5025	8.79248
45594312	E3 ubiquitin-protein ligase TRAF7 [Homo sapiens]	1.49	1	1	1	0	0	1		670	74.5609	7.15186
22027622	TNF receptor-associated factor 4 [Homo sapiens]	1.49	1	1	2	1.29394e+09	2.97923e+09	1	1	470	53.5074	8.14795
31083351	exocyst complex component 3 [Homo sapiens]	1.48	1	1	1	2.1532e+07	0	1		745	85.5133	6.29053
345478711	leucine-rich repeat and calponin homology domain-containing protein 2 isoform 2 [Homo sapiens]	1.47	1	1	1	0	9.18943e+06		1	748	82.758	6.771
110347429	mediator of RNA polymerase II transcription subunit 12 [Homo sapiens]	1.47	3	3	3	1.25724e+07	0	3		2177	242.928	7.04932
307691169	chondroitin sulfate synthase 2 isoform 2 [Homo sapiens]	1.47	1	1	1	0	11501846		1	613	68.3259	6.41748
40018644	G patch domain-containing protein 2-like isoform 2 [Homo sapiens]	1.47	1	1	1	2.06881e+07	0	1		477	53.8614	8.646
67782362	ATP-dependent RNA helicase DHX29 [Homo sapiens]	1.46	2	2	2	2.89738e+06	0	2		1369	155.139	8.08936
38683807	ankyrin repeat domain-containing protein 17 isoform a [Homo sapiens]	1.46	4	4	5	2.89343e+08	7.68673e+07	4	1	2603	274.088	6.52197
40556376	putative oxidoreductase GLYR1 [Homo sapiens]	1.45	1	1	1	0	9.9814e+06		1	553	60.509	9.17334
21071032	probable ATP-dependent RNA helicase DDX41 [Homo sapiens]	1.45	1	1	1	0	4844528		1	622	69.793	6.84424
4503635	prothrombin preproprotein [Homo sapiens]	1.45	1	1	1	3.56325e+07	0	1		622	69.9921	5.89697
27881506	ATP-binding cassette sub-family F member 2 isoform a [Homo sapiens]	1.44	1	1	1	9.69212e+06	0	1		623	71.2446	7.37158
5453638	AT-rich interactive domain-containing protein 3B [Homo sapiens]	1.43	1	1	1	1.19101e+07	0	1		560	60.5288	7.51807
190610020	tandem C2 domains nuclear protein [Homo sapiens]	1.43	1	1	1	6.21354e+06	0	1		490	55.2223	9.12939
222136585	protein timeless homolog [Homo sapiens]	1.41	2	2	2	1.23731e+07	0	2		1208	138.572	5.40186
50233824	E3 ubiquitin-protein ligase RFWD2 isoform d24 [Homo sapiens]	1.41	1	1	1	0	2.47954e+06		1	707	77.6421	7.15186
76496501	protein artemis isoform c [Homo sapiens]	1.4	1	1	1	6.69953e+06	0	1		572	64.6117	5.52881
495529773	zinc finger protein with KRAB and SCAN domains 8 isoform 1 [Homo sapiens]	1.38	1	1	1	0	0	1		578	65.7747	7.38623
231573214	E3 ubiquitin-protein ligase listerin [Homo sapiens]	1.38	2	2	2	2.95022e+07	0	2		1812	205.046	6.52197
91199540	dihydrolipoyl dehydrogenase, mitochondrial precursor [Homo sapiens]	1.38	1	1	1	0	9.91956e+06		1	509	54.143	7.85498
268834192	beta-glucuronidase precursor [Homo sapiens]	1.38	1	1	1	7039924	0	1		651	74.6847	7.02002
161702986	ezrin [Homo sapiens]	1.37	1	1	1	0	2.86553e+06		1	586	69.3697	6.26514
188219762	denticleless protein homolog [Homo sapiens]	1.37	1	1	1	0	9.25927e+06		1	730	79.4174	8.86572
394025669	mitogen-activated protein kinase kinase kinase kinase 3 isoform 2 [Homo sapiens]	1.37	1	1	2	405658106	0	2		873	98.8911	7.89893
96974985	coiled-coil and C2 domain-containing protein 1A [Homo sapiens]	1.37	1	1	1	19419597	0	1		951	103.998	8.08936
38146094	mediator of RNA polymerase II transcription subunit 16 [Homo sapiens]	1.37	1	1	1	0	6.83961e+06		1	877	96.7306	7.37158
254587994	synergin gamma isoform 7 [Homo sapiens]	1.35	1	1	1	11882772	0	1		1108	119.434	5.12256
399154157	striatin-interacting protein 1 isoform 2 [Homo sapiens]	1.35	1	1	1	1.31034e+07	0	1		742	85.3958	6.7417
45269137	mitofusin-1 [Homo sapiens]	1.35	1	1	1	0	4.10542e+06		1	741	84.1062	6.32861
88758580	cyclin-L2 isoform A [Homo sapiens]	1.35	1	1	1	1.88861e+07	0	1		520	58.1115	10.2573
224451135	splicing factor, arginine/serine-rich 15 isoform 3 [Homo sapiens]	1.33	2	2	2	2.71828e+07	0	2		1125	123.566	9.62744
29789283	WD repeat-containing protein 75 [Homo sapiens]	1.33	1	1	1	0	8.72405e+06		1	830	94.4385	5.96045
38569417	alanine--tRNA ligase, mitochondrial [Homo sapiens]	1.32	1	1	1	4.09135e+06	0	1		985	107.259	6.26514
41281447	intraflagellar transport protein 140 homolog [Homo sapiens]	1.3	1	1	1	0	0	1		1462	165.087	6.03662
197313748	histone-lysine N-methyltransferase SETD2 [Homo sapiens]	1.29	4	4	4	3.14401e+07	0	4		2564	287.418	6.13818
214831601	general transcription factor IIH subunit 1 [Homo sapiens]	1.28	1	1	1	0	21509339		1	548	61.9926	8.66064
63053524	ubiquitin carboxyl-terminal hydrolase 1 [Homo sapiens]	1.27	1	1	1	0	0		1	785	88.1523	5.45264
295821202	cystathionine beta-synthase [Homo sapiens]	1.27	1	1	1	0	1.97391e+07		1	551	60.5482	6.65381
23238208	interleukin-17 receptor A precursor [Homo sapiens]	1.27	1	1	1	0	7.08939e+06		1	866	96.0608	5.21143
149274655	rho GTPase-activating protein SYDE2 [Homo sapiens]	1.26	1	1	1	4.33322e+06	0	1		1194	133.146	8.57275
23503317	coiled-coil domain-containing protein 96 [Homo sapiens]	1.26	1	1	1	5.0112e+07	0	1		555	62.6726	4.94482
289191297	integrator complex subunit 9 isoform 3 [Homo sapiens]	1.26	1	1	1	0	1.12472e+07		1	634	71.0913	6.02393
13124891	polypeptide N-acetylgalactosaminyltransferase 1 [Homo sapiens]	1.25	1	1	1	0	3.80049e+06		1	559	64.1774	7.72314
284055276	exonuclease 1 isoform a [Homo sapiens]	1.25	1	1	1	10551263	0	1		803	89.1751	8.42627
313151204	kelch-like protein 23 [Homo sapiens]	1.25	1	1	1	9407915	0	1		558	63.8815	5.61768
51479145	brefeldin A-inhibited guanine nucleotide-exchange protein 1 [Homo sapiens]	1.24	1	3	3	3.84762e+07	0	3		1849	208.635	5.84619
226442963	lysine-specific demethylase 5C isoform 2 [Homo sapiens]	1.23	1	1	1	0	1.34301e+07		1	1379	155.02	5.5542
20357588	transcription initiation factor TFIID subunit 1 isoform 2 [Homo sapiens]	1.23	2	2	2	3.5658e+07	0	2		1872	212.544	5.07178
82546824	forkhead box protein K1 [Homo sapiens]	1.23	1	1	1	3.20603e+07	0	1		733	75.4106	9.31982
50428935	microtubule-associated protein 1S [Homo sapiens]	1.23	1	1	1	0	1.75104e+07		1	1059	112.142	7.29834
46275837	CCR4-NOT transcription complex subunit 1 isoform b [Homo sapiens]	1.23	2	2	2	12403074	0	2		1551	173.68	7.34229
41327771	probable ATP-dependent RNA helicase DDX23 [Homo sapiens]	1.22	1	1	1	26986188	0	1		820	95.5239	9.5542
33946327	nuclear pore complex protein Nup214 [Homo sapiens]	1.2	2	2	3	7.64126e+06	1.81187e+07	1	2	2090	213.488	7.47412
321267522	RNA polymerase II subunit A C-terminal domain phosphatase isoform 3 [Homo sapiens]	1.19	1	1	1	3.97177e+07	0	1		842	92.3203	5.10986
21218438	transcriptional repressor p66-beta [Homo sapiens]	1.18	1	1	1	6.29612e+06	0	1		593	65.22	9.70068
395455064	mediator of RNA polymerase II transcription subunit 23 isoform c [Homo sapiens]	1.18	1	1	1	2.79628e+07	0	1		1359	155.452	7.40088
4501869	peroxisomal acyl-coenzyme A oxidase 2 [Homo sapiens]	1.17	1	1	1	0	0		1	681	76.778	7.56201
44888833	protein inturned [Homo sapiens]	1.17	1	1	1	4.11742e+06	0	1		942	105.582	5.89697
155723000	mitogen-activated protein kinase kinase kinase MLK4 [Homo sapiens]	1.16	1	1	1	1.7802e+07	0	1		1036	113.885	8.73389
209954811	zinc finger protein 507 [Homo sapiens]	1.15	1	1	2	2.17848e+07	8.8026e+06	1	1	953	105.7	5.71924
511630717	dolichyl-diphosphooligosaccharide--protein glycosyltransferase subunit STT3A isoform b [Homo sapiens]	1.14	1	1	1	66433130	0	1		613	69.5432	7.81104
53829376	plakophilin-4 isoform b [Homo sapiens]	1.13	1	1	1	0	0	1		1149	127.066	8.95361
499137511	probable E3 ubiquitin-protein ligase HERC4 isoform d [Homo sapiens]	1.13	1	1	1	0	7.36984e+06		1	794	90.066	6.03662
33620755	YEATS domain-containing protein 2 [Homo sapiens]	1.13	1	2	3	95812608	0	3		1422	150.689	8.98291
46240864	sperm-associated antigen 17 [Homo sapiens]	1.12	1	1	2	0	9.37973e+06		2	2223	251.584	6.23975
26051278	nuclear envelope pore membrane protein POM 121 isoform 2 [Homo sapiens]	1.12	1	1	2	1.71863e+07	5.12658e+06	1	1	984	98.9766	9.84717
93277115	ataxin-7-like protein 2 [Homo sapiens]	1.11	1	1	2	4.87453e+07	0	2		722	77.1317	9.23193
42542379	serine/arginine repetitive matrix protein 1 [Homo sapiens]	1.11	1	1	1	3.79806e+06	0	1		904	102.274	11.8394
21361468	nucleolar protein 11 [Homo sapiens]	1.11	1	1	2	1.48857e+07	7.1583e+06	1	1	719	81.0719	6.07471
27436910	partner and localizer of BRCA2 [Homo sapiens]	1.1	1	1	1	0	0	1		1186	131.213	6.44287
156119605	general transcription factor 3C polypeptide 4 [Homo sapiens]	1.09	1	1	1	3.29777e+07	0	1		822	91.9235	6.65381
400153758	HAUS augmin-like complex subunit 6 isoform 2 [Homo sapiens]	1.09	1	1	1	2.49154e+07	0	1		920	104.244	6.27783
41350333	tubulin-specific chaperone D [Homo sapiens]	1.09	1	1	1	0	0		1	1192	132.515	6.18896
17402900	far upstream element-binding protein 1 [Homo sapiens]	1.09	1	1	1	16794578	0	1		644	67.5185	7.60596
25306287	ribosome-releasing factor 2, mitochondrial isoform 2 [Homo sapiens]	1.09	1	1	1	0	3.40913e+06		1	732	81.1493	6.17627
153792148	threonine synthase-like 1 [Homo sapiens]	1.08	1	1	1	7.91121e+06	0	1		743	83.0171	7.12256
151301171	transcription initiation factor TFIID subunit 3 [Homo sapiens]	1.08	1	1	1	1.70434e+07	0	1		929	103.517	9.05615
238814322	mitochondrial 10-formyltetrahydrofolate dehydrogenase precursor [Homo sapiens]	1.08	1	1	1	1.75233e+07	0	1		923	101.681	6.52197
47717125	intersectin-1 isoform ITSN-s [Homo sapiens]	1.07	1	1	1	0	0	1		1220	137.564	7.32764
118498337	E3 ubiquitin-protein ligase HECTD1 [Homo sapiens]	1.07	3	3	3	1.40612e+07	9.34709e+06	1	2	2610	289.203	5.35107
410110896	probable E3 ubiquitin-protein ligase HERC3 isoform 2 [Homo sapiens]	1.07	1	1	1	0	1.50749e+07		1	932	104.628	6.49365
124256489	crooked neck-like protein 1 [Homo sapiens]	1.06	1	1	1	1.5561e+07	0	1		848	100.389	8.00146
161016767	mucin-21 precursor [Homo sapiens]	1.06	1	1	1	0	0	1		566	54.1964	4.80518
188497683	FAST kinase domain-containing protein 1 [Homo sapiens]	1.06	1	1	1	4.21469e+07	0	1		847	97.3477	7.73779
338968892	elongator complex protein 2 isoform 5 [Homo sapiens]	1.06	1	1	1	0	1.25975e+07		1	756	84.8342	5.98584
29789445	desmoglein-4 isoform 2 preproprotein [Homo sapiens]	1.06	1	1	1	0	1.1515e+07		1	1040	113.751	4.56396
256017159	MAX gene-associated protein isoform 2 [Homo sapiens]	1.05	2	3	3	1110450573	0	3		2856	315.024	6.84424
157388904	HEAT repeat-containing protein 2 [Homo sapiens]	1.05	1	1	1	1.25933e+07	0	1		855	93.4621	6.41748
124244083	F-box only protein 10 [Homo sapiens]	1.05	1	1	1	1.7144e+07	0	1		956	105.129	8.1333
21361728	vacuolar protein sorting-associated protein 53 homolog isoform 2 [Homo sapiens]	1.04	1	1	1	8.41663e+06	0	1		670	76.3033	6.01123
68563515	keratinocyte proline-rich protein [Homo sapiens]	1.04	1	1	1	0	1.43104e+07		1	579	64.0932	8.26514
281182700	WASH complex subunit FAM21C isoform 3 [Homo sapiens]	1.04	1	1	1	1.36665e+07	0	1		1245	136.458	4.7417
139394604	bromo adjacent homology domain-containing 1 protein [Homo sapiens]	1.03	1	1	2	3.77784e+06	0	2		780	84.5988	9.0708
48255898	probable global transcription activator SNF2L2 isoform b [Homo sapiens]	1.02	1	2	2	3.14967e+07	0	2		1572	179.169	7.26904
156142199	histone-lysine N-methyltransferase EHMT2 isoform b [Homo sapiens]	1.02	1	1	1	7.02466e+06	0	1		1176	128.937	5.5415
24430139	RNA polymerase II-associated protein 1 [Homo sapiens]	1.01	1	1	1	2.39897e+07	0	1		1393	152.659	6.37939
319738622	calcineurin-binding protein cabin-1 isoform b [Homo sapiens]	1.01	2	2	2	0	5.66856e+06		2	2170	240.614	6.02393
19924175	kinesin-like protein KIF1A isoform 2 [Homo sapiens]	1.01	2	2	2	13348800	4.38008e+06	1	1	1690	190.944	6.21436
149274648	probable ATP-dependent RNA helicase DDX60-like [Homo sapiens]	1	1	1	1	8.25028e+07	0	1		1706	197.547	8.29443
39780588	pre-rRNA-processing protein TSR1 homolog [Homo sapiens]	1	1	1	1	5.13843e+06	0	1		804	91.7519	7.41553
24308382	leukocyte receptor cluster member 8 [Homo sapiens]	1	1	1	1	2.03067e+07	0	1		800	88.102	9.11475
14149680	extended synaptotagmin-1 isoform 2 [Homo sapiens]	1	1	1	1	0	2.30995e+07		1	1104	122.78	5.8335
33350932	cytoplasmic dynein 1 heavy chain 1 [Homo sapiens]	0.97	4	4	4	1.39446e+07	5.32581e+06	3	1	4646	532.072	6.40479
163310725	ER degradation-enhancing alpha-mannosidase-like protein 3 precursor [Homo sapiens]	0.97	1	1	1	8111921	0	1		932	104.598	4.93213
62122917	filaggrin-2 [Homo sapiens]	0.96	2	2	3	38262942	4.73734e+07	1	2	2391	247.928	8.30908
32528306	replication factor C subunit 1 isoform 1 [Homo sapiens]	0.96	1	1	1	20676582	0	1		1147	128.104	9.36377
20336290	putative ATP-dependent RNA helicase DHX30 isoform 2 [Homo sapiens]	0.95	1	1	1	0	8.37794e+06		1	1155	129.357	8.52881
4826686	ATP-dependent RNA helicase DDX1 [Homo sapiens]	0.95	1	1	2	0	4.80372e+06		2	740	82.3798	7.2251
120952851	WASH complex subunit strumpellin [Homo sapiens]	0.95	1	1	1	2.05799e+07	0	1		1159	134.201	6.97607
57232746	nuclear receptor-interacting protein 1 [Homo sapiens]	0.95	1	1	1	0	0		1	1158	126.863	8.17725
48255959	plasma membrane calcium-transporting ATPase 4 isoform 4a [Homo sapiens]	0.94	1	1	1	44037662	0	1		1170	129.321	7.51807
118601081	heterogeneous nuclear ribonucleoprotein U-like protein 2 [Homo sapiens]	0.94	1	1	1	8.68158e+07	0	1		747	85.0522	4.90674
40068055	metal transporter CNNM2 isoform 2 [Homo sapiens]	0.94	1	1	1	6.79798e+06	0	1		853	94.2804	6.30322
298919181	nuclear receptor corepressor 1 isoform 3 [Homo sapiens]	0.94	2	2	2	1.16513e+07	0	2		2337	258.443	6.91748
38570105	ras-interacting protein 1 [Homo sapiens]	0.93	1	1	7	0	2.65455e+08		7	963	103.393	7.95752
32130516	nuclear export mediator factor NEMF [Homo sapiens]	0.93	1	1	1	0	5.45065e+06		1	1076	122.894	6.354
119120894	dmX-like protein 2 isoform 2 [Homo sapiens]	0.92	3	3	3	1.75065e+07	0	3		3036	339.427	6.37939
116089292	tetratricopeptide repeat protein 21B [Homo sapiens]	0.91	1	1	1	0	0	1		1316	150.84	6.96143
124244056	APC membrane recruitment protein 1 [Homo sapiens]	0.88	1	1	1	0	1.85786e+06		1	1135	123.952	4.84326
45267837	rabphilin-3A isoform 2 [Homo sapiens]	0.87	1	1	2	183042212	0	2		690	76.3381	8.48486
12056971	anaphase-promoting complex subunit 1 [Homo sapiens]	0.87	2	2	2	1.58679e+07	0	2		1944	216.361	6.30322
223029510	echinoderm microtubule-associated protein-like 4 isoform b [Homo sapiens]	0.87	1	1	1	0	1.03565e+07		1	923	102.367	6.06201
102469034	tyrosine-protein kinase JAK1 [Homo sapiens]	0.87	1	1	1	0	3.28911e+06		1	1154	133.191	7.54736
4557565	DNA excision repair protein ERCC-6 [Homo sapiens]	0.87	1	1	1	1.37158e+07	0	1		1493	168.311	8.08936
289176994	phosphorylase b kinase regulatory subunit alpha, skeletal muscle isoform isoform 3 [Homo sapiens]	0.87	1	1	1	1.40292e+07	0	1		1151	129.306	5.96045
444299651	protein CASC5 isoform 2 [Homo sapiens]	0.86	2	2	2	1.3221e+07	0	2		2316	262.467	5.43994
4759146	slit homolog 2 protein precursor [Homo sapiens]	0.85	1	1	1	3854676	0	1		1529	169.759	7.06396
153791893	zinc finger BED domain-containing protein 4 [Homo sapiens]	0.85	1	1	1	0	0	1		1171	130.239	6.82959
156766047	PERQ amino acid-rich with GYF domain-containing protein 2 isoform c [Homo sapiens]	0.85	1	1	1	0	0	1		1293	149.395	5.5415
7019327	anaphase-promoting complex subunit 2 [Homo sapiens]	0.85	1	1	1	59624804	0	1		822	93.7688	5.22412
238908505	DNA-directed RNA polymerase III subunit RPC2 isoform 2 [Homo sapiens]	0.84	1	1	1	3.61164e+07	0	1		1075	121.042	8.55811
224831257	importin-13 [Homo sapiens]	0.83	1	1	1	10128800	0	1		963	108.126	5.30029
22748937	exportin-5 [Homo sapiens]	0.83	1	1	1	24366943	0	1		1204	136.222	5.79541
112420977	cullin-associated NEDD8-dissociated protein 2 isoform 2 [Homo sapiens]	0.8	1	1	1	1.55216e+07	0	1		1119	122.586	5.87158
145580610	WD repeat-containing protein 62 isoform 2 [Homo sapiens]	0.79	1	1	1	0	0	1		1518	165.849	5.90967
27477113	sterol regulatory element-binding protein 2 [Homo sapiens]	0.79	1	1	1	1.5784e+07	0	1		1141	123.61	8.39697
40806181	dual serine/threonine and tyrosine protein kinase isoform 2 [Homo sapiens]	0.79	1	1	1	0	9.17844e+06		1	884	99.9041	6.66846
431822379	dedicator of cytokinesis protein 7 isoform 4 [Homo sapiens]	0.76	2	2	2	2.09953e+07	4.33407e+06	1	1	2098	238.123	6.82959
119395742	integrin alpha-6 isoform b precursor [Homo sapiens]	0.75	1	1	2	0	1.68022e+08		2	1073	119.402	6.771
27477041	AP-2 complex subunit alpha-2 isoform 2 [Homo sapiens]	0.75	1	1	1	1.96191e+07	0	1		939	103.895	6.96143
134152725	tyrosine-protein kinase transmembrane receptor ROR1 isoform 1 precursor [Homo sapiens]	0.75	1	1	1	8.27104e+06	0	1		937	104.215	7.1665
73747844	DNA ligase 3 isoform beta precursor [Homo sapiens]	0.74	1	1	1	7.87772e+06	0	1		949	105.95	9.15869
260064009	ubiquitin carboxyl-terminal hydrolase 24 [Homo sapiens]	0.73	1	1	1	13417232	0	1		2620	294.178	6.13818
24307961	TELO2-interacting protein 1 homolog [Homo sapiens]	0.73	1	1	1	16282988	0	1		1089	121.992	5.97314
112789530	cohesin subunit SA-2 isoform b [Homo sapiens]	0.73	1	1	1	1.8748e+07	0	1		1231	141.235	5.42725
116534898	desmoglein-2 preproprotein [Homo sapiens]	0.72	1	1	1	4.48277e+06	0	1		1118	122.218	5.23682
333440451	CLIP-associating protein 2 isoform 2 [Homo sapiens]	0.7	1	1	1	0	0	1		1294	140.976	8.39697
91199543	histone-lysine N-methyltransferase MLL5 [Homo sapiens]	0.7	1	1	1	11763359	0	1		1858	204.838	7.60596
122937492	SET domain-containing protein 5 [Homo sapiens]	0.69	1	1	1	23140218	0	1		1442	157.418	8.45557
148922920	DENN domain-containing protein 4B [Homo sapiens]	0.67	1	1	1	0	0	1		1496	163.743	7.21045
57863298	1-phosphatidylinositol 4,5-bisphosphate phosphodiesterase eta-1 isoform b [Homo sapiens]	0.66	1	1	1	6.13875e+06	0	1		1655	184.747	7.75244
209862765	iporin [Homo sapiens]	0.66	1	1	1	0	0	1		1516	161.095	6.62451
146219843	helicase SRCAP [Homo sapiens]	0.65	1	2	2	3.38404e+07	0	2		3230	343.343	5.96045
27477070	TATA-binding protein-associated factor 172 [Homo sapiens]	0.65	1	1	1	0	4.25714e+06		1	1849	206.756	6.52197
312836811	general transcription factor II-I repeat domain-containing protein 1 isoform 2 [Homo sapiens]	0.64	1	1	4	0	4.59406e+08		4	944	104.611	6.87354
103471997	DNA-directed RNA polymerase I subunit RPA1 [Homo sapiens]	0.64	1	1	1	0	8.8672e+06		1	1720	194.687	7.03467
45827771	enhancer of mRNA-decapping protein 4 [Homo sapiens]	0.64	1	1	1	0	6.11853e+06		1	1401	151.567	5.85889
188536047	SWI/SNF complex subunit SMARCC1 [Homo sapiens]	0.63	1	1	1	2.68072e+07	0	1		1105	122.79	5.75732
40255157	leucine-rich repeats and immunoglobulin-like domains protein 3 isoform 2 precursor [Homo sapiens]	0.63	1	1	1	7.30117e+06	0	1		1119	123.355	6.18896
115298661	SCL-interrupting locus protein isoform 2 [Homo sapiens]	0.62	1	1	1	1.44563e+07	0	1		1287	142.864	6.45557
92859678	snRNA-activating protein complex subunit 4 [Homo sapiens]	0.61	1	1	2	1.44731e+08	0	2		1469	159.335	8.27979
148886661	exportin-4 [Homo sapiens]	0.61	1	1	1	0	0	1		1151	130.056	5.04639
50962882	G patch domain-containing protein 8 [Homo sapiens]	0.6	1	1	1	2.29445e+07	0	1		1502	164.098	8.66064
134142337	multidrug resistance-associated protein 1 [Homo sapiens]	0.59	1	1	1	3.83353e+07	0	1		1531	171.481	7.10791
95147333	1-phosphatidylinositol 4,5-bisphosphate phosphodiesterase beta-2 [Homo sapiens]	0.59	1	1	1	4.43109e+07	0	1		1185	133.939	6.29053
283837894	zinc finger MYM-type protein 3 isoform 2 [Homo sapiens]	0.59	1	1	1	0	0		1	1358	150.986	6.354
194440660	DNA topoisomerase 2-binding protein 1 [Homo sapiens]	0.59	1	1	1	6.18876e+06	0	1		1522	170.571	6.96143
251823858	regulatory-associated protein of mTOR isoform 2 [Homo sapiens]	0.59	1	1	3	1.3692e+07	1.05121e+07	1	2	1177	131.431	7.03467
110624787	5'-3' exoribonuclease 1 isoform b [Homo sapiens]	0.59	1	1	1	0	8.45673e+06		1	1693	192.593	7.25439
48762934	collagen alpha-2(I) chain precursor [Homo sapiens]	0.59	1	1	1	0	2.58922e+07		1	1366	129.235	8.95361
33667040	NACHT, LRR and PYD domains-containing protein 8 [Homo sapiens]	0.57	1	1	1	3.85975e+07	0	1		1048	119.352	7.95752
4758012	clathrin heavy chain 1 [Homo sapiens]	0.54	1	1	1	0	7.11829e+06		1	1675	191.493	5.69385
79749430	FRAS1-related extracellular matrix protein 2 precursor [Homo sapiens]	0.54	1	1	1	1.43628e+07	0	1		3169	350.937	5.03369
118421085	treslin [Homo sapiens]	0.52	1	1	1	1.88041e+07	0	1		1910	210.725	8.77783
115430237	spectrin beta chain, non-erythrocytic 4 isoform sigma1 [Homo sapiens]	0.51	1	1	1	30458483	0	1		2564	288.808	6.01123
255003833	centrosomal protein of 192 kDa [Homo sapiens]	0.51	1	2	3	0	2.84747e+07		3	2537	278.938	5.47803
7662078	tetratricopeptide repeat protein 37 [Homo sapiens]	0.51	1	1	1	0	0		1	1564	175.375	7.53271
355390315	protein scribble homolog isoform b [Homo sapiens]	0.49	1	1	1	6.28512e+06	0	1		1630	174.808	5.07178
18860902	receptor-type tyrosine-protein phosphatase kappa isoform b precursor [Homo sapiens]	0.49	1	1	1	1.9352e+07	0	1		1440	162.069	5.89697
194353966	dynein heavy chain 6, axonemal [Homo sapiens]	0.46	1	1	1	98338607	0	1		4158	475.679	5.99854
24041035	neurogenic locus notch homolog protein 2 isoform 1 preproprotein [Homo sapiens]	0.45	1	1	3	37200265	5.53096e+07	1	2	2471	265.226	5.13525
134276943	separin [Homo sapiens]	0.42	1	1	1	0	3.6466e+06		1	2120	233.028	7.54736
153945728	microtubule-associated protein 1B [Homo sapiens]	0.41	1	1	1	6.5924e+06	0	1		2468	270.468	4.80518
41322910	plectin isoform 1d [Homo sapiens]	0.38	1	2	3	11193157	1.04999e+07	2	1	4515	512.292	5.77002
194328738	uncharacterized protein KIAA0556 [Homo sapiens]	0.37	1	1	1	171938887	0	1		1618	180.806	5.87158
91176325	bromodomain adjacent to zinc finger domain protein 2A [Homo sapiens]	0.37	1	1	1	33857261	0	1		1905	211.065	6.63916
75677365	dynein heavy chain 2, axonemal [Homo sapiens]	0.36	1	1	1	0	397428996		1	4427	507.375	6.3667
31317272	WD repeat and FYVE domain-containing protein 3 [Homo sapiens]	0.31	1	1	1	0	0	1		3526	395.006	6.75635
61743978	stabilin-1 precursor [Homo sapiens]	0.27	1	1	1	421312962	0	1		2570	275.3	6.49365
4502961	collagen alpha-1(VII) chain precursor [Homo sapiens]	0.27	1	1	1	2.10458e+08	0	1		2944	295.041	6.26514
60097902	filaggrin [Homo sapiens]	0.22	1	1	1	0	0		1	4061	434.922	9.24658
114155133	dynein heavy chain 9, axonemal isoform 2 [Homo sapiens]	0.18	1	1	2	2.76718e+07	0	2		4486	511.551	5.90967
61743954	neuroblast differentiation-associated protein AHNAK isoform 1 [Homo sapiens]	0.12	1	1	1	2.60437e+08	0	1		5890	628.699	6.15088
156766050	protein AHNAK2 [Homo sapiens]	0.1	1	1	1	1.22336e+07	0	1		5795	616.242	5.36377
