# Supplementary material for: Acetylation of XPF by TIP60 facilitates XPF-ERCC1 complex assembly and activation
Source: Nat Commun. 2020 Feb 7;11:786. doi: 10.1038/s41467-020-14564-x (PMC7005904; doi:10.1038/s41467-020-14564-x)
Supplement: Supplementary file 6 — Source Data [file 41467_2020_14564_MOESM6_ESM.xlsx]

## Sheet: Figure1
	Figure1
	B
		shCon			shTIP60#1			shTIP60#2
	0J/m2	100	100	100	100	100	100	100	100	100
	2J/m2	97.61	93.48	91.52	95.61	83.66	81.27	83.53	85.69	80.78
	5J/m2	93.5	90.5	83	56.8	43.2	38.3	61	49.4	35.1
	10J/m2	48.91	38.04	36.96	31.07	20.32	11.95	24.51	21.57	19.61
	D
	6-4PP
		shCon			shTIP60#1			shTIP60#2
	15min	100	100	100	100	100	100	100	100	100
	30min	66	60	62	89	80	84	90	75	85
	1hr	40	30	38	65	58	60	62	55	58
	3hr	19	15	16	43	35	40	41	31	37
	CPD
		shCon			shTIP60#1			shTIP60#2
	30min	100	100	100	100	100	100	100	100	100
	3hr	72	68	65	84	83	80	89	87	83
	6hr	47	48	42	73	74	65	75	71	69
	9hr	28	26	21	63	60	60	69	57	53
	F
		Con			MG149			NU9056
	6-4PP	10	15	20	32	38	37	40	48	55
	CPD	43	36	33	63	60	57	60	59	53
	H
		shCon			shTIP60			shTIP60+TIP60-WT			shTIP60+TIP60-MT
	6-4PP	31	26	17	68	65	60	33	20	18	62	59	50
	CPD	49	43	45	83	78	75	52	34	50	76	67	74

## Sheet: Figure5
	A
	Con	CPT	HU	IR	MMC	UV
	1	1.38	0.74	0.89	7.91	10.07
	1	1.53	1.43	0.97	6.97	8.26
	1	0.81	0.82	0.84	5.48	8.47
	B
	Con	CPT	HU	IR	MMC	UV
	1	1.18	1.03	1.06	3.25	4.76
	1	1.16	0.86	1.11	4.09	3.37
	1	0.87	1.19	1.32	2.92	3.52
	C
		0J/m2			10J/m2			20J/m2			40J/m2
	AcK	1	1	1	1.2	1.53	1.55	2.72	2.78	2.28	3.07	3.21	2.5
	AcK911	1	1	1	1.59	1.38	1.96	1.74	2.44	2.34	1.87	3.06	2.8
	D
		shCon(-)			shCon(+)			shTIP60(-)			shTIP60(+)
	AcK	1	1	1	2.03	2.45	1.81	0.86	1.1	1.17	1.18	0.98	1.32
	AcK911	1	1	1	2.4	1.92	1.78	1.28	0.89	1.15	0.69	0.88	1.28
	E
	DMSO(-)	DMSO(+)	MG149(+)	NU9056(+)
	1	2.46	0.52	0.27
	1	2.51	0.95	0.89
	1	2.61	1.12	1.08
	1	2.06	1.11	0.82

## Sheet: Figure6
	Figure6
	A
	0hr	1hr	2hr	3hr
	1	1.73	1.76	2.61
	1	1.52	2.24	3.36
	1	2.08	2.36	2.8
	B
		shCon(-)						shCon(+)						shTIP60#1(-)						shTIP60#1(+)						shTIP60#2(-)						shTIP60#2(+)
	XPF	1	1	1	1	1	1	3.47	1.96	2.7	3.4	3.66	2.22	0.96	1.37	0.47	0.8	0.98	1.09	0.75	1.19	0.69	0.68	0.91	0.92	0.79	1.09	1.4	0.66	0.9	0.85	0.61	1.11	0.78	0.67	1.01	1.06
	ERCC1	1	1	1	1	1	1	3.49	3.63	3.62	3.11	3.11	2.88	1.52	1.16	0.71	1.32	0.74	1.43	1.38	1.05	0.78	0.81	0.59	0.98	1.2	1.11	0.47	1.13	0.67	0.58	1.39	1.06	0.61	1.07	0.79	0.56
	C
		DMSO(-)			DMSO(+)			MG149(+)			NU9056(+)
	XPF	1	1	1	2.74	3.03	2.57	0.88	0.87	1.44	0.95	0.83	1.26
	ERCC1	1	1	1	2.65	2.45	2.16	0.67	1	0.82	0.96	1.2	0.6
	D
		shCon				shSIRT1#1				shSIRT1#2
	XPF	1	1	1	1	2.43	2.91	3.88	3.29	3.43	3.93	3.44	4.32
	ERCC1	1	1	1	1	2.35	2.71	2.77	3.51	3.48	3.87	2.7	4.38
	E
	WT(-)	WT(+)	KR(-)	KR(+)	KQ(-)	KQ(+)
	1	2.46	1.05	1.04	2.43	3.45
	1	2.15	1	1.15	2.82	2.8
	1	2.63	1.17	1	2.51	3.15
	1	2.1	0.79	1.04	2.21	2.41
	G
	WT(-)	WT(+)	E907A(-)	E907A(+)
	1	2.67	2.05	2.49
	1	2.25	2.48	2.46
	1	1.98	2.65	3.03
	H
	WT(-)	WT(+)	K913/915/916A(-)	K913/915/916A(+)
	1	2.42	1.33	0.96
	1	2.08	1.04	0.83
	1	2.72	0.69	0.74
	J
	WT(-)	WT(+)	∆221-228(-)	∆221-228(+)
	1	2.16	0.69	0.58
	1	2.49	0.98	0.91
	1	3.05	1.21	1.2

## Sheet: Figure7
	Figure7
	A
		Con			XPF-KO			XPF-KO+WT			XPF-KO+KR			XPF-KO+KQ
	15min	100	100	100	100	100	100	100	100	100	100	100	100	100	100	100
	30min	52	42	50	100	90	95	58	50	55	95	87	92	60	45	50
	1h	35	25	28	90	85	87	45	35	42	85	75	80	42	35	40
	3h	15	10	11	80	73	76	23	15	20	70	55	60	15	8	17
	B
		Con			XPF-KO			XPF-KO+WT			XPF-KO+KR			XPF-KO+KQ
	30min	100	100	100	100	100	100	100	100	100	100	100	100	100	100	100
	3h	68	71	75	85	90	100	65	76	83	82	90	95	68	75	80
	6h	41	46	50	74	82	85	40	55	60	63	71	80	45	47	51
	9h	18	23	25	60	70	73	20	30	33	55	60	68	25	30	36
	C
		Con			XPF-KO			XPF-KO+WT			XPF-KO+KR			XPF-KO+KQ
	UV	67.38	72.1	59.1	5.67	9.46	5.67	65.77	75	57.69	27.43	33.66	21.19	64.96	67.07	63.22
	MMC	65.97	72.92	64.24	8.33	11.11	8.33	66.1	72.88	57.63	32.97	36.36	29.3	71.02	74.45	65.69
	E
		Con+DMSO			XPF-KO+DMSO			XPF-KO+MG149			XPF-KO+NU9056
	6-4PP	10	11	13	56	67	66	54	57	61	59	58	70
	CPD	36	38	37	52	65	55	60	61	58	53	55	56
	G
		Con+DMSO			XPF-KO+DMSO			Con+MG149			XPF-KO+MG149			XPF-KO+WT+MG149			XPF-KO+KR+MG149			XPF-KO+KQ+MG149			Con+NU9056			XPF-KO+NU9056			XPF-KO+WT+NU9056			XPF-KO+KR+NU9056			XPF-KO+KQ+NU9056
	6-4PP	24	25	18	75	80	69	50	54	47	72	75	68	52	58	44	61	62	59	16	20	18	48	50	42	71	80	68	48	52	43	57	63	53	20	21	17
	CPD	48	50	47	80	82	75	67	75	69	80	80	77	70	71	63	72	75	71	47	49	42	71	72	68	76	78	71	66	70	63	66	73	69	39	44	41

## Sheet: Supplementary Figure 1
	A
		shCon			shTIP60#1			shTIP60#2
	0nM	100	100	100	100	100	100	100	100	100
	20nM	98.4	83.4	73.8	53.5	36.5	36.5	47.9	44.7	31.1
	40nM	55.7	49.3	46.1	27.9	20.7	19.4	30.9	25.5	21.3
	60nM	39.3	31.1	24.6	24.3	15.8	9.7	28.7	14.9	13.8
	D
	shCon	shTIP60#1	shTIP60#2
	79	75	78
	83	84	82
	73	77	75
	E
		shCon		shTIP60#1		shTIP60#2
	0hr	100	100	100	100	100	100
	1hr	58.87	49.34	84.33	77.09	88.61	79.34
	2hr	41.58	38.52	69.19	66.53	69.1	68.28
	4hr	25.13	17.95	46.9	44.57	48.79	45.58
	F
		shCon		shTIP60#1		shTIP60#2
	0hr	100	100	100	100	100	100
	3hr	62.74	56.74	87.23	86.23	88.76	80.58
	6hr	40.84	37.76	72.7	65.7	73	67.38
	9hr	23.91	16.84	66.3	60.3	62	60.24
	H
		Con		MG149		NU9056
	6-4PP	20	24.03	42.1	50.33	46.29	52.6
	CPD	35.24	41.2	70.95	76.42	64.34	69.71
	I
		shCon		shTIP60		shTIP60+TIP60-WT		shTIP60+TIP60-MT
	6-4PP	23.86	19.41	51.14	47.64	24.07	22.64	52.64	49.49
	CPD	42.23	37.86	72.34	68.49	42.15	34.6	77.11	72.57

## Sheet: Supplementary Figure 5
	D
		Con			SIRT1i
	XPF	1	1	1	2.72	3.3	2.64
	ERCC1	1	1	1	2.42	2.87	2.35
	E
		shCon			shTIP60#1			shTIP60#2
	TIP60	0.993988	1.01565	0.990549	0.348867	0.350429	0.345868	0.386704	0.366682	0.392401
	XPF	1.03366	0.907813	1.06567	0.957298	1.12717	1.17124	1.08183	1.02702	1.16826
	ERCC1	1.00661	0.924215	1.0749	1.2201	1.14504	1.28405	1.05614	1.06017	1.17658
	F
		shCon			shSIRT1-1#			shSIRT1-2#
	SIRT1	1.00486	0.99516	1	0.290505	0.282385	0.243271	0.292904	0.297879	0.295371
	XPF	1.0826	0.986711	0.936142	1.0753	1.0741	0.992359	1.06241	1.03063	1.07686
	ERCC1	0.998499	0.973419	1.02885	1.10977	1.09936	1.06811	1.13868	1.20069	1.09715
	I
	XPA				XPB
	shCon	shTIP60#1	shTIP60#2		shCon	shTIP60#1	shTIP60#2
	99	95	96		47.37	56.67	56.52
	97	94	98		45	57.89	48
	95	90	92		57.89	61.11	62.96
	XPC				XPF
	shCon	shTIP60#1	shTIP60#2		shCon	shTIP60#1	shTIP60#2
	50	50.71	45		16.67	11.11	10
	40.54	46.67	42.86		13.04	7.69	6.67
	40	41.94	43.75		14.29	9.09	8.33

## Sheet: Supplementary Figure 6
	Supplementary Figure 6
	C
		Con		XPF-KO		XPF-KO+WT		XPF-KO+K911R		XPF-KO+K911Q
	0hr	100	100	100	100	100	100	100	100	100	100
	1hr	55.72	53.33	95.3	90.2	52.33	44.29	88.35	89.46	46.13	42.61
	2hr	40.58	35.75	85.47	80.12	35.68	33.92	74.46	70.42	35.32	25.31
	4hr	20.86	18.81	72.17	65.3	25.31	20.47	55.72	50.42	12.6	9.41
	D
		Con		XPF-KO		XPF-KO+WT		XPF-KO+K911R		XPF-KO+K911Q
	0hr	100	100	100	100	100	100	100	100	100	100
	3hr	56.04	54.17	100	94.17	64.33	56.86	94.5	87.5	60.12	57.24
	6hr	46.59	40.34	80.19	76.78	47.2	42.51	70.19	64.95	40.3	35.57
	9hr	34.44	27.9	67.52	63.11	31.39	24.86	62.3	55.05	26.21	19.05
	E
		Con+DMSO		XPF-KO+DMSO		XPF-KO+MG149		XPF-KO+NU9056
	6-4PP	26.92	21.57	83.97	84.47	88	84	83.68	85
	CPD	40.29	35.39	81.37	80.51	87.46	79.2	83.05	81.76
	F
		Con+DMSO		XPF-KO+DMSO		Con+MG149		XPF-KO+MG149		XPF-KO+WT+MG149		XPF-KO+KR+MG149		XPF-KO+KQ+MG149		Conr+NU9056		XPF-KO+NU9056		XPF-KO+WT+NU9056		XPF-KO+KR+NU9056		XPF-KO+KQ+NU9056
	6-4PP	21.75	25.9	77.79	79.94	51.19	55.2	80	80	58.27	62.45	60.37	62.23	20.31	23.72	51.56	52.24	77.68	80	54.16	58.38	57.83	58.86	15.29	17.97
	CPD	41.38	43.66	80	81.93	67.07	70.93	80	83.31	69.81	67.92	71.25	72.66	39.16	41.07	63.74	66.07	80	81.66	60.26	62.08	68.5	70.04	29.58	35.71
